# Supplementary material for: Revealing mechanism of Methazolamide for treatment of ankylosing spondylitis based on network pharmacology and GSEA
Source: Sci Rep. 2023 Sep 16;13:15370. doi: 10.1038/s41598-023-42721-x (PMC10505193; doi:10.1038/s41598-023-42721-x)
Supplement: Supplementary file 3 — Supplementary Information 1. [file 41598_2023_42721_MOESM3_ESM.csv]

Genes	GSM1902130	GSM1902131	GSM1902132	GSM1902133	GSM1902134	GSM1902135	GSM1902136	GSM1902137	GSM1902138	GSM1902139	GSM1902140	GSM1902141	GSM1902142	GSM1902143	GSM1902144	GSM1902145	GSM1902146	GSM1902147	GSM1902148	GSM1902149	GSM1902150	GSM1902151	GSM1902152	GSM1902153	GSM1902154	GSM1902155	GSM1902156	GSM1902157	GSM1902158	GSM1902159	GSM1902160	GSM1902161	GSM1902162	GSM1902163	GSM1902164	GSM1902165	GSM1902166	GSM1902167	GSM1902168	GSM1902169	GSM1902170	GSM1902171	GSM1902172	GSM1902173	GSM1902174	GSM1902175	GSM1902176	GSM1902177	GSM1902178
A1BG	6.720230599	6.673232536	6.711726639	6.774249677	6.712593782	6.764545527	6.678274235	6.732845998	6.644863299	6.720868753	6.67803757	6.710747109	6.692228041	6.790591414	6.650781347	6.762573841	6.733198057	6.753624837	6.730876911	6.752824328	6.73540267	6.804384259	6.718967061	6.720675469	6.784038501	6.76081654	6.704613463	6.737839435	6.660473619	6.743069005	6.846994603	6.750355297	6.74782261	6.789935528	6.695810371	6.745251099	6.706322696	6.69881131	6.770833531	6.747517362	6.674608079	6.712285134	6.703909059	6.726621712	6.781684901	6.852622539	6.709933467	6.651104346	6.66960834
A1BG-AS1	6.683336782	6.665101	6.710953153	6.660414502	6.60830674	6.685110961	6.831694635	6.715193885	6.695496057	6.811655876	6.723385805	6.597074939	6.57170632	6.700027201	6.61488257	6.685164302	6.734150551	6.72537566	6.656319722	6.706685858	6.539159882	6.712727364	6.675266608	6.629999059	6.770045683	6.768635986	6.686981043	6.678731541	6.733850185	6.832370635	6.624794085	6.654090416	6.788310368	6.74445334	6.613719165	6.769739023	6.612827849	6.711571803	6.581409418	6.66302606	6.579942613	6.733912674	6.653562974	6.667001016	6.628710253	6.631142601	6.598026342	6.6571411	6.566091444
A1CF	6.687530675	6.624629625	6.643395466	6.662539829	6.666235924	6.677232527	6.675230763	6.644462643	6.646338057	6.66811994	6.665158402	6.756048819	6.645528486	6.62350437	6.67571397	6.66859117	6.606431485	6.696929948	6.689493722	6.68769487	6.655347425	6.660613981	6.735286146	6.698666163	6.618506799	6.629634671	6.663125805	6.651120678	6.649731594	6.612912973	6.671043574	6.693111144	6.611530325	6.717118085	6.605238426	6.712038045	6.592977768	6.663295098	6.690509598	6.644893332	6.730018243	6.679348768	6.632853584	6.631159236	6.713396403	6.634747291	6.750669943	6.722940395	6.649429749
A2M	6.619978904	6.545539279	6.522296301	6.63370285	6.561302276	6.568609959	6.528825837	6.528955135	6.532894328	6.462274297	6.560348539	6.632524462	6.562716938	6.576827954	6.55621577	6.472268989	6.556112717	6.652142249	6.46892289	6.514660328	6.598195234	6.624607526	6.665739914	6.666487117	6.500975739	6.569519597	6.530120041	6.672470569	6.664557347	6.555735546	6.489752743	6.49050289	6.574675318	6.633453976	6.586355405	6.599690869	6.537406766	6.566021107	6.627600574	6.605629737	6.523736288	6.50512826	6.550716067	6.59408228	6.615973145	6.442938458	6.590777034	6.493989787	6.535497666
A2ML1	6.567620647	6.487950766	6.512552713	6.599333061	6.623276911	6.611243558	6.479029317	6.691115654	6.527144354	6.492909619	6.572160085	6.449864226	6.57170632	6.588312522	6.701768567	6.501019963	6.642037931	6.634458606	6.589344193	6.598562924	6.493802312	6.479029317	6.617141453	6.615738749	6.573647955	6.51453179	6.607828362	6.537075795	6.568967989	6.734064055	6.523586726	6.526132747	6.574675318	6.522522004	6.437187263	6.662681602	6.691467861	6.569494251	6.660738683	6.454199986	6.45841931	6.556024321	6.554457525	6.539823027	6.701067903	6.570368486	6.507021074	6.641080002	6.572048337
A3GALT2	6.614446878	6.741867153	6.616725487	6.702944897	6.69394016	6.78290069	6.611329323	6.734942715	6.760006287	6.596167843	6.637044556	6.599554628	6.710430338	6.723121639	6.693111144	6.653790764	6.709471776	6.636901056	6.735460633	6.698444321	6.694879638	6.588474339	6.714123842	6.686767317	6.730081293	6.605656206	6.641796281	6.643542868	6.616725487	6.685840377	6.583177765	6.635469706	6.642232472	6.680984669	6.672865508	6.810699013	6.604947893	6.674266807	6.714099673	6.710992285	6.653157342	6.566895538	6.665321927	6.553725867	6.622495938	6.666866862	6.658473004	6.720028231	6.749741707
A4GALT	6.689349334	6.660524665	6.639099182	6.620043237	6.586649863	6.605062068	6.604661158	6.630211946	6.691082567	6.569939717	6.665732356	6.530249623	6.592657304	6.622752455	6.609795497	6.689866997	6.587376218	6.757687567	6.685640998	6.544799612	6.667075431	6.621316749	6.589700433	6.725369144	6.457184198	6.608746839	6.619190332	6.741330458	6.632026894	6.660188859	6.617324528	6.558602228	6.667332974	6.612673248	6.633113235	6.684081844	6.660991819	6.717238435	6.573683378	6.591020322	6.665747473	6.729298938	6.690550772	6.575475545	6.646255291	6.516311338	6.617172032	6.582683486	6.589604036
A4GNT	6.682143143	6.791496275	6.765501894	7.061754339	6.797956419	6.791852787	6.769649878	6.737742887	6.742287153	6.849908926	6.819987356	6.714249878	6.854580222	6.765339672	6.788268209	6.836947036	6.710430338	6.702918892	6.679963887	6.697242746	6.729051306	6.702399333	6.695738843	6.733893401	6.702795215	6.708368581	6.965912245	6.745155924	6.689635788	6.777159663	6.916770473	6.730998575	6.685723574	6.787985068	6.752630673	6.638776044	6.776230129	6.843496308	6.819276851	6.858331339	6.902511348	6.733912674	6.798186415	6.761552056	6.776063873	6.7386806	6.7264075	6.889140695	6.688436315
AAAS	6.677588631	6.834950172	6.79434649	6.738171615	6.848251114	6.910132466	6.800086506	6.681468803	6.920408234	6.716693249	6.800592483	6.714249878	6.742157419	6.648847873	6.804427378	6.716559144	6.761588767	6.717349679	6.764365943	6.793156175	6.664331302	6.742811823	6.860163218	6.812154108	6.765692902	6.800462823	6.952698201	6.766386064	6.733153772	6.68502037	6.609014938	6.799889644	6.665132418	6.895061629	6.646201818	6.787104492	6.765521985	6.796846428	6.670815023	6.689575847	6.870609964	6.610663997	6.683930232	6.750099949	6.827899906	6.677754025	6.865287795	6.739257598	6.663997537
AACS	6.855139059	6.770716594	6.765501894	6.929571102	6.780893873	6.840356133	6.821471962	6.875263261	7.053762687	6.722863376	6.873779885	6.895422441	6.720237786	6.793409281	6.816959205	6.797996684	6.766259582	6.96130305	6.778029169	6.817855198	6.870206272	6.72714114	6.896220012	6.699481992	6.827762268	6.881337456	6.767569868	6.85463769	6.766344021	6.904789092	6.809347611	6.805376835	6.636456815	6.805173156	6.789573734	6.923732931	7.096706992	6.981691995	6.751039687	6.701047746	6.895918282	6.727295995	6.77479111	6.771483562	6.804092395	6.812906502	6.819313939	6.807908008	6.701253208
AACSP1	6.809849006	6.568902704	6.854783027	6.769069482	6.7382899	6.79730993	6.86154301	6.74652141	7.072820959	6.857563747	6.887066366	6.813674429	6.916630934	6.838440513	6.942345416	6.923358754	6.987755567	6.893828853	6.792457346	6.869084752	6.927359467	6.931669594	6.866467456	6.803780306	6.910466993	6.74090414	6.863575101	6.642680632	6.789394518	6.74652141	6.943826021	6.85465816	6.740268619	6.857301102	6.918670389	6.891465394	6.936407001	6.669549101	6.894380127	6.858331339	6.942915784	6.682831285	6.735768433	6.892004233	6.857212537	6.790766748	6.891306611	7.133457195	7.109480713
AADAC	6.649612557	6.615091326	6.672835779	6.677314709	6.616754583	6.722654668	6.671759232	6.757910807	6.625084328	6.668845266	6.698908442	6.79144678	6.661493561	6.702902006	6.651900779	6.632873503	6.718140754	6.656245998	6.69234372	6.697242746	6.631683596	6.683119837	6.78925887	6.694802259	6.660668621	6.710815926	6.806397023	6.62993773	6.702623297	6.686897728	6.739541428	6.818973044	6.749246239	6.634914385	6.749951796	6.813522726	6.706727751	6.805641636	6.701253208	6.657666716	6.621162246	6.602090183	6.578555599	6.751676612	6.618334404	6.697224576	6.737616993	6.784923056	6.672789738
AADACL2	6.652414856	6.637461783	6.680456509	6.649190396	6.63970205	6.686609256	6.61820661	6.741027305	6.700543214	6.640045488	6.817454058	6.686629064	6.679783792	6.661849656	6.654516197	6.683604301	6.67656078	6.72537566	6.685640998	6.753867254	6.812296807	6.796393447	6.761951149	6.591354086	6.781481089	6.848251114	6.723298613	6.597180993	6.730835471	6.603946662	6.678925507	6.786874711	6.692238426	6.722007167	6.668056491	6.875433663	6.635018416	6.681374995	6.807014662	6.664316419	6.676396278	6.715315409	6.677163374	6.602757572	6.754843922	6.65414787	6.716559144	6.753653552	6.58822506
AADACL3	6.703453467	6.778475871	6.700702236	6.737065944	6.684081844	6.701625962	6.703742916	6.634070781	6.730718134	6.658397531	6.652006292	6.758982428	6.584260999	6.716449978	6.715241958	6.608953053	6.601814679	6.702029876	6.634340236	6.672805296	6.775065574	6.677742362	6.656900072	6.662301739	6.673219188	6.651120678	6.64815758	6.728326609	6.612810968	6.638273036	6.750458146	6.669347611	6.743428191	6.700607296	6.702602213	6.65296942	6.7135306	6.595004387	6.709380161	6.680652301	6.623106665	6.775952999	6.696083285	6.677571315	6.700702236	6.748246321	6.726964826	6.725304497	6.640916032
AADACL4	6.601232679	6.547794528	6.438631133	6.592845607	6.677357208	6.563947491	6.590035753	6.755288681	6.5416101	6.513490178	6.554070841	6.636423705	6.444893392	6.545569874	6.590596958	6.63439778	6.587376218	6.545680128	6.54187594	6.602607615	6.493802312	6.564606226	6.531436689	6.651149089	6.582322025	6.688888162	6.470114206	6.710567204	6.606512647	6.557539783	6.544490216	6.612884558	6.665132418	6.58949223	6.530746206	6.561674897	6.669464323	6.681374995	6.598355834	6.6068889	6.556112717	6.573462711	6.64363186	6.736230231	6.604093174	6.541534065	6.579003762	6.661499008	6.607432067
AADACP1	6.705577367	6.608475523	6.603923545	6.661104724	6.703093069	6.653277422	6.693577696	6.659139534	6.702525218	6.69164891	6.637059227	6.656882505	6.636164984	6.68826003	6.6939982	6.602446334	6.728389973	6.719698161	6.576289975	6.647043742	6.609694289	6.670702917	6.674218939	6.705936028	6.621197138	6.602639818	6.660096951	6.599477285	6.605934274	6.635628442	6.695694201	6.71913203	6.635524522	6.631483277	6.539594215	6.647764741	6.655265105	6.59294421	6.690481361	6.633290862	6.673285321	6.667169321	6.646327874	6.674731483	6.736985823	6.594028394	6.787522162	6.646423257	6.68126459
AADAT	6.641454233	6.62874683	6.660208408	6.707038968	6.569734943	6.640871805	6.592657304	6.610006404	6.666912271	6.65955942	6.636614131	6.654783913	6.660603539	6.678980567	6.654877951	6.703093069	6.67948422	6.677324304	6.695760445	6.665830949	6.679597408	6.627196079	6.699814751	6.645946281	6.698666163	6.599333061	6.63279135	6.644958709	6.682081672	6.628133833	6.658744215	6.575186938	6.651743362	6.67948422	6.611625013	6.712150566	6.667279725	6.605869524	6.631987874	6.637188714	6.671722363	6.636931805	6.600444639	6.61612883	6.65733892	6.639196593	6.625653992	6.615670576	6.667169321
AAGAB	7.434386719	7.314169311	7.136825414	7.374032837	7.345994907	7.378635399	7.270491343	7.197193973	7.443846793	7.322920438	7.400789248	7.274849087	7.222027311	7.272395337	7.206939182	7.291250483	7.410138689	7.256458707	7.32905502	7.304912319	7.346773047	7.254883964	7.15907707	7.238991369	7.337914626	7.371928977	7.040714443	7.400425	7.236151842	7.295894598	7.522708759	7.272479899	6.896304918	7.282388448	7.173257572	7.304685267	7.213070492	7.409120752	7.113846679	7.47321145	7.377972117	7.308156569	7.246240702	7.49203266	7.364471387	7.331963124	7.449727668	7.115890728	7.305762426
AAK1	6.817599842	6.907828069	6.774883299	6.725654581	6.709993949	6.866180915	6.742586616	6.797023074	6.768112593	6.845657487	6.815690772	6.838244625	6.774631794	6.822419461	6.750438146	6.73203468	6.873690822	6.755434791	6.806157188	6.71886059	6.759640208	6.728253833	6.671916551	6.787810871	6.742320071	6.723339712	6.738771399	6.818190811	6.825891516	6.779943571	6.772128016	6.761606827	6.734914945	6.834780853	6.677993493	6.733258859	6.77283502	6.741719591	6.712136943	6.737258121	6.757606122	6.688420843	6.735057071	6.713930435	6.793848946	6.792746217	6.759039355	6.738725517	6.757292314
AAMDC	7.358244528	7.15610026	7.219248984	7.221707061	7.193170725	7.33800762	7.079726415	7.238550412	7.021277983	7.04649073	7.167993458	7.141770369	7.202675885	7.316581839	7.466602399	6.959291746	7.168669408	7.380597441	7.043379075	7.254184325	6.993375617	7.147761956	7.239351574	6.893012579	6.965376033	7.065886924	7.323669785	7.226904382	7.287669283	7.196303813	7.011454128	7.054077858	7.086605262	7.194480203	7.251846459	7.232439942	7.171509778	7.071917377	6.997099515	7.178580838	7.073102149	7.114794558	7.278974859	7.149866424	7.056569773	7.149098127	7.140466437	7.119898101	7.109480713
AAMP	7.291339947	7.324996597	7.379350476	7.324786318	7.356909615	7.34702002	7.917451367	7.443732235	7.41072809	7.35312462	7.304912319	7.35280852	7.386621663	7.379958409	7.35312462	7.28682411	7.357738499	7.20914114	7.429959331	7.274513387	7.181116193	7.224831153	7.164055718	7.249946332	7.402556307	7.430052991	7.492203785	7.317691034	7.351795738	7.550390538	7.169883731	7.573737877	7.449286848	7.32905502	7.27466883	7.300645394	7.36950396	7.362227131	7.159246753	7.392823049	7.200638317	7.166244336	7.315357032	7.358911141	7.174610686	7.143722283	7.170232278	7.57712939	7.251464993
AANAT	6.450725506	6.568902704	6.518161268	6.591248719	6.598348877	6.582021307	6.564539958	6.509887056	6.547794528	6.526204363	6.620115289	6.556333368	6.576552591	6.526032039	6.539894187	6.63439778	6.435278354	6.598370705	6.496398131	6.643997711	6.561507342	6.583859552	6.570418849	6.576597865	6.598517218	6.587569084	6.528652905	6.554548739	6.496199882	6.549715749	6.57060999	6.505734714	6.496398131	6.520089149	6.61957749	6.590943371	6.665362234	6.559997726	6.496770745	6.525505677	6.559424573	6.506571379	6.602757572	6.58513148	6.545563303	6.468140168	6.549907182	6.55804727	6.522190791
AAR2	7.691398577	7.866353951	7.537847742	7.495040544	7.692410244	7.718129831	7.980188679	7.499567666	7.812895636	7.830227511	7.921744726	7.659571261	7.736045183	7.816640084	7.724655968	7.537141936	7.650886035	7.491785746	7.698109733	7.674129208	7.545501899	7.698549172	7.685817365	7.509081743	7.757972832	7.845506332	7.659164763	7.663554453	7.818619216	7.645823454	7.358482097	7.745281846	7.570827881	7.459559454	7.782605548	7.405802965	7.658734036	7.513346952	7.636059654	7.443296941	7.752170022	7.373396047	7.683259568	7.606443326	7.633209653	7.750785403	7.531627912	7.379804111	7.576509294
AARD	6.661800844	6.673772269	6.75617256	6.630491802	6.554437667	6.552782267	6.653546717	6.636312598	6.697801796	6.583211754	6.684878728	6.663160496	6.75258926	6.632823926	6.631859815	6.573435102	6.612810968	6.765680239	6.662345009	6.725172531	6.692907421	6.668002779	6.689943983	6.501096105	6.674862333	6.62603273	6.588384477	6.620995899	6.66216646	6.718727375	6.588704808	6.602959522	6.673403837	6.668526822	6.536708028	6.550083192	6.751820871	6.624701633	6.640632826	6.640694505	6.649199071	6.642099628	6.693619175	6.503853405	6.664483925	6.580317463	6.55667949	6.626364713	6.823259519
AARS	9.303327354	9.044522921	8.714046169	8.892710994	8.992182192	9.141066742	8.859238261	9.134394445	8.693723654	8.79304812	8.711986142	8.720309058	8.894291735	8.551111277	8.737920256	8.675414309	8.868923879	8.386260116	8.848013625	8.551362666	8.707654484	8.884535386	9.098907507	8.89538991	8.74112772	9.805722781	8.615603021	8.909647001	9.192264103	8.947102667	8.407998465	8.707654484	8.636764903	8.793652109	8.341182757	8.903934925	9.280877348	9.146331237	8.870570979	8.987219444	8.800125214	8.418706125	9.418872483	9.242316021	9.005559754	9.124879715	8.739700097	8.613467124	8.878876356
AARS2	7.14720989	7.190796243	7.032498265	7.141289946	7.183330613	7.066675403	7.063117935	7.182692275	6.995746596	7.119494863	7.246098529	7.125418797	7.107357777	7.164443121	7.172440758	7.099167524	7.12378678	7.024886085	7.08272454	6.852478134	6.992088952	7.180465035	7.288382915	7.249946332	7.134268216	7.268100416	6.970175344	7.042143092	7.137484568	7.110657312	7.068224714	7.014009173	6.746896362	7.094619775	7.024822791	7.090982291	7.206502337	7.247749123	6.975626455	7.087760919	7.149354584	6.729298938	7.251464993	7.213591338	7.25668405	7.260563235	7.145396793	7.10278189	7.244315776
AASDH	7.236151842	7.203132396	7.272286649	7.171202243	7.271745679	7.278538472	7.358564947	7.239797334	7.206592861	7.448250115	7.254243358	7.291339947	7.249863396	7.264702623	7.250029269	7.436338805	7.153753333	7.263557297	7.387155864	7.092242115	7.172502154	7.290523055	7.384788844	7.225161735	7.355218451	7.291541585	7.155354022	7.175161734	7.322291071	7.289229072	7.057736579	7.265191379	7.147094263	7.128564335	7.135020043	7.426649752	7.270674634	7.274513387	7.195226704	7.366809372	7.372150367	6.913239228	7.419205354	7.328114997	7.5981411	7.224667827	7.263697126	7.377001695	7.33468744
AASDHPPT	7.867425009	7.838958062	7.723435028	7.617897142	7.752826567	7.707957783	7.865073452	7.732544098	7.623553402	8.06351362	7.702598158	7.850277176	7.777837138	7.968519899	7.856678779	7.781018498	7.841567102	7.562325114	7.836794397	7.77981277	7.827655406	7.853812109	7.896693756	7.742877464	7.890206157	7.990887903	7.904401197	7.784779782	7.836794397	7.911251055	7.707957783	7.84669332	7.889588153	7.838958062	7.605092015	7.760050299	7.944580591	7.98666433	7.680171681	7.665202899	7.913662077	7.467032144	7.819641619	7.783399463	7.882926097	7.872043878	7.8221638	7.765286105	7.933987163
AASS	6.704724211	6.649449987	6.704887006	6.734289918	6.675604468	6.636051602	6.643012487	6.730491844	6.736158097	6.696053327	6.603966178	6.708024383	6.735913244	6.686905142	6.734179866	6.738068472	6.666650939	6.630749849	6.779390692	6.689426741	6.760845229	6.651520722	6.778539827	6.811304143	6.693136146	6.701661362	6.72883358	6.695036099	6.655211789	6.679614023	6.710887613	6.687418667	6.676008913	6.693048554	6.661856336	6.691169733	6.712260972	6.708294961	6.748784785	6.690288309	6.658081249	6.647298116	6.685940507	6.771816668	6.755796367	6.67683303	6.672361571	6.678710825	6.706868226
AATBC	7.026651392	6.9663492	6.869863451	7.246482887	7.349821339	7.117315808	6.989094181	6.889094377	7.030393224	6.920002878	6.997023907	6.958851608	7.089280589	7.007706862	7.103633628	7.11885376	7.188962574	7.045809756	7.318177411	6.88243053	6.80527278	6.967427504	6.956237783	7.036272942	6.928569467	6.824846945	7.05390144	6.878024929	7.017449139	7.107405443	6.879771926	6.965376033	6.898853956	6.827838109	7.08540848	6.797042755	6.698305046	6.990350829	6.807014662	6.711825336	7.005179485	6.719692101	6.878153582	6.900509363	6.995746596	6.801539363	7.020400727	7.129595126	6.916456896
AATF	8.130109301	8.459106737	8.270838492	8.032243082	7.956397968	8.396785543	8.064179712	8.1552739	8.162266521	8.24084597	8.043342175	8.349739888	8.460425288	8.225474685	8.280360406	8.178802877	8.256071958	8.174160185	8.066124442	8.29858085	8.28105689	8.255609996	8.029818912	8.185296217	8.275826957	8.426438972	8.303771411	8.271352004	8.28784634	8.308008787	8.259824502	8.28134807	8.157590178	8.503947681	8.354757909	8.109746808	8.194658319	7.892596889	8.117860884	8.467240508	8.291619322	8.020653252	8.042978545	8.364586655	8.225287833	8.193048676	8.283656288	8.218106185	8.102197536
AATK	6.894908406	6.991636671	6.899448515	7.005179485	6.881759806	7.052976845	6.951065081	6.904438651	7.084156267	6.849388738	6.854412115	7.027079766	6.921111147	6.949357349	6.901055706	7.095536144	7.021758467	7.217513034	6.959327124	6.946706976	6.926671542	6.892358305	6.881131602	7.016442355	6.988013442	6.826012069	6.842008229	6.914345114	6.868548829	6.961017552	7.03687687	6.852098703	6.927797334	7.035950746	6.964298348	7.075738461	6.914837123	6.864541481	6.973334248	6.984552369	6.85374319	7.08115481	6.918306295	7.001249089	6.986315218	6.928654947	6.978084674	7.038586913	6.949944164
ABAT	7.01149708	7.021758467	7.110879036	6.914455844	7.011112311	6.921111147	7.016442355	7.10161721	6.922456335	7.089614911	6.930644123	7.158588113	7.002180706	6.885917058	7.126983441	7.051829636	6.902548322	7.121151353	6.901342822	7.035950746	7.194807842	6.927479378	6.947117554	7.019272126	6.934713732	6.95372542	7.237129793	7.10542848	7.004353715	7.14089932	7.201137944	6.885258001	7.118798699	7.158717279	7.126745781	6.996538725	6.880319674	6.951006791	7.096222389	7.028697525	6.973567536	6.785769766	6.970736448	6.865508082	6.902811586	6.950891203	7.055758386	7.041834577	6.890889974
ABCA1	8.601296704	9.197231326	9.077351503	8.172587455	8.642285631	8.268672304	8.302428586	8.624418617	9.23023781	8.653041945	8.896620954	9.039003639	8.521464379	9.444257731	8.553699927	8.827759685	8.757191433	8.295873137	8.460184127	9.037203321	9.216304616	8.065017824	9.195091326	8.124158221	8.951247457	8.08858351	9.164816777	9.237576997	9.400913788	9.266281821	8.890985643	8.731923574	8.455711949	8.942174364	8.910021744	7.674921857	8.276063559	7.770178017	8.079401782	9.158568341	8.784717866	9.523178595	8.555784942	8.612429981	7.922469797	8.362416669	8.300272989	9.190070479	9.169784262
ABCA10	6.708049801	6.633049079	6.607227086	6.65135561	6.768346096	6.71913203	6.715385352	6.712618289	6.801670824	6.701405569	6.747359451	6.785873079	6.679404598	6.733240374	6.724394852	6.689010888	6.712690193	6.700209789	6.809347611	6.78013145	6.721962268	6.688983833	6.766493071	6.729308315	6.776196437	6.713732488	6.779390692	6.648040602	6.696876307	6.772542455	6.767705366	6.680864716	6.743272268	6.75490551	6.787896378	6.733170958	6.686143436	6.756318052	6.736478848	6.742964086	6.83077222	6.690883537	6.703401728	6.7179111	6.768233339	6.842832779	6.717338066	6.648191634	6.721612327
ABCA11P	6.784783421	6.573146791	6.675470015	6.736597319	6.675044268	6.742596813	6.712179341	6.698381707	6.718167895	6.770618271	6.739771666	6.629796626	6.661493561	6.695961198	6.726935299	6.78130185	6.734150551	6.792546346	6.770697866	6.898063118	6.798146064	6.750706835	6.708062573	6.709747404	6.658499236	6.595767786	6.59148244	6.658299298	6.71991183	6.642947441	6.7093394	6.693864242	6.703016876	6.657941303	6.733258859	6.747425562	6.760693295	6.786289435	6.752677607	6.656275617	6.737427145	6.722241221	6.569379857	6.780294756	6.641443461	6.763494812	6.72519609	6.683479373	6.663997537
ABCA12	6.538005932	6.542402163	6.542842213	6.60431065	6.567714628	6.60598702	6.544814669	6.619450618	6.545387698	6.579437693	6.646655249	6.560348539	6.584374402	6.445979519	6.650734259	6.547735702	6.58643511	6.554070841	6.550916324	6.577436878	6.5635623	6.628971242	6.656979808	6.5242624	6.639196593	6.60813337	6.574104088	6.580345377	6.584958376	6.632092412	6.5311398	6.64917134	6.562795877	6.58206614	6.563280846	6.62496848	6.637175155	6.583077928	6.528926771	6.559487577	6.591187454	6.572384929	6.608323629	6.596717432	6.531782023	6.583618142	6.484132987	6.590899602	6.559000077
ABCA13	6.603664289	6.610834236	6.554086606	6.56455817	6.621962672	6.577261083	6.588296121	6.669323522	6.604645407	6.531619521	6.536863739	6.55195859	6.518825944	6.701577338	6.651900779	6.604939233	6.597835039	6.552115868	6.459732157	6.584124248	6.582210716	6.576764057	6.417454375	6.386417542	6.678435267	6.533783875	6.604741881	6.454495987	6.74812296	6.699245321	6.692708304	6.515271598	6.576691267	6.688950191	6.50526482	6.653522179	6.714398201	6.61628485	6.731700002	6.534942819	6.567520804	6.674091294	6.688844647	6.486725097	6.462274297	6.605238426	6.664295918	6.601661452	6.626062109
ABCA2	6.871742123	6.923054607	6.70071806	6.720822506	7.004688941	6.834593108	6.723091342	6.708127294	6.790441343	6.929359154	6.86026684	6.793804285	6.80262039	6.883105546	6.80198912	6.837499805	6.864134983	6.621498382	6.82021915	6.763417482	6.773698175	6.763309181	6.698253291	6.847243007	6.899038639	6.841556369	6.777987003	6.792711767	6.700607296	6.826796644	6.805623581	6.786540488	6.727995574	6.833794092	6.703841536	6.770415443	6.730152094	6.804353819	6.745593999	6.849612821	6.787399316	6.730180751	6.705206816	6.698230812	6.919657986	6.740865698	6.787592286	6.718441933	6.699546721
ABCA3	6.901096742	6.874076398	6.833779256	6.944366892	6.757739259	6.898876321	6.911644604	6.81902083	7.071302468	6.947379525	6.771691309	6.863194366	6.967120572	6.901170853	6.799448735	6.849482215	6.93939258	6.99841389	6.934931143	6.987375501	6.914087639	6.777018949	6.814256624	7.001533478	6.762475794	6.942527436	6.871697052	6.816426955	6.749246239	6.870643786	6.852970087	6.979583639	6.833742954	6.961434261	6.79963991	7.049874208	6.925042645	6.970496431	6.999990185	7.024538724	6.822763685	6.799790227	7.08226782	7.038770723	7.122660481	6.79214935	6.902151898	6.919409961	7.007298309
ABCA4	6.652414856	6.573146791	6.653465163	6.650773181	6.60830674	6.665869419	6.520692857	6.715193885	6.686746565	6.720390666	6.709184532	6.610106322	6.606144013	6.618382009	6.656847033	6.647267127	6.602457552	6.75593995	6.613157464	6.587874517	6.762584747	6.725448524	6.618521421	6.555483087	6.75591031	6.666925613	6.662502412	6.594158632	6.77960496	6.748517132	6.586319443	6.591883455	6.660647584	6.678700278	6.731895144	6.585383308	6.611373082	6.61851411	6.694063752	6.639361755	6.60889052	6.689215856	6.734150551	6.647170293	6.733456149	6.716342096	6.774046681	6.619541379	6.688436315
ABCA5	6.598026342	6.61136089	6.620307421	6.605432242	6.624988497	6.579244955	6.592707326	6.657921144	6.59243696	6.748406696	6.695902158	6.631779363	6.66957934	6.601427831	6.594673245	6.599750742	6.632277605	6.667098758	6.730327617	6.688135858	6.609646003	6.593786436	6.571202451	6.645881752	6.635835514	6.705120104	6.547878568	6.677925468	6.65700064	6.629923696	6.703389591	6.592657304	6.61168059	6.600738324	6.600035798	6.667340972	6.62446475	6.644575878	6.647533451	6.637324103	6.633387255	6.609590293	6.625608432	6.706611171	6.702711187	6.569333084	6.684647902	6.571912813	6.624326309
ABCA6	6.791702762	6.626043173	6.651282391	6.76213795	6.708956835	6.68031904	6.768734092	6.726598535	6.656842235	6.687706986	6.716029009	6.695339087	6.703841536	6.694995777	6.617114773	6.597548367	6.67420095	6.709357963	6.674713981	6.679045616	6.647822163	6.731439364	6.622477866	6.648579125	6.726654968	6.732903806	6.676331597	6.679673289	6.731363862	6.698305046	6.689670759	6.675257893	6.787199311	6.572734171	6.683058633	6.74103558	6.688090373	6.748829465	6.671377042	6.734844677	6.655298208	6.692951673	6.728914696	6.673753577	6.671012703	6.637547841	6.713220476	6.747517362	6.740233673
ABCA7	6.972313569	7.192479142	6.96232383	7.091425801	7.135687778	7.147416642	6.907063657	7.052138133	7.141496339	7.017660928	6.932242526	7.126653493	7.07726249	6.955189357	7.081480628	7.041834577	6.959061894	7.175372398	7.077631603	6.952225267	7.00306152	7.165988637	7.166494822	7.191265644	7.010363793	7.028075637	6.958808715	7.114624461	7.066553519	6.972607223	7.251362179	6.958894501	7.030663199	6.984552369	7.029011916	7.062613408	6.928785416	7.181520158	7.109480713	6.998232124	7.128252065	6.967371307	7.031669292	7.042437881	6.964462123	6.976937471	7.113136707	7.084030512	6.930644123
ABCA8	6.709156262	6.703041739	6.874046421	6.64856865	6.722767149	6.692640123	6.847443013	6.682008672	6.771322752	6.678658987	6.712406058	6.693843468	6.674273523	6.771393907	6.777763906	6.660865166	6.717678758	6.904789092	6.71202857	6.863404177	6.731208077	6.721807294	6.752276408	6.785955427	6.69158999	6.766819587	6.718765577	6.748517132	6.678621115	6.638067689	6.744007766	6.770833531	6.930644123	6.740505631	6.763590741	6.741068196	6.670297852	6.832702647	6.736835958	6.711406497	6.695784174	6.815718938	6.79605274	6.77099045	6.709520226	6.879291307	6.751872983	6.734747556	6.798316761
ABCA9	6.774553136	6.637929628	6.706035382	6.634340236	6.662681602	6.642520039	6.834183326	6.761570708	6.621324935	6.772542455	6.695826598	6.715957989	6.756104946	6.71777112	6.673902711	6.593341298	6.658423144	6.735820624	6.631956186	6.76926871	6.821302811	6.720498802	6.67746361	6.669167686	6.705259677	6.688002523	6.785175982	6.671397528	6.71112058	6.768354119	6.687328706	6.706816692	6.662016902	6.732903806	6.663035266	6.701197463	6.739296756	6.699245321	6.694760295	6.668944943	6.652070388	6.710020048	6.750458146	6.922456335	6.688933477	6.689152846	6.70329319	6.779493113	6.696835535
ABCB1	7.204237263	7.065619465	6.932313184	6.81135139	6.790560175	6.811527336	7.083437502	6.876626808	6.951720229	7.120649638	7.019785109	6.81217515	7.021400965	6.990888068	6.993654877	6.953336354	6.980253116	6.815444672	6.92483564	7.086703995	6.930161244	7.207797013	6.818512004	7.087421422	7.138563087	7.124798275	6.924715654	7.3403362	6.927015161	7.205583441	6.886364681	6.976937471	6.866114063	6.952809788	7.048851279	7.058771564	7.077103844	7.043379075	6.833851896	7.007419481	7.060155054	6.875877863	6.800370717	7.014909573	7.087017794	7.117192844	7.039715576	6.857725282	6.99817455
ABCB10	7.795870396	7.524425578	7.771153201	8.131029821	7.685190085	7.594469232	7.78842203	7.735075652	7.707499138	7.660288253	7.79296175	7.503142078	7.549435089	7.543839583	7.654631598	8.091620095	7.961703423	7.876141341	7.88990915	7.67550883	7.582920914	7.70094178	7.836106597	7.620555939	7.753148997	7.773715284	7.564248051	7.657245563	7.882541175	7.791078457	7.550506331	7.704397099	7.511154685	7.561168324	7.671591234	8.108402868	7.455803622	7.88590699	7.763825062	7.694984726	7.979697373	7.955538727	7.438315945	7.599994459	7.784407781	7.868682854	7.890341903	7.40368117	7.632188812
ABCB10P3	6.640818969	6.625388873	6.585670341	6.703352248	6.687015856	6.7083162	6.645183899	6.425694831	6.668681081	6.642534148	6.624238951	6.739554761	6.531691532	6.624168835	6.722517459	6.565763122	6.651083562	6.693823064	6.619798058	6.637826588	6.661566883	6.652185963	6.603850624	6.587870402	6.564444747	6.698365672	6.584958376	6.662215683	6.609172325	6.714771547	6.628579291	6.607016134	6.654756464	6.58525293	6.568446431	6.559914382	6.537406766	6.591915338	6.511090689	6.619874659	6.579942613	6.474662645	6.711087208	6.748187605	6.57123806	6.614365321	6.555034932	6.666892643	6.639270173
ABCB10P4	6.825891516	6.84669317	6.807982462	6.730537965	6.819357457	6.820154209	6.898853956	6.851188505	6.86589907	6.74777018	6.909570716	6.79679579	6.785537114	6.92483564	6.886004768	6.744751673	6.842171252	6.689611791	6.849612821	6.743145677	6.771503632	6.845302223	6.842232893	6.816147366	6.905596352	6.902297106	6.853701951	6.836143281	6.75593995	6.761218462	6.87773269	6.808172311	6.961549725	6.896144262	6.812061494	6.684081844	6.88762489	6.936598338	6.787785875	6.789874851	6.843275795	7.01829717	6.744383948	6.761552056	6.807014662	6.785275371	6.731687299	6.964219458	6.88762489
ABCB11	6.718543062	6.67724025	6.671612778	6.950800895	6.679614023	6.602618898	6.581614942	6.64766702	6.731511907	6.667190666	6.696401631	6.839065842	6.656740883	6.723567484	6.771160963	6.75051292	6.661289235	6.719153521	6.652457273	6.600391076	6.730305986	6.802286782	6.597222913	6.894582454	6.750818301	6.806824522	6.819297679	6.797601671	6.759605488	6.594028394	6.638017424	6.625937801	6.711920077	6.840378353	6.800925442	6.742771615	6.772465673	6.64981539	6.631062852	6.688265536	6.621162246	6.805441164	6.64535209	6.762857379	6.76861899	6.758361711	6.631500788	6.726262967	6.707392677
ABCB4	6.763055147	6.829325873	6.743948353	6.792992893	6.819357457	6.657246463	6.754808652	6.736716793	6.765010417	6.814139718	6.669471518	6.79679579	6.676803364	6.837382523	6.74424776	6.691640685	6.723248194	6.581293397	6.701775272	6.737333901	6.749855318	6.762380862	6.795308171	6.705021016	6.752957083	6.707220413	6.733477989	6.846424576	6.734899253	6.74445334	6.627366765	6.899038639	6.795103475	6.822445968	6.816395766	6.6969936	6.803599916	6.662470855	6.734519872	6.73532238	6.841869309	6.554316543	6.692122698	7.023076579	6.647585985	6.814012537	6.861612226	6.754706874	6.77819715
ABCB5	6.573029729	6.574768195	6.569653288	6.663218032	6.615224313	6.580345377	6.514551944	6.740006529	6.614298529	6.569939717	6.613121045	6.567554581	6.550438892	6.594634458	6.582800988	6.521413591	6.592585653	6.639219887	6.631546614	6.578299517	6.718222958	6.686447165	6.624532304	6.640176985	6.629228868	6.512929644	6.615236688	6.554548739	6.55717513	6.474662645	6.610200666	6.682821774	6.600121647	6.51894685	6.538636349	6.627574434	6.498788103	6.61628485	6.553254795	6.54019185	6.630194597	6.65230517	6.536100359	6.575475545	6.546832532	6.582976901	6.587315846	6.652014504	6.576804929
ABCB6	6.972744686	6.935263991	6.928916105	6.957174444	7.139072879	7.120589154	6.921157936	6.94356187	7.042242076	7.110657312	7.213157754	7.166098835	6.973452963	6.91206007	7.115766751	7.019103781	7.10875265	7.272395337	7.02771793	7.022883319	6.983134226	7.045592156	6.907637991	7.137484568	7.079848272	7.072889268	7.045628162	7.082366147	6.941639794	6.971796539	7.048002851	6.954071261	7.024106543	7.009632879	6.966402439	7.320495071	6.912096143	6.976143692	6.956802463	7.007009128	7.001847772	7.263697126	6.999750077	6.823973462	7.046299208	7.056038227	7.015176437	7.033478702	6.881164241
ABCB7	7.608928309	7.486144006	7.569925372	7.260068966	7.76459267	7.668400428	7.868521694	7.507025122	7.646604163	7.815869333	7.762765442	7.47640752	7.412759541	7.682766925	7.591507863	7.618373807	7.719928746	7.308362772	7.803366976	7.430645443	7.362319709	7.493513488	7.61513057	7.427207932	7.465918425	7.695961163	7.646720164	7.498146607	7.617752754	7.524833625	7.30949225	7.52508881	7.634071285	7.452723651	7.628309905	7.523786076	7.57477395	7.368714445	7.47234101	7.306601969	7.599485601	7.351445581	7.482426718	7.326268796	7.532092621	7.430052991	7.552096613	7.441303382	7.335509888
ABCB8	6.648191634	6.767982976	6.670468583	6.647737094	6.683411308	6.727383998	6.609026982	6.74652141	6.750161879	6.678026605	6.74781229	6.628095985	6.614538402	6.60747687	6.688663308	6.718093417	6.714954908	6.563537305	6.732359947	6.582386487	6.711920077	6.774026069	6.687192032	6.652842581	6.717466243	6.764857386	6.85969631	6.484502044	6.646000239	6.680657166	6.579437693	6.563146047	6.660647584	6.676542825	6.726616325	6.701803116	6.773572252	6.667834324	6.696846427	6.625012376	6.579942613	6.717488316	6.519303302	6.626050478	6.641443461	6.713480714	6.751113317	6.780040162	6.666692365
ABCB9	6.816349564	6.874794554	6.726272155	6.787522162	7.217119376	7.120297498	6.977049687	6.923054607	6.831694635	6.792573973	6.859671622	6.904257591	6.778697137	6.731419457	6.768485048	6.793409281	6.825391037	6.627930679	6.832543706	6.804789527	6.845331007	6.830413769	6.820620105	6.865287795	6.915026435	8.204849307	6.860341028	6.826413237	7.315032699	6.78385798	6.831281276	6.783547931	6.816658926	6.790290601	6.748851365	6.798186415	6.727395566	6.858757775	6.725291988	7.106822247	6.941114487	6.847582177	7.148244455	6.885178382	6.836029487	6.886176669	6.805388146	6.851075313	6.736726159
ABCC1	6.724940707	6.728819219	6.692894983	6.692742947	6.67683303	6.723411361	6.703996088	6.697723035	6.640210029	6.719297762	6.772347404	6.684647902	6.682840797	6.649800696	6.720913118	6.650519121	6.788670651	6.672654365	6.708736981	6.644958709	6.609753315	6.655628195	6.770946242	6.683336782	6.81439373	6.783418242	6.596907983	6.758884471	6.643188846	6.836892003	6.751459899	6.629697528	6.639513878	6.603675476	6.773392367	6.71205879	6.682237575	6.720390666	6.644177061	6.701521941	6.656782724	6.666946899	6.669949516	6.695439593	6.744488111	6.625584913	6.733552401	6.66747683	6.638563346
ABCC10	6.845193864	6.960152492	6.862948736	6.933928978	6.939650173	7.026967065	6.816756001	6.82617705	6.945742196	6.953851521	6.898923729	6.886921852	6.879795393	6.937790585	6.899550051	6.823900018	6.938020125	7.035219782	6.942046022	6.827288123	6.868925111	6.917243156	6.906385275	6.943740909	6.879265368	6.926728972	6.999947115	6.788062627	6.929391446	6.973795877	6.807358634	6.881800662	6.839014384	6.854150202	6.846588638	6.985818001	6.850341399	6.916852166	6.735834499	6.752824328	6.95339103	6.619111469	6.731031972	6.805703725	6.943257871	6.868493407	6.963736698	6.680828161	6.815821505
ABCC11	6.637875914	6.595642967	6.636593072	6.648291373	6.580101947	6.671532434	6.654440555	6.732545744	6.763042744	6.647181072	6.643826647	6.592176491	6.707595001	6.708759943	6.738568799	6.659341198	6.658727826	6.667132929	6.701236005	6.707916972	6.674862333	6.631969326	6.588872217	6.656979808	6.629731446	6.625275964	6.643590553	6.743334649	6.677087099	6.633915683	6.676703983	6.665764429	6.633674341	6.667810925	6.69412303	6.708975666	6.678911687	6.729548735	6.704970386	6.628443225	6.702726775	6.675382302	6.652637976	6.660713611	6.631987874	6.633337651	6.600327525	6.723006507	6.640962946
ABCC12	6.61488257	6.616120842	6.493180458	6.528775885	6.564383311	6.589933568	6.653546717	6.605962268	6.57916026	6.62000037	6.637614398	6.595677272	6.630244912	6.597815991	6.582800988	6.604939233	6.585686856	6.582880288	6.750781623	6.606598089	6.700943397	6.64841834	6.514727608	6.645004048	6.614365321	6.674118161	6.619190332	6.523511758	6.554561928	6.648986341	6.494165297	6.630141879	6.591804853	6.646537438	6.668056491	6.698530051	6.585164461	6.578745604	6.581409418	6.574768195	6.612468106	6.584196921	6.690550772	6.614424123	6.534956101	6.638311704	6.604230568	6.538501877	6.574601354
ABCC13	6.720085242	6.773180984	6.771393907	6.83987301	6.72016102	6.693177623	6.766584261	6.710647786	6.932933669	6.827454271	6.672763936	6.904065324	6.815063296	6.807036354	6.766418658	6.7636237	6.824041861	6.86673151	6.71094268	6.790747569	6.830884279	6.780355552	6.798848868	7.096222389	6.759791394	6.76926871	6.849388738	6.789965567	6.653429876	6.82880965	6.730815987	6.858025173	6.869115169	6.907124352	6.79312628	7.143973512	6.816349564	7.144548535	7.003200212	6.734583681	6.738011419	6.818474446	6.771393907	6.716746401	6.842008229	6.750622785	6.833396406	6.815833059	6.850402727
ABCC2	6.692561418	6.661758713	6.676796637	6.656275617	6.539994618	6.626388262	6.615043033	6.693670632	6.559639865	6.494409379	6.563513547	6.710036897	6.715785678	6.713859722	6.852478134	6.631006	6.698804453	6.642074842	6.624603905	6.582386487	6.723248194	6.723836858	6.665739914	6.631750753	6.622141682	6.792629527	6.649051198	6.68196306	6.625894758	6.815975646	6.760734043	6.704786877	6.600121647	6.695310716	6.62351213	6.624339292	6.738470975	6.632354391	6.646603626	6.69192566	6.606386543	6.608680984	6.554457525	6.671377042	6.604093174	6.605238426	6.671656162	6.700533477	6.655486939
ABCC3	7.299236367	7.356909615	7.455112811	7.576038125	7.220819841	7.49458425	7.289136792	7.450316813	7.33710906	7.510004511	7.430167239	7.302802076	7.486442225	7.404538016	7.638415424	7.339185908	7.250852406	7.484918367	7.390676843	7.385068607	7.413801997	7.994814569	7.300898952	7.182872136	7.380957959	7.041947274	7.061164184	7.392823049	7.172035614	7.030460489	7.381345249	7.295234154	7.829471959	7.412221966	7.806336158	7.697308479	7.270016268	7.975246245	7.56092561	7.261080159	7.030460489	8.075835575	7.541818336	7.176516908	7.440337063	6.996849067	7.262964997	7.479302526	7.295374975
ABCC4	7.320935044	7.214512024	7.367299754	7.56663175	7.398028771	7.418773798	7.443449548	7.237929681	7.273339653	7.198912978	7.851499298	7.444433254	7.650743349	7.695790555	6.826525136	7.323780248	7.386850172	7.512369707	7.675784163	7.334606944	7.510233421	7.402279274	7.210090879	7.727894565	7.250029269	7.249488461	7.136998699	7.474626508	7.485623853	7.512369707	7.17699495	7.443144334	7.505992006	7.270575751	7.267789553	7.585747171	7.498626759	8.221046795	7.47719351	7.053411865	7.209767824	8.307705474	7.381504008	7.158347054	7.815513709	7.168800679	7.295565262	7.65443406	7.372754469
ABCC5	7.137402431	7.111155254	7.034376548	7.020841639	7.116055399	7.064617607	7.086788938	7.234518479	7.194653069	7.043292438	7.163739931	7.439309207	7.088685851	7.169082905	7.172822302	7.083236309	7.143196565	7.100627873	7.079665261	7.156883973	7.21076129	7.126085289	7.189908789	7.282031139	7.20319864	7.016334812	7.324676279	7.155945091	7.237929681	7.15079313	7.754580495	7.194653069	7.098683773	7.150364081	7.147836516	7.207422248	7.03145602	7.161042966	7.373396047	7.275905918	7.093692185	7.517623255	7.085842057	7.051197998	7.296084858	7.190453801	7.071668232	7.262964997	7.030325959
ABCC6	6.662422236	6.668900855	6.678524346	6.687182015	6.72034672	6.618308369	6.633915683	6.729405773	6.654296616	6.665108412	6.668734252	6.676402008	6.695397371	6.695172295	6.708567781	6.69239517	6.645373549	6.674137759	6.697146936	6.667917827	6.643564564	6.670890423	6.623602795	6.682103147	6.742124586	6.666433791	6.692305275	6.742022245	6.661599061	6.653079073	6.703593247	6.661636595	6.672696558	6.731133638	6.682217264	6.675396446	6.763818741	6.680573849	6.664462934	6.71343786	6.67571397	6.675055045	6.654268757	6.695711131	6.699108182	6.714123842	6.662559361	6.733552401	6.712853951
ABCC6P1	6.604600075	6.64815758	6.829399646	6.675774167	6.57914753	6.700740695	6.652052218	6.753450857	6.736794496	6.737443149	6.604518646	6.690509598	6.648382189	6.661849656	6.745482455	6.732862231	6.702060624	6.685283952	6.787674804	6.614753221	6.684464226	6.531823938	6.776590107	6.807036354	6.797911687	6.637826588	6.727853732	6.639522727	6.663301315	6.609607808	6.79476925	6.699253294	6.843751475	6.768318257	6.635524522	6.632250013	6.727909155	6.705289472	6.704280715	6.65080236	6.734489691	6.625785944	6.670890423	6.661721249	6.639022865	6.660112956	6.661800844	6.626364713	6.706001307
ABCC6P2	6.843872496	6.850402727	6.75617256	6.817834594	6.761042258	6.771285627	6.802675392	7.027189517	6.849258641	6.795697478	6.680060907	6.794633388	6.786387952	6.749395929	6.786456528	6.776725077	6.870552992	6.842501905	6.757826844	6.73041316	6.687175453	6.725448524	6.826263954	6.76320349	6.705887652	6.782820769	6.753805936	6.7798196	6.738613015	6.669176145	6.920002878	6.73539289	6.75948803	6.918244309	6.853473419	6.822955496	6.871697052	6.662470855	6.851293142	6.756771043	6.743307318	6.828781394	6.719611337	6.981045749	6.816893193	6.770130763	6.697367395	6.727668998	6.746452233
ABCC8	6.496458092	6.55542265	6.655801652	6.607514132	6.533558403	6.476528227	6.494296096	6.551110686	6.584675412	6.787475132	6.63050892	6.486549546	6.57170632	6.621185716	6.521589438	6.606439826	6.563255595	6.487707388	6.519918992	6.629894916	6.590823137	6.587464816	6.485842346	6.499562273	6.525093834	6.628792379	6.622238081	6.520619691	6.574632204	6.517959066	6.477756438	6.644230578	6.584151612	6.579688722	6.65465224	6.558288258	6.627107647	6.559997726	6.5781231	6.558475077	6.592886867	6.727295995	6.604503429	6.59408228	6.404535372	6.582976901	6.631500788	6.530634081	6.535497666
ABCC9	6.666379534	6.681251941	6.699344382	6.846883929	6.622495938	6.743226993	6.755514908	6.726423942	6.746452233	6.694063752	6.689582229	6.721254391	6.666624563	6.664252217	6.659139534	6.657389092	6.756366713	6.793196318	6.716912934	6.691022948	6.7548847	6.733636657	6.713045876	6.753580054	6.761671618	6.699182891	6.799685909	6.7324089	6.650646503	6.727659229	6.827362302	6.69175612	6.646284746	6.766444379	6.818512004	6.85228255	6.729677515	6.762463588	6.771217431	6.805759376	6.661321431	6.70306111	6.755009166	6.722767149	6.662257403	6.683310337	6.691456854	6.767494576	6.761060325
ABCD1	6.901742881	6.980685557	6.853203957	6.63370285	6.970391195	6.928612207	6.925899519	6.764365943	6.932160507	6.908433973	6.884888298	6.957961049	6.961176464	7.071515701	6.964258903	6.955939903	6.985576187	6.794253254	6.878823948	6.976279963	6.878040439	6.769136682	6.736597319	6.817889919	6.833721488	6.768635986	6.842911012	6.849908926	6.862178593	6.718727375	6.705584106	6.902918063	7.104339344	6.936290422	7.011112311	6.767369677	6.845193864	6.737753259	6.62165762	6.750748628	6.869797118	6.662103698	6.910487562	6.748187605	6.835737335	6.722676181	6.799448735	6.80337539	6.862448758
ABCD1P5	6.864715906	6.755317567	6.578979013	6.853915635	6.777916324	6.679327785	6.734975152	6.86366592	6.664904008	6.626694557	6.700141698	6.668989235	6.624978489	6.627163535	6.676428402	6.700960767	6.671818722	6.730152094	6.756819391	6.70844318	6.741894814	6.699108182	6.675266608	6.705021016	6.805608662	6.647657093	6.7135368	6.76213795	6.79468723	6.807922805	6.784579068	6.700577475	6.788310368	6.653836408	6.872875408	6.895622709	6.65080236	6.686609256	6.771756695	6.696946603	6.761051291	6.781621078	6.675443529	6.693408935	6.782316821	6.737258121	6.798146064	6.669553577	6.686156237
ABCD2	6.697515898	6.73068911	6.738372311	6.652781953	6.722803888	6.703453467	6.730081293	6.644736226	6.623299785	6.71383647	6.735356853	6.726788691	6.611752604	6.642274574	6.702170963	6.605656206	6.648361343	6.724682283	6.713480714	6.626883242	6.655045781	6.698374298	6.792040394	6.683262568	6.710558541	6.648534703	6.621197138	6.745746591	6.634006943	6.664455797	6.699931755	6.692187266	6.659685336	6.606496787	6.585383308	6.69927611	6.684844519	6.674692785	6.609392814	6.70901495	6.679029435	6.572316581	6.683282767	6.749016776	6.724788609	6.7723049	6.609506884	6.61327651	6.630284169
ABCD3	7.155101988	7.309228083	7.11558795	7.158275878	7.131531792	6.925287921	7.10911428	7.233305264	6.832524114	7.116301095	7.012242813	7.088098915	7.133007536	7.015657036	7.134458533	6.916676387	7.059910665	7.126212987	7.089524783	7.106427711	7.061819856	7.099823255	7.088491658	7.103218363	7.114624461	6.939282511	7.081000244	7.035292593	7.236694258	7.105853084	6.969126649	7.116996065	7.113699816	7.129295567	6.940585051	7.217953928	7.005936554	7.142994132	7.058360708	7.225491126	7.064401151	6.990693613	7.20837357	7.124309378	7.08540848	7.139361441	6.939144298	7.206055344	7.15170951
ABCD4	6.672383213	6.708347252	6.716331688	6.647261476	6.690270128	6.732108085	6.751927374	6.656419088	6.701187581	6.739324431	6.646544052	6.696411082	6.723941575	6.758022826	6.662522411	6.670455912	6.635781151	6.650325124	6.740823824	6.694776915	6.699127952	6.746866465	6.724695292	6.716087538	6.700824444	6.724955925	6.663239329	6.670327538	6.702029876	6.698558806	6.698895621	6.750299722	6.741402991	6.666361749	6.671435883	6.744790299	6.707401538	6.646471599	6.700404957	6.663425012	6.686363676	6.70126892	6.728784391	6.72269856	6.701781977	6.720868753	6.744073973	6.698638488	6.674559571
ABCE1	8.010103814	8.031616708	7.823036832	7.720595073	7.813052692	7.966292024	8.080309829	7.771890017	7.865979446	8.16934677	7.939122779	7.842868826	7.911883759	7.940171275	7.886215056	7.949540688	8.12001997	7.480868576	8.126456647	7.752292504	7.6943792	7.758511887	7.865665846	7.844124697	7.979697373	8.222762901	7.844124697	7.938494212	8.049431224	8.04111837	7.408782371	8.013289475	7.646604163	7.721181497	7.603779529	7.698549172	7.956069896	7.768495885	7.716130493	7.88018577	7.982608574	7.400425	7.918820738	7.986988914	7.907297503	8.077868559	7.968519899	7.542559026	7.836106597
ABCF1	8.393004546	8.396785543	8.296511235	8.472419279	8.077868559	8.682610055	8.307263467	8.198818762	8.318474353	8.30168552	8.318474353	8.186462689	8.462231285	8.156508709	8.348384284	8.090520171	8.321924683	8.077420562	8.270838492	8.231888743	8.008240602	8.258028968	8.373015295	8.230523509	8.292657066	8.607444566	8.19985133	8.472973084	8.298320559	8.311097682	7.89230727	8.481947226	8.077420562	8.140259189	8.176091363	8.191420388	8.457128517	8.293178374	8.346489122	8.411530145	8.256071958	8.013994012	8.45882452	8.50094785	8.394128483	8.517175527	8.131970437	8.155524378	8.36517432
ABCF2	7.034106051	6.839040865	6.857179734	6.812549457	6.876092576	6.714092183	6.740335339	6.908433973	6.79516722	6.973655158	6.848196371	6.846252939	6.946751905	6.81363497	6.887432403	6.770853111	6.897843729	6.750658674	6.893088448	6.981917173	6.916746219	6.764237739	6.768151438	6.659904306	6.989556438	7.035586834	6.879674076	6.838771599	6.98960646	6.812316924	6.660764118	6.901859136	6.619646921	6.842994967	6.781541904	6.740160741	6.770461191	6.79256016	6.822532563	6.772586229	6.918790451	6.680689123	6.922820162	6.7244866	6.849886037	6.79214935	6.779758804	6.701990834	6.787824985
ABCF3	6.856104521	6.969497284	6.961434261	6.82522875	6.919501604	6.763719136	6.785602949	6.780760351	6.753457583	6.906146397	6.819987356	6.889659978	6.939144298	6.850585441	6.852478134	6.802675392	6.946835049	6.840356133	7.05899995	6.874308676	6.820566897	6.885148187	6.73781292	6.812154108	6.949314395	6.877192519	6.745301789	6.867936132	6.939701091	6.832370635	6.830413769	6.824173345	6.785785379	6.898739394	6.784140378	6.72883358	6.868636152	6.759447635	6.728192248	6.952071592	6.834422763	6.530541333	6.924394387	6.872443956	6.839654109	6.790766748	6.854253666	6.680828161	6.945014807
ABCG1	7.039425942	6.98664953	7.065484604	6.941739354	7.011885185	7.014420504	6.952147579	6.873754498	7.042907346	7.047284675	7.032316414	7.036519191	6.994564427	7.183033498	6.997585657	7.019468553	7.022626536	6.922573224	6.948102707	7.112676183	7.118627022	7.035412623	7.03123891	6.937323382	7.078882826	6.988273284	7.146046455	7.077459206	7.126085289	7.066439647	7.10047679	7.038450482	6.992034015	7.052138133	6.994902041	6.87862788	6.933639966	6.883042888	6.953960307	7.179503396	7.054873979	7.117444312	6.921292636	7.083153138	6.879818859	6.916955283	7.007612433	7.241334863	7.035775445
ABCG2	6.663192648	6.562141525	6.447256839	6.521028483	6.490361513	6.665869419	6.496398131	6.510857537	6.583097634	6.533231115	6.539606839	6.418586013	6.581685663	6.499994913	6.578299517	6.522776257	6.592585653	6.582880288	6.640112568	6.610556859	6.521413591	6.54811015	6.603850624	6.549704355	6.547658075	6.639412531	6.654938882	6.470860815	6.647944248	6.591915338	6.547375943	6.488322043	6.617303291	6.584104092	6.668056491	6.643649813	6.54985655	6.522893316	6.559845245	6.66957934	6.591673744	6.650222416	6.661279231	6.661721249	6.660464311	6.597584592	6.58449438	6.47507935	6.551521403
ABCG4	6.923100443	6.79811072	7.051197998	6.808374661	6.996849067	6.886433333	7.03254624	6.915051384	7.262264696	6.855917939	6.848196371	6.91854528	6.908179199	6.939092293	6.974403408	6.776725077	6.924394387	6.891818035	6.890249887	6.867597075	6.925142013	6.950019591	6.888783307	6.919378923	6.953768464	6.814617359	7.079726415	6.900862816	6.798176015	7.067578343	6.951138625	7.181116193	7.097599866	6.831636275	7.19963776	6.899392502	6.777478502	7.063730517	6.984552369	6.920858007	6.786838226	7.037505611	6.894207541	6.910466993	6.882510717	6.98872574	6.934829036	7.10963174	6.985781223
ABCG5	6.749406103	6.654220582	6.795182087	6.720037588	6.572001079	6.675144956	6.619704556	6.728543717	6.671214453	6.672956343	6.711858255	6.794633388	6.756843746	6.726586818	6.790406144	6.691640685	6.74437913	6.67930493	6.773755193	6.608781349	6.617054189	6.629665141	6.733302932	6.689253704	6.692527769	6.696061161	6.661001162	6.609493462	6.681451918	6.67662686	6.56925637	6.699253294	6.797956419	6.733408189	6.668056491	6.91854528	6.715675025	6.665941158	6.648040602	6.71675553	6.818934056	6.666203592	6.639038319	6.689025439	6.669451565	6.718929637	6.669394557	6.709313986	6.70871396
ABCG8	6.755812467	6.694402708	6.665475758	6.817834594	6.607112201	6.655347425	6.703285635	6.576289975	6.678003744	6.767178485	6.754503062	6.807410859	6.675850079	6.562716938	6.607184458	6.688157572	6.747254754	6.720788058	6.599983243	6.657826117	6.73445352	6.664589759	6.669618122	6.716714919	6.684720335	6.710815926	6.675519838	6.772216079	6.620442585	6.587948465	6.617324528	6.630141879	6.893595102	6.720712081	6.648922982	6.757606122	6.608323629	6.698270404	6.757392116	6.778212583	6.690382574	6.708861874	6.637395361	6.694955459	6.704718575	6.676083075	6.681119383	6.778287008	6.631154104
ABHD1	6.622294651	6.700338124	6.734675812	6.746042648	6.73219232	6.702353664	6.660824236	6.624498606	6.724955925	6.775684072	6.638917097	6.777631459	6.669923511	6.711140367	6.673369744	6.726063756	6.635001302	6.702918892	6.786601776	6.66859117	6.637572161	6.722313241	6.709414351	6.723514556	6.673668973	6.561346826	6.630834803	6.658299298	6.718582633	6.804142326	6.675220662	6.847742996	6.647116643	6.792354678	6.753990392	6.638776044	6.704017995	6.711571803	6.625916078	6.582428875	6.658465441	6.736333631	6.702936714	6.628615732	6.668093194	6.718929637	6.617172032	6.707883191	6.618539334
ABHD10	7.380957959	7.181361843	7.334126526	7.254184325	7.264702623	7.426724525	7.197943016	7.255616896	7.236300529	7.275075833	7.196086487	7.234683903	7.298759605	7.225315233	7.166785687	7.151634199	7.262893797	7.052608271	7.298062326	7.304912319	7.231635756	7.209079314	7.516675741	7.168453369	7.273944054	7.38387553	7.185053085	7.22999836	7.384788844	7.187782296	7.006163806	7.303557781	6.775249845	7.38313387	7.143458221	7.252217205	7.323165672	7.237682793	7.287243658	7.319749648	7.292642742	6.837694742	7.286089699	7.268754476	7.30650552	7.32220837	7.244650325	7.144610913	7.198267877
ABHD11	6.696151931	6.628971242	6.68103501	6.657082485	6.619941009	6.688430136	6.727268394	6.689426741	6.714226006	6.631561881	6.732310066	6.631737806	6.660613981	6.727210785	6.688122342	6.699944967	6.658998864	6.633873825	6.708418046	6.702170963	6.671813907	6.666957575	6.665276144	6.727467053	6.718004812	6.68592578	6.677596311	6.649664215	6.70994909	6.610817243	6.650401689	6.683159958	6.677925468	6.714398201	6.668457496	6.679844163	6.62164979	6.595027881	6.706720134	6.586614866	6.71606408	6.695216962	6.613078099	6.673403837	6.682542551	6.651743362	6.675230763	6.568967989	6.695784174
ABHD12	6.933470073	6.919734447	6.856022321	6.803189891	6.891306611	6.934609598	6.84170885	6.909726342	6.812988098	6.899128444	6.893912282	6.893828853	6.887013316	6.872942763	6.859243912	6.786667988	6.944553654	6.81756687	6.85977896	6.828047624	6.811848653	6.8915999	6.808934726	6.85953573	6.924394387	6.85917673	6.885719621	6.869797118	6.810156594	6.915264206	6.786634346	6.863629508	6.965564844	6.825848549	6.919475375	6.85830133	6.842994967	6.885585763	6.774452454	6.872655609	6.854412115	6.760629965	6.798618673	6.940412978	6.886104727	6.817380677	6.79678285	6.935847497	6.82185908
ABHD12B	6.685010048	6.721059752	6.708062573	6.656900072	6.644359279	6.679855974	6.665588139	6.68103501	6.655987568	6.679012419	6.642469028	6.675939746	6.651218941	6.626131697	6.696626524	6.675164379	6.647272778	6.694371499	6.645624288	6.70071806	6.669277152	6.71196648	6.819483429	6.783418242	6.713616436	6.727801937	6.746152706	6.700568312	6.723836858	6.754843922	6.641585429	6.70953773	6.651641061	6.732687067	6.670297852	6.723888727	6.696215291	6.682171018	6.697489628	6.691435976	6.706521762	6.648986341	6.763155089	6.670772759	6.652087184	6.684647902	6.70046775	6.679901475	6.673183392
ABHD13	6.759048725	6.844365993	6.742180115	6.770069827	6.800686473	6.803526988	6.701097214	6.792526561	6.761476703	6.832475679	6.815516517	6.710541072	6.826115855	6.823485049	6.842133308	6.797184973	6.822715982	6.869054335	6.756187529	6.808131167	6.809347611	6.771871083	6.717582864	6.816827331	6.862247757	6.775361224	6.769348459	6.756366713	6.892527896	6.736962598	6.959687101	6.807585072	6.72817324	6.835985562	6.67930493	6.716630756	6.838549765	6.762380862	6.727189744	6.789338917	6.827589321	6.862122662	6.856829769	6.798366695	6.867768152	6.843909291	6.809347611	6.797559656	6.838699877
ABHD14A	7.491466154	7.405345331	7.34906583	7.127064359	7.139963376	7.493729864	7.525545994	7.246931927	7.353223203	7.496179033	7.232217325	7.31546834	7.29243794	7.214363957	7.344078843	7.383384847	7.302272566	7.101974471	7.235185402	7.275828159	7.146046455	7.390240954	7.576620504	7.232880374	7.368714445	7.637789565	7.385261429	7.268555755	7.424294461	7.270773517	7.081058177	7.314454917	7.097599866	7.306262611	6.991768907	7.031953961	7.418773798	7.317869958	7.350287902	7.262729338	7.310207683	7.288450509	7.389747469	7.49291361	7.422711942	7.472894193	7.337821633	7.22217277	7.367380155
ABHD14B	7.031743565	7.196796644	7.052216825	7.003306959	6.882802797	7.039942506	7.193446637	7.015902286	6.936325525	6.93883219	6.912542473	6.927521827	7.134268216	6.786420446	6.946573559	6.921804441	7.15661971	6.775482189	6.891352601	6.854830106	6.757905323	6.96077683	6.942915784	6.99514151	7.090864211	7.151827967	6.961141739	7.111361645	7.107064825	6.835713908	6.742046133	6.962741188	7.04341258	6.97593951	6.715815963	6.781582664	7.040271985	6.99841389	6.793107248	7.044740054	7.029558803	6.702170963	7.097459765	7.256527951	7.064747101	7.075240306	6.952745638	6.831392575	7.115016442
ABHD15	7.718852279	7.65972291	7.469189014	7.337202013	7.224156832	7.422840406	7.578794612	7.332182815	7.39384368	7.665067939	7.494754827	7.246098529	7.2490465	7.473959319	7.273742113	7.373831581	7.382080976	7.060201706	7.514204634	7.402747143	7.352292068	7.316536465	7.283874828	7.35702203	7.453399833	7.624179322	7.526472896	7.378538602	7.307353076	7.442088994	7.228336584	7.43608872	7.336744654	7.474626508	7.419311618	7.399840214	7.548890489	7.409120752	7.540306261	7.489878016	7.48776608	7.142571056	7.233028782	7.433970498	7.49910076	7.347707145	7.568163141	7.24172852	7.435758722
ABHD16A	7.923482274	8.03291625	7.86086978	8.1522887	8.226210802	7.767937278	8.179093089	8.044944155	8.307263467	8.028652669	8.13903303	7.994445926	8.026021328	8.294775268	8.121804623	7.932884002	8.024030847	8.291361151	8.099271517	8.188536643	7.972206284	8.312539226	7.838007732	7.936424743	7.97026567	7.657505755	8.225474685	7.899024763	7.794908974	8.118451324	8.349739888	7.943886631	8.754080158	7.857865991	8.391098965	8.233004215	7.807024792	8.070624249	7.982981972	8.360577695	7.989034294	8.072356827	7.974866662	7.835091553	7.935035701	7.721311659	8.138410965	8.254757449	8.092706113
ABHD16B	6.553039287	6.654220582	6.668101053	6.770637207	6.667058501	6.993903865	6.790406144	6.62098351	6.692606781	6.703084844	6.797032915	6.660562365	6.600410779	6.730718134	6.691147435	6.5690468	6.62148806	6.644852177	6.739370285	6.874308676	6.914087639	6.760804703	6.827682742	6.631750753	6.672696558	6.707220413	6.716136817	6.75951589	6.707104179	6.734064055	6.638017424	6.843966179	6.735820624	6.661764013	6.723473497	6.70504129	6.654831702	6.677670451	6.639136062	6.759335603	6.696222771	6.881551131	6.763649881	6.736230231	6.772778175	6.850941854	6.779758804	6.653241481	6.583878651
ABHD17A	6.646062445	6.70161143	6.6076877	6.567172416	6.647272778	6.601973112	6.681708336	6.655476818	6.675774167	6.648701629	6.689458461	6.599585878	6.696801307	6.619111469	6.651030724	6.605704123	6.617280837	6.66885927	6.691539785	6.667197661	6.622029862	6.677693151	6.527257925	6.688216074	6.646745046	6.709262478	6.608498267	6.599661138	6.607301592	6.674287228	6.616395756	6.613749352	6.65769963	6.724907722	6.734218863	6.777422242	6.707383817	6.712241061	6.614574556	6.63479197	6.624547691	6.634962197	6.706755676	6.650416679	6.633049079	6.632311011	6.585439397	6.670297852	6.666067259
ABHD17AP1	7.606890164	7.408595631	7.374565204	7.465733396	7.574871486	7.502668522	7.522353921	7.480868576	7.391771709	7.72169625	7.406648029	7.374954384	7.517443805	7.515575351	7.512109305	7.367714965	7.553750382	7.479532963	7.702325134	7.560705103	7.340523595	7.472079722	7.477388104	7.498372005	7.355761092	7.621073319	7.335664631	7.505781565	7.46968635	7.454399196	7.347707145	7.309569372	7.541650962	7.504952683	7.344424111	7.608819913	7.540306261	7.335509888	7.3627583	7.36426078	7.428866204	7.57574736	7.428524938	7.487360978	7.669860229	7.538700868	7.555101767	7.449630788	7.472686984
ABHD17AP3	6.625937801	6.598532588	6.569653288	6.655082514	6.770097896	6.667404694	6.69583411	6.693670632	6.572402562	6.646716322	6.755704128	6.719304878	6.644758746	6.698659796	6.687502006	6.616615764	6.70553794	6.875383036	6.658727826	6.693777969	6.709270052	6.612704841	6.624532304	6.848221681	6.741841007	6.570777776	6.76894223	6.769666716	6.573036814	6.601653134	6.609014938	6.794553379	6.572444224	6.544058229	6.62351213	6.625937801	6.596872096	6.70745962	6.771756695	6.584764953	6.742004286	6.686939894	6.653562974	6.644078301	6.592309915	6.64300005	6.730281064	6.701990834	6.627398952
ABHD17AP4	8.257094543	7.930358225	7.80121503	7.788601781	8.11866866	8.044065267	8.100555564	7.991210058	8.100555564	8.481947226	8.015251199	7.781888958	8.072356827	8.153605548	8.044065267	7.941545578	8.178512664	7.695790555	8.157404083	8.107735072	7.857865991	8.05843522	7.825490365	7.837749566	8.026682415	8.128950059	7.851499298	8.074558327	7.945730894	7.975628435	7.819641619	7.962405006	8.1522887	7.939472463	7.913970356	8.181252462	8.085741361	7.948111924	7.818619216	7.937420176	7.984782003	7.938786902	7.889281746	7.998058289	8.172587455	7.906251048	7.870998371	7.856998056	7.838007732
ABHD17AP6	8.369013396	8.310619859	7.951761676	8.409407755	8.49118705	8.304954182	8.332740853	8.14555025	8.397837492	8.841347744	8.308523022	8.00953248	8.175076681	8.462715768	8.162037424	8.189363165	8.480532224	8.08964839	8.275590356	8.236655065	8.154594907	7.952322822	8.035705077	8.241339663	8.311547632	8.612122818	7.975826807	8.346860007	7.988884212	8.44572815	8.01073557	8.309190254	8.45966596	8.334643128	8.267967447	8.485482127	8.1552739	8.093127792	8.345671996	8.065768764	8.253799044	8.256904089	8.034676991	8.040018948	8.682610055	8.152498837	8.137717268	8.082651142	8.070833834
ABHD17B	7.018889193	7.033964078	7.096706992	6.9451416	7.094384549	7.059278877	7.102842846	7.101098421	7.061683534	6.978084674	7.132690173	7.026204552	7.069986308	7.145208815	7.001684315	7.044281364	7.013757678	7.032082132	7.134717636	7.006554604	7.046299208	6.978597574	7.14108546	6.94018205	7.049985016	7.035011802	7.089381234	7.05738611	7.087884485	6.974598605	7.033964078	7.076798788	7.044496721	7.104171127	7.110411653	7.033662366	7.110307232	6.944626469	7.028366765	7.059148762	7.109223748	7.151210164	7.01757515	7.023781347	7.119494863	7.098983704	7.010793963	7.071229856	7.090982291
ABHD17C	7.466416505	7.392459567	7.320935044	6.973137707	7.439405904	7.567541973	7.048851279	7.129595126	7.077103844	7.202233864	7.110136998	7.129981483	7.08828446	7.344565968	7.028288807	7.163332893	7.191798157	7.113932081	7.217874979	7.298180475	6.886004768	7.110206802	6.891670155	7.187312328	7.128157728	7.438011289	7.331963124	7.363493009	7.351795738	7.192855681	7.077631603	7.08120277	7.151634199	7.138896585	7.160455111	7.195079944	7.089052482	7.301758169	6.838771599	7.061609073	6.966765785	7.061718936	7.205519064	7.209306422	7.348844405	7.332982098	7.064401151	7.599855061	6.933377509
ABHD18	7.211587176	7.141224013	7.146363716	7.389835623	7.247373658	7.068774454	7.114847034	7.394543008	7.045628162	7.176647644	7.248464129	7.358911141	7.32134633	7.267156381	7.081918649	7.509443928	7.259849212	7.412308281	7.528370952	7.12907828	7.312134579	7.182632401	7.26025198	7.421408115	7.344078843	7.348705561	7.142692289	7.159837408	7.072144772	7.283874828	7.416837424	7.221444207	7.249703426	7.176735755	7.242712456	7.466731781	7.263133622	7.258310789	7.44199706	7.131808004	7.243153938	7.000769284	7.250097437	7.40606786	7.391258395	7.337914626	7.549720575	7.237929681	7.350287902
ABHD2	6.911605635	6.920858007	6.980362534	7.058360708	6.9036661	6.937092052	6.907124352	6.955017806	6.96853269	6.873853388	6.969000319	6.913803525	6.984816939	6.924323898	7.020841639	6.977049687	7.005348476	7.164824253	6.828047624	7.095911746	7.067864326	6.949455054	6.915959904	6.952605189	6.854253666	6.778793513	7.044782594	6.925215531	6.895565778	6.995073359	7.196219027	6.972126601	7.124912284	7.104500445	7.076079054	6.998064671	6.916852166	6.799269437	6.969172404	6.998552452	6.907402127	7.112263951	6.97090987	6.840658442	6.843751475	6.949604916	6.890361625	7.064098172	6.952543427
ABHD3	7.820198708	7.77981277	8.140785437	8.451758857	8.624418617	7.551913265	8.546468314	8.509173671	7.948439378	8.183272244	8.129456122	8.095961676	7.802260266	7.985150625	8.109295447	8.258657646	7.833530543	8.58047751	7.980188679	8.128096958	8.51065268	8.422044439	8.220615216	8.137509946	8.057135	8.043710479	8.29110298	8.602345201	8.047785785	8.406951059	8.8885425	7.922281394	8.52213861	8.369013396	8.327616379	8.34191638	7.829471959	8.189363165	8.658023016	8.162266521	8.007528839	8.220615216	7.938494212	7.937287145	8.166999626	7.894682449	8.355210154	8.480212052	8.303771411
ABHD4	6.937042171	6.898554373	6.944673895	6.855666869	6.934059981	6.931938435	6.8771444	6.914236841	6.880524313	6.848751215	6.961258764	6.973334248	6.902744093	7.145985966	6.967120572	6.847981662	6.938020125	6.96130305	6.835966375	6.910643732	6.89946757	6.803722015	6.819039222	6.816147366	7.010793963	6.754753294	7.035863095	7.078688488	6.889017151	6.840024615	7.022883319	6.954071261	7.026967065	6.802880965	7.03123891	7.014209802	6.85848375	6.790073834	7.058360708	7.043616062	6.940772295	7.187932754	6.867379884	6.869324286	7.078544053	6.778315482	6.993428479	6.768443699	6.95849203
ABHD5	8.774405253	8.674014744	9.164816777	8.620938335	8.717175061	8.151097763	8.877186667	8.905083603	9.281315304	8.719278193	9.264052974	9.182167577	9.01829345	9.264052974	8.906074331	9.405190367	8.804963296	9.413875357	8.571479079	9.259584781	9.682493724	8.939579682	8.601915798	8.646848714	8.702917073	8.318224107	9.450494037	8.866775244	8.797318893	8.902702032	9.991625675	8.812680809	9.304371121	8.967641537	9.059678897	8.911550258	8.718193185	8.570130295	9.047082718	9.300292798	9.295048218	9.699828284	8.450658645	8.317973862	8.607444566	8.352134359	8.785554604	9.542812781	9.033193936
ABHD6	7.309889903	7.220675837	7.329587698	7.138174946	7.165430905	7.037187768	7.219656026	7.123129644	7.186971092	7.132200988	6.977504123	7.134394211	7.104339344	7.233658095	7.222933338	6.970677805	7.161099323	7.165380343	7.072488468	7.187447695	6.967605214	7.044281364	6.97078744	7.165430905	6.936453375	7.122071492	7.18677188	7.172035614	7.114624461	7.198267877	7.020658191	7.062864126	6.995385817	6.979915556	7.367812934	7.054026706	7.191718254	7.058161198	6.817583356	7.219414708	7.159373333	7.011368659	7.063600202	7.215192248	7.095193282	7.135348016	7.086703995	7.309228083	7.289488259
ABHD8	7.56387664	7.321184996	7.443449548	7.152909546	7.313141243	7.62378708	7.36574564	7.432939546	7.285941689	7.216525597	7.361352742	7.31158311	7.482833747	7.226761101	7.541650962	7.413072724	7.558699393	7.418431162	7.372230204	7.552538869	7.125935552	7.388944119	7.47197805	7.419205354	7.452423805	7.299236367	7.462656019	7.313474649	7.514829755	7.351276549	7.339185908	7.334198244	7.079365626	7.642720056	7.328885316	7.20055242	7.482645218	7.440337063	7.297075154	7.486715735	7.406648029	7.145697512	7.761008168	7.367526347	7.442951244	7.406648029	7.324896357	7.531729807	7.706374374
ABI1	7.862018114	7.877768518	7.972206284	7.720048177	7.740265633	7.732544098	7.850573539	7.77950671	7.813654998	7.804848037	7.746264295	7.80751306	7.823340218	7.912313693	7.915820783	7.935035701	7.773715284	7.791633494	7.839353136	8.015600131	7.809082617	8.023132236	7.805118804	7.830227511	7.896262834	7.833083072	7.917167749	7.973996507	7.900539282	7.791937405	7.963038466	7.958605828	7.869012204	7.966655103	7.950137446	7.82583014	7.833083072	7.822447995	7.865665846	7.770976359	7.967018054	7.950863531	8.011275098	7.80321101	7.886567473	7.939892707	7.839353136	7.828870758	7.812321893
ABI2	6.890361625	6.855818873	6.808394119	6.826525136	6.87018323	6.829686863	6.888209545	6.872051158	6.889613614	6.878697023	6.839994007	6.865226228	6.879607116	6.824728726	6.827362302	6.863458703	6.862008174	6.843191041	6.853358755	6.808218909	6.88243053	6.797001676	6.838037537	6.800476463	6.961347336	6.772513732	6.77336682	6.791591964	6.885511417	6.875026836	6.837360624	6.85420296	6.957802371	6.848689343	6.902075292	6.850510768	6.857908987	6.81560741	6.855139059	6.866432759	6.8933562	6.896144262	6.866314577	6.846559734	6.848935488	6.842392488	6.858600287	6.85614449	6.858757775
ABI3	8.447695103	7.646604163	7.738449463	7.742609182	8.495223166	8.380291324	8.070833834	7.776784095	8.146464218	8.317083124	7.84669332	7.774542566	8.149739409	8.216569983	8.206620505	7.928965428	8.366362724	8.016022807	8.316798577	8.223549326	7.843960922	7.97543734	7.897776679	7.930767311	8.096967355	8.118909048	7.979697373	7.87189735	7.994814569	7.835273242	7.627256559	8.067462292	7.816098118	8.137959589	8.188536643	8.081559827	7.67314697	7.781452858	7.368948956	7.865382625	7.987700433	7.657853105	7.865665846	7.948854683	8.404149396	7.570386087	7.822447995	7.75887993	7.740840157
ABI3BP	6.557004498	6.609480041	6.605704123	6.577508057	6.509724394	6.67653052	6.559837928	6.527454563	6.544385142	6.512380765	6.730459277	6.637946338	6.611186504	6.608839547	6.550584024	6.606439826	6.60099918	6.58501353	6.516726934	6.610556859	6.64715352	6.700692292	6.659924725	6.490938344	6.684720335	6.624812614	6.626364713	6.717989147	6.523661694	6.595851967	6.552000385	6.637708779	6.638746614	6.601467467	6.62351213	6.706457543	6.729272099	6.548212527	6.52271223	6.659872988	6.664455797	6.552494983	6.683930232	6.58626665	6.627577917	6.688312982	6.59504919	6.598486042	6.680433944
ABITRAM	7.215048212	7.282388448	7.407402252	7.087017794	7.513175131	7.17755907	7.520321072	7.276953527	7.413801997	7.468826081	7.41072809	7.369291129	7.315357032	7.53640452	7.36527956	7.330042607	7.249703426	7.372754469	7.316740214	7.410029542	7.467754178	7.262822597	7.21365932	7.229724056	7.317375517	7.315032699	7.412002584	7.338648319	7.358564947	7.226978704	7.510438336	7.360644617	7.426414176	7.203066151	7.405802965	7.173675463	7.283815318	7.368156447	7.417939594	7.317780349	7.322920438	7.441675218	7.161549681	7.294579869	7.189791883	7.3770595	7.230093574	7.267377073	7.341441475
ABL1	6.940073016	6.879771926	6.916492637	6.864007435	6.802433789	6.847176706	6.830119769	6.814191586	6.8485484	6.753083948	6.803415697	6.873282959	6.947185196	6.861077613	6.851924052	6.86889343	6.806688702	6.776266258	6.794896759	6.851417656	6.852674339	6.803019227	6.869490265	6.768748949	6.766857607	6.848751215	6.875406742	6.862077684	6.871932219	6.766418658	6.760038275	6.797407301	6.865720579	6.80699297	6.846137937	6.849285054	6.854100672	6.815738535	6.857016555	6.856247847	6.806205056	6.743279408	6.819357457	6.938159041	6.902206372	6.847035946	6.906592573	6.85420296	6.895422441
ABL2	6.642705922	6.725398656	6.668457496	6.652692115	6.730782472	6.631893675	6.747359451	6.607637346	6.728557154	6.69268617	6.716844315	6.702623297	6.682481771	6.634949438	6.666095969	6.720498802	6.691525157	6.742204645	6.664295918	6.696230252	6.716474889	6.7135368	6.71777112	6.695738843	6.640599609	6.649482043	6.599457482	6.707441529	6.727900411	6.664927688	6.677181882	6.695902158	6.697546048	6.634006943	6.667324976	6.663820016	6.714785854	6.695249399	6.617504314	6.693946174	6.699094366	6.61758095	6.582307177	6.68031066	6.725742296	6.706176677	6.676684849	6.694158797	6.675874103
ABLIM1	7.510438336	7.859185754	7.576509294	7.564709748	7.357350537	7.89113946	7.705725459	7.657853105	7.513572235	7.7781248	7.767282687	7.606685268	7.747478806	7.520522073	7.686170357	7.627049618	7.776645068	7.35388975	7.709674239	7.445094458	7.623310955	7.698004225	7.812017376	7.634619977	7.819284431	7.700711287	7.486442225	7.7054122	7.677590764	7.631956786	7.530463444	7.659984252	7.505781565	7.604014398	7.393067625	7.753733702	7.869287693	7.640184166	7.743959212	7.667919841	7.749193423	7.516993492	7.804171947	7.824233782	7.766998832	7.997645092	7.621338684	7.512638987	7.587610074
ABLIM2	6.733522791	6.777881989	6.691048228	6.677314709	6.717845808	6.748297754	6.69583411	6.770069827	6.615767723	6.816284433	6.70366076	6.699579868	6.69158999	6.700027201	6.721417667	6.632873503	6.724900715	6.612431458	6.730624196	6.679545094	6.705021016	6.612704841	6.77933582	6.624086002	6.636631426	6.717087907	6.646139651	6.671012703	6.694999482	6.625084328	6.622262181	6.816731555	6.551686934	6.63636739	6.697907022	6.655087648	6.781270526	6.611811588	6.576792503	6.533403025	6.642875687	6.617031635	6.619635389	6.730027743	6.677334426	6.611397691	6.715241958	6.786486484	6.686156237
ABLIM3	6.952605189	7.052216825	6.977446893	7.273807488	6.907919274	7.209223781	7.048851279	7.031565627	6.927648148	7.102256582	6.928569467	7.007839179	7.18601852	7.334606944	7.15565695	7.27117652	7.092162691	7.127865541	7.394050269	6.930710913	6.965689664	7.384380007	6.851310445	7.339330858	7.355218451	6.766071762	6.831717307	7.089719796	6.89096007	6.926553926	7.223254689	6.799889644	7.582103384	7.037599581	7.234310127	7.181043676	6.888310361	7.170837574	7.170931148	6.858331339	6.983211759	7.635928655	7.134206544	6.759992941	7.322527667	6.869892642	6.861612226	7.25239166	6.953536074
ABO	6.466096156	6.585797451	6.670468583	6.630491802	6.577704354	6.644673931	6.584978435	6.617272532	6.572402562	6.615870841	6.655319502	6.547677892	6.639356137	6.567696787	6.64774963	6.608198268	6.742956316	6.676514614	6.706587221	6.591431088	6.610200666	6.642056515	6.676547791	6.544252552	6.607655701	6.503853405	6.502525954	6.655106817	6.618277205	6.507021074	6.56925637	6.623288348	6.559447684	6.553464992	6.576134161	6.587273861	6.628801898	6.647715413	6.620105865	6.576381042	6.628904118	6.733912674	6.529141468	6.644078301	6.53838948	6.590596958	6.53574562	6.556250644	6.609046835
ABR	7.619690975	7.541818336	7.671591234	7.640466345	7.53640452	7.586407947	7.404790085	7.775473456	7.58900714	7.518508328	7.613035136	7.593263793	7.657853105	7.536168455	7.624791879	7.611892162	7.564709748	7.688419037	7.50532232	7.648397598	7.717820223	7.646308219	7.666969368	7.586407947	7.610847086	7.488394515	7.658734036	7.694984726	7.58323256	7.688677164	7.870647268	7.633366453	7.474208882	7.718129831	7.67550883	7.673873124	7.538700868	7.480423658	7.693752845	7.649438133	7.593263793	7.6476968	7.758253104	7.676821909	7.683681107	7.528207738	7.62378708	7.669296158	7.808563302
ABRA	6.586745448	6.524005599	6.518161268	6.526808031	6.577704354	6.542605252	6.574573662	6.592805376	6.628948292	6.526204363	6.506321666	6.685355155	6.7033713	6.605898236	6.524133816	6.506128384	6.646228164	6.542360091	6.57587014	6.518307014	6.602332527	6.605120417	6.68586182	6.600073966	6.64230124	6.531861168	6.59148244	6.494915791	6.619398681	6.597647176	6.623498372	6.621819561	6.596092786	6.616029752	6.651695266	6.618198803	6.578650266	6.51419284	6.57080058	6.647116643	6.538673338	6.736333631	6.595918675	6.567400185	6.447256839	6.606765016	6.693724966	6.587758288	6.558316093
ABRACL	9.879961854	9.95705442	9.955233035	9.756632558	9.903724064	10.00904172	10.41459111	10.09482067	9.613622943	10.15199883	9.653926554	9.495684636	9.89088605	9.549202714	9.72680983	9.996853222	10.00742692	9.487985485	9.93840827	9.459972272	9.520642122	9.747109351	10.14577948	9.832389492	9.985149203	9.967029111	9.609657559	9.596022864	9.91013009	9.597380921	9.148614447	9.722455825	9.613622943	9.881366424	9.638287548	9.550781011	9.988541971	9.546367738	9.361287768	10.03599632	9.870761972	9.332020011	9.960213913	9.753444808	10.11911674	10.25918408	9.964461796	9.898602411	9.933743584
ABRAXAS1	8.734713812	8.873630996	8.892710994	9.148614447	9.542812781	8.912230868	8.711702174	9.347491131	9.067604357	9.112503786	9.205516542	9.081795066	8.948835865	8.950487209	8.805630772	9.225800323	9.003754738	9.006222446	9.301149243	8.794358072	9.040901589	9.059678897	9.146770685	9.136677691	9.223561178	8.832236109	8.750476004	8.910864127	8.746254531	9.174879185	9.555994244	8.882862494	9.053861126	9.147741981	9.111531137	9.268466278	8.923862502	9.111531137	9.119944621	9.001252874	9.194198155	8.930242884	8.848737678	9.144186458	9.376178959	8.983837457	9.331062752	9.077351503	9.077351503
ABRAXAS2	8.215407284	8.204849307	8.156001185	7.923482274	8.000673992	7.994998795	7.960605738	8.074558327	7.84975389	8.084354548	7.987159598	8.062829815	8.153394935	8.041527661	7.962842031	7.936270332	8.0353614	7.876932655	8.099888949	7.974866662	7.797084825	8.033523825	8.065768764	7.919700903	8.096967355	8.162037424	8.096967355	8.12563408	8.155524378	8.006227413	7.751050312	8.013994012	7.805450072	8.045574102	7.899354016	7.833255529	8.236655065	7.887150704	7.902435692	7.959745568	8.060977846	7.527158776	8.128348675	8.162495617	8.164558801	8.190039665	8.192797909	7.838556143	8.242367644
ABT1	7.08803575	7.067248978	7.006163806	6.610556859	6.808853029	6.9036661	6.895304094	7.08115481	6.836621136	7.10473795	6.935618975	6.87862788	6.944973385	6.927521827	6.962519866	7.056274221	6.929571102	6.68093397	6.928041772	7.045407295	6.866378353	6.955894556	7.123189121	6.969445137	6.943257871	6.954280942	6.985513847	6.910466993	6.992845048	7.119898101	7.058595093	7.026536415	6.904544648	7.052691541	6.912339027	6.911359457	6.863629508	6.952225267	6.684964545	6.935125225	7.012976046	6.724854742	6.952777713	6.944626469	6.971961966	6.997349751	6.969445137	6.960436149	6.92124868
ABTB1	9.695561955	9.955233035	9.835267197	10.04248122	9.830798709	9.515246419	9.346352054	9.886148196	10.13669519	9.526659134	10.25717516	10.41277444	10.02960636	9.969062413	9.861822738	10.18665583	9.985149203	10.30430505	9.861822738	10.20483127	10.27432633	10.06008323	9.603890625	10.08027596	9.979638619	9.295557371	10.18887613	10.10276952	9.835267197	10.00742692	10.77034364	9.718233984	10.35653308	10.02437014	10.22280585	9.822053022	9.543844729	9.860257462	10.2013872	10.03866138	9.903724064	10.4608555	9.774361049	9.410202084	9.619070303	9.464853671	9.643915973	10.23135321	9.582009617
ABTB2	6.801304479	6.652850466	6.757588797	6.778604775	6.822445968	6.791852787	6.650494343	6.74558247	6.998836398	6.743026063	6.805397351	6.794633388	6.790652637	6.75100181	6.710729042	6.78130185	6.834273783	6.786676346	6.661186788	6.726704812	6.754134284	6.826385852	6.849537999	6.628138725	6.789637351	6.651775871	6.766300089	6.828047624	6.653790764	6.763187479	6.841726228	6.704786877	6.810975681	6.727917899	6.808302438	6.592616855	6.767061706	6.70745962	6.705760106	6.78843729	6.644188498	6.802694852	6.77479111	6.700494953	6.68093397	6.677754025	6.769136682	6.864633382	6.712125946
ACAA1	8.277442093	8.140055095	8.134976638	8.386682066	8.629490739	7.952825096	8.220831006	8.558635414	8.122364047	8.068710279	8.231053897	8.219739211	8.292160627	8.109048397	8.385615297	8.444447453	8.180417896	8.281822521	8.331672536	8.469076408	8.342684081	8.29110298	8.301462272	8.211990718	8.285143543	8.027103168	8.148596403	8.334899138	8.121128074	8.368770346	8.490013416	8.325002585	8.325806258	8.332740853	8.325806258	8.05583183	7.950863531	8.517843384	8.340736346	8.212988671	8.171012406	8.466081015	8.399711706	7.951558606	7.937420176	8.165337975	8.231053897	8.265473853	8.27268179
ACAA2	7.935451035	7.995865548	7.559494428	7.889051135	7.700348208	7.642481471	7.717692812	7.755828747	7.533257839	7.698109733	7.920435076	7.590660436	7.78957466	7.731149431	7.785291958	7.57251229	7.982233918	7.644801673	7.712704617	8.02188273	7.656725744	7.621073319	7.949010236	7.659025956	7.723110634	8.467240508	7.90711428	7.762650977	7.822009127	7.709409556	7.515302375	7.669556469	7.552000467	7.616075721	7.538833697	7.46947711	7.940359201	7.861572513	7.592255987	7.564860549	7.744978031	7.516237058	7.588501002	7.737866327	7.905377693	7.61513057	7.687277739	7.690137109	7.983690909
ACACA	6.966513854	6.921927446	6.944167577	6.934517025	6.911683572	7.036519191	6.828978712	6.793350645	6.86133969	6.831361929	6.820566897	6.80370506	6.902297106	6.750438146	6.984901561	6.898119696	6.978717615	6.80370506	6.874170424	6.904509857	6.827853992	6.869553723	6.942046022	6.939778967	6.890124836	6.893981757	6.90238963	6.909635171	6.883596233	6.897777222	6.781138888	6.924759269	6.741357783	6.880833919	6.814464963	6.852511909	6.919527834	6.928387589	6.81492151	6.887484187	6.922647587	6.75795705	6.884012856	6.904966394	6.863035104	6.905812211	6.936768101	6.807185388	6.970552873
ACACB	7.185216341	7.171285051	7.091904047	7.133218954	7.02949595	7.075582537	6.993289603	7.28831532	6.960152492	6.902511348	7.161945973	7.063866255	7.207422248	7.086465722	6.974403408	7.227692666	7.371532504	7.108996069	7.161549681	7.012976046	7.16819387	7.140466437	7.356823547	7.13550243	7.107842186	7.171202243	7.066330977	7.130988426	7.013477436	6.956611273	7.042630341	7.062864126	6.761918661	7.108559561	6.901096742	7.092757823	7.220819841	7.154201872	7.073983854	6.923435964	7.140466437	6.736333631	7.139297344	7.278390302	7.319480102	7.337914626	7.193788706	7.119898101	7.313201638
ACAD10	7.211181705	7.330908057	7.297004622	7.43445853	7.466326974	7.195153324	7.181885921	7.321184996	7.367526347	7.39150486	7.139485737	7.267043902	7.391381627	7.458268969	7.362666106	7.499187699	7.34906583	7.358048621	7.284807125	7.232507651	7.219414708	7.307461889	7.441675218	7.450501788	7.17849322	7.184013467	7.297981813	7.364786629	7.270219502	7.411159342	7.508395073	7.225015145	7.115937524	7.342819958	7.235020149	7.259107881	7.264489722	7.336246448	7.517841342	7.383603742	7.390864924	7.11890882	7.206653181	7.433970498	7.475571219	7.104857293	7.496179033	7.373934008	7.160970308
ACAD11	7.255324414	7.177471995	7.089667354	7.338898827	7.544783473	7.39691902	7.114847034	7.326821955	7.314169311	7.285576612	7.25668405	7.31452231	7.133007536	7.161945973	7.15741472	7.412112275	7.233826787	7.27749054	7.455414627	7.216182445	7.257288967	7.447037835	7.565373531	7.317691034	7.213523355	7.363766462	7.176909408	7.245491607	7.118987027	7.361799538	7.509640047	7.271011783	7.009632879	7.217598158	7.113932081	7.523786076	7.316951509	7.306875293	7.502202533	7.379165542	7.300812445	6.951629453	7.139297344	7.591016669	7.726757531	7.294579869	7.590119605	7.14099239	7.248277537
ACAD8	7.303409844	7.341568795	7.333482301	7.549435089	7.436667471	7.336044275	7.353684962	7.321902213	7.411159342	7.264702623	7.294863118	7.436851636	7.324896357	7.329898304	7.199708701	7.403932596	7.424294461	7.316048204	7.359850397	7.344875761	7.497791247	7.128377806	7.259107881	7.478217752	7.356909615	7.292925661	7.180610841	7.392459567	7.205293131	7.327325199	7.442180928	7.41072809	7.484724787	7.407162408	7.334126526	7.332536269	7.340118228	7.379064342	7.399554738	7.337467754	7.443449548	7.436424679	7.424763437	7.432558756	7.417939594	7.267377073	7.48877177	7.428524938	7.365393184
ACAD9	7.143119338	7.105709699	7.128252065	7.138174946	7.073507137	7.074234444	6.979915556	7.235786877	6.802250071	6.99890353	7.116257986	7.047461832	7.002642805	6.884841419	7.277392847	6.801237627	6.945241911	6.991012449	6.940512319	7.500329021	7.027079766	7.010188284	7.114683271	7.477605756	6.961062283	7.268100416	7.032594215	6.959980348	7.033712513	7.142946152	6.901940388	7.116996065	6.822367608	7.057632625	7.136609548	7.255507134	7.008198592	7.107064825	7.125156459	7.017660928	7.017412862	7.411789426	7.000844418	7.20845394	7.1923987	7.061885372	7.081058177	7.183033498	7.093290538
ACADL	6.59329434	6.7135244	6.703222352	6.752201264	6.736896313	6.730335613	6.716233348	6.6337472	6.589860488	6.744359095	6.750161879	6.622308404	6.608631791	6.535663088	6.674904879	6.69929678	6.633429565	6.569544943	6.637433157	6.666552914	6.77283502	6.637516021	6.813084179	6.605418744	6.645917039	6.58342395	6.636931805	6.716527323	6.716218764	6.809897412	6.7093394	6.730998575	6.665132418	6.629108245	6.583077928	6.736937932	6.691467861	6.630369095	6.741562522	6.63388904	6.665747473	6.65230517	6.711087208	6.658817785	6.66697287	6.733070685	6.746612701	6.726262967	6.498788103
ACADM	8.034290252	8.023483272	8.074197758	7.935035701	8.290494377	7.995550568	8.502285501	7.998058289	7.92530311	8.237545149	8.126456647	7.912655291	7.874523234	8.188536643	8.069083367	7.990505975	8.061770541	7.580755303	8.173941109	8.130705843	7.989184377	8.01249661	8.218360576	8.008672901	8.111644017	8.67436886	8.08456653	8.182118789	8.2511013	8.036854215	7.658887149	8.125188262	7.895100651	8.094025404	7.840582012	7.992689433	8.264134298	7.996531329	7.945730894	7.959282255	8.405754951	7.865979446	8.219739211	8.239021438	8.162495617	8.332115717	8.140785437	8.074558327	8.044065267
ACADS	6.887877919	6.835908797	6.882479747	6.918834665	6.994902041	7.114059403	7.087421422	6.989364908	7.162815542	7.036707595	6.983687092	7.07531409	6.916630934	7.106946157	7.091965297	7.07876182	6.862310357	6.903254973	6.976835529	6.999253977	6.845953146	7.221444207	7.000653001	6.875493907	6.949314395	6.958068837	7.033882863	7.069625467	6.863297915	6.951558154	6.865938613	7.095193282	7.157342377	6.800866156	7.325344119	6.824584559	6.83092555	7.093692185	7.020948178	6.792515814	6.779354523	7.074870995	7.092162691	6.967798949	6.834994148	6.962741188	6.943440079	6.989506416	6.84467764
ACADSB	6.765150859	6.751389773	6.791852787	6.715480415	6.789099308	6.67653052	6.819223565	6.650879988	6.604645407	6.788952324	6.706427745	6.774273676	6.871892242	6.825341759	6.674904879	6.865321672	6.748829465	6.786676346	6.725238795	6.782705396	6.768786771	6.807835236	6.819039222	6.68586182	6.684720335	6.833598642	6.683891355	6.870152835	6.825419467	6.88428178	6.799662909	6.866405556	6.740268619	6.897398462	6.769083865	6.682637293	6.803599916	6.698270404	6.76521315	6.802714312	6.724674553	6.65230517	6.754409648	6.723254431	6.687328706	6.85917673	6.922234271	6.80337539	6.7330007
ACADVL	8.282616434	8.143420506	8.170795418	8.366086491	8.256071958	8.232360457	8.135500254	8.135500254	8.198335667	8.021383961	8.089455209	8.243820325	8.05583183	8.09182364	8.261701182	8.034676991	8.131029821	8.201267322	8.094025404	8.022644196	7.850277176	8.114260167	8.329559939	8.217851795	8.114260167	8.135953115	7.960605738	8.122563783	8.128096958	8.086938528	8.178512664	8.015251199	8.210173633	8.08456653	8.246651392	8.09103046	8.088140403	8.36517432	8.24051298	8.20964425	8.01249661	7.866353951	8.021383961	8.051424478	8.135500254	7.874523234	7.990887903	8.150226604	8.014375153
ACAN	6.558785496	6.577719197	6.531619521	6.612940829	6.679208356	6.654672642	6.572215256	6.615016881	6.670515628	6.623395405	6.623752115	6.566429381	6.661009701	6.597167038	6.749764424	6.579648252	6.543395425	6.61311179	6.559797018	6.732784317	6.631148972	6.644681009	6.486549546	6.627333413	6.597705791	6.618521421	6.476433654	6.66430774	6.637901757	6.719766748	6.660264624	6.61628485	6.664301829	6.620407158	6.674427127	6.68358967	6.608999255	6.691487233	6.615828621	6.607514132	6.602265323	6.655119447	6.641408717	6.58442491	6.666497057	6.591449339	6.590144202	6.506965274	6.624352275
ACAP1	8.547378229	8.86974825	8.385615297	8.492262461	9.091261805	8.668188163	8.772537483	8.731923574	8.687643282	8.97797106	9.125905259	8.733386677	8.371117488	8.612737144	8.514127551	8.956271366	8.751169637	8.484058188	8.961513373	8.75937973	8.307705474	8.758606025	8.750476004	8.689343231	8.914874113	8.495833892	8.283870648	8.738976589	8.254269726	8.667874189	8.786289775	8.401513654	8.690610281	8.597671101	8.480212052	8.493470645	8.528473088	9.036267663	8.673660628	8.193690123	8.776011521	8.494718242	8.836101185	8.824188415	8.746254531	8.492924073	8.695073684	8.434570464	8.589850786
ACAP2	8.152708974	8.28784634	8.409407755	8.278445215	8.129884217	7.849608734	8.148886694	8.254479024	8.258453066	8.04221924	8.231888743	8.374105263	8.12001997	8.370845548	8.363497434	8.347444948	8.142883984	8.494718242	8.231888743	8.390610794	8.402173179	8.270838492	8.095158466	8.194169862	8.269997698	7.983690909	8.518623981	8.360804031	8.313025522	8.403684804	8.640345667	8.231053897	8.522875507	8.243820325	8.452986082	8.18418916	8.176984707	8.273630833	8.296511235	8.215903334	8.373015295	8.428098843	8.211590941	8.150226604	8.079215637	8.225287833	8.214965122	8.627656479	8.311097682
ACAP3	6.800214413	6.520709728	6.571075377	6.526808031	6.567207846	6.479520612	6.598708503	6.545757437	6.519216749	6.513490178	6.625620101	6.604133597	6.608631791	6.599397234	6.607184458	6.550529234	6.61785653	6.630105367	6.59884147	6.576333958	6.529746078	6.772639082	6.476528227	6.57137416	6.527893404	6.700890342	6.698096375	6.598661254	6.469689723	6.591915338	6.588704808	6.524133816	6.529512587	6.657941303	6.714588963	6.602702982	6.510804592	6.550193811	6.538831137	6.538587243	6.691598725	6.548346585	6.527630628	6.636022982	6.575989939	6.6265295	6.647435201	6.563398256	6.54331503
ACAT1	8.10359913	8.265994953	8.052602119	7.815983726	8.138410965	8.124988641	8.059494741	7.981098619	7.733924322	8.205266061	8.017827875	7.759887863	7.873659781	8.067849254	8.410494079	7.92433027	7.967018054	7.690137109	7.806336158	7.933667416	7.913168713	7.770976359	8.111644017	7.719417749	7.9417073	8.806454571	8.246651392	8.139851	8.23166088	7.870304899	7.611449485	8.017644965	7.705128494	8.013105568	7.658099384	8.117652924	8.049984376	7.78039352	7.76551238	8.095646596	8.172159033	7.73772549	8.087714135	8.32911495	8.134539151	8.328164535	7.936979955	7.7333794	8.037430377
ACAT2	7.201720993	7.156747388	7.198613745	7.128377806	7.273944054	7.272564462	7.390031345	7.207797013	7.189616453	7.255128578	7.374565204	7.176823866	7.181043676	7.330627292	7.399921467	7.331815203	7.2404925	7.054466223	7.28831532	7.272763593	7.206592861	7.275750401	7.261818602	7.23761071	7.227757348	7.534396765	7.201720993	7.268837506	7.178263581	7.26263608	7.135140163	7.165529864	7.156492912	7.194977736	7.089381234	7.266096851	7.371295826	7.314818438	7.202743686	7.263697126	7.312134579	7.237453596	7.227155432	7.016214055	7.352562163	7.354072765	7.100880008	7.134020838	7.237453596
ACBD3	8.490891553	8.590889387	8.569430088	8.263718493	8.433821352	8.333336887	8.553699927	8.114932766	8.443858112	8.521464379	8.602345201	8.534950915	8.401938471	8.416066553	8.447163361	8.203150868	8.469076408	8.278781782	8.503947681	8.232360457	8.27268179	8.08858351	8.303771411	8.479169396	8.285648315	8.623114509	8.373015295	8.334387119	8.614557041	8.361906443	8.293178374	8.45857704	8.212233249	8.382533288	8.507015615	8.32911495	8.627347785	8.206620505	8.084142567	8.438441053	8.52740982	8.096178214	8.443601557	8.404729812	8.255035874	8.374544567	8.505182111	8.049431224	8.313025522
ACBD4	6.709583983	6.818885465	6.79434649	6.656275617	6.721920292	6.727383998	6.816756001	6.694948437	6.907873672	6.75037252	6.754503062	6.977049687	6.705590845	6.746547457	6.876150105	6.722930008	6.788073765	6.931352939	6.738039558	6.688695225	6.960314588	6.681491448	6.727853732	6.672932453	6.610195632	6.600310944	6.682377099	6.782485901	6.79325608	6.695064902	6.854150202	6.850437877	6.887484187	6.789451136	6.772823355	6.773164023	6.871697052	6.813294628	6.731700002	6.779627366	6.829502773	6.625785944	6.837047172	6.881684408	6.674608079	6.674218939	6.86026684	6.842424592	6.825709704
ACBD5	6.668975945	6.62351989	6.589679323	6.692824183	6.619852412	6.603109083	6.643188846	6.70327808	6.65856866	6.648766342	6.660078955	6.629137946	6.650064891	6.678959291	6.648552931	6.637217704	6.641179794	6.674097947	6.651597168	6.722463532	6.642366143	6.71490559	6.728471426	6.614796571	6.710485675	6.698921263	6.700105892	6.688232646	6.693275304	6.63825782	6.678524346	6.543913119	6.66401049	6.688307225	6.578224258	6.658081249	6.69215075	6.627261615	6.624988497	6.619190332	6.63571651	6.645296279	6.690972419	6.759039355	6.683751444	6.62563177	6.721531955	6.71996467	6.692572574
ACBD6	7.117111738	7.091140018	7.02235068	6.868925111	6.907261769	6.93502099	6.952492305	6.951035936	6.793488698	7.013012822	7.008516966	6.934865798	6.951138625	6.937790585	6.968129795	6.938337264	7.041725425	6.870152835	7.000844418	7.186594509	6.929658378	6.971796539	6.946130271	6.841856641	6.918104301	7.162815542	6.790668099	6.960968304	7.065552035	6.984901561	6.871912231	7.103633628	6.777945929	6.857301102	6.832563106	6.80231724	6.979113474	6.686609256	6.766736742	6.78462884	7.022626536	6.909783372	7.038518698	6.845352605	6.946130271	6.955371671	6.83497216	6.95788289	6.941584435
ACBD7	6.538867792	6.636662893	6.51045886	6.641873776	6.666477176	6.579648252	6.602691552	6.644329988	6.633499214	6.667894617	6.698357046	6.705562463	6.667863638	6.685888622	6.704848064	6.685671383	6.630383791	6.595968707	6.696053327	6.623194273	6.636918587	6.66206569	6.637433157	6.680154324	6.59666623	6.633798424	6.66718367	6.624978489	6.625074485	6.56914511	6.690883537	6.599520284	6.655402201	6.743939811	6.603058342	6.641148654	6.603002963	6.627509503	6.571794555	6.627128064	6.627128064	6.649439868	6.53534896	6.687053575	6.701482867	6.603190042	6.67129579	6.681549337	6.624094986
ACCS	7.09110334	7.397600549	6.866236575	7.139233247	7.952322822	6.962850356	6.97090987	7.265191379	7.083358085	7.137891596	7.458850824	6.959256367	7.076182855	7.481189716	7.469312029	7.152166397	7.002929863	6.900541278	7.956745363	6.99817455	7.03468806	7.087884485	7.667623253	7.361101152	7.361717006	6.878269602	6.842303315	7.121151353	7.386042794	6.853507812	6.96954943	7.41342179	7.305560071	6.93594884	7.869678091	8.128950059	7.006193027	7.299236367	7.349909961	7.02518292	7.030663199	6.93684117	6.980362534	7.043922655	7.156883973	6.942563482	7.676070905	7.02235068	7.008675334
ACCSL	6.651951304	6.6573217	6.698049436	6.546832532	6.589175758	6.704927622	6.704011836	6.576978811	6.710446075	6.589636841	6.636931805	6.623313016	6.610428503	6.599999704	6.55708987	6.641097085	6.699602212	6.649855601	6.664193029	6.67500772	6.709792615	6.666902714	6.63628735	6.587008745	6.61628485	6.641668503	6.759328944	6.594982121	6.692256561	6.567432899	6.590366356	6.632559878	6.569436715	6.727538995	6.658143645	6.641454233	6.588539685	6.72598485	6.688826925	6.62705261	6.598599874	6.663154361	6.646515839	6.633769788	6.594201594	6.548525454	6.682152011	6.646558761	6.605033405
ACD	7.585120714	7.565251982	7.410138689	7.412601888	7.493384485	7.491909203	7.486244333	7.309683708	7.431441807	7.4337611	7.458268969	7.522465186	7.487584697	7.502668522	7.705128494	7.500223805	7.48015561	7.283345203	7.565011351	7.49032642	7.452237229	7.684900713	7.412498242	7.578027802	7.456650085	7.629695163	7.43512472	7.506511634	7.538966526	7.425712667	7.401424412	7.44581437	7.475928655	7.47749693	7.518853349	7.553534063	7.50188408	7.360644617	7.455874241	7.558233607	7.66540852	7.595626139	7.399840214	7.48776608	7.417537158	7.438757296	7.611892162	7.417537158	7.339258383
ACE	6.586141173	6.653676053	6.624147136	6.635651544	6.699391872	6.692854171	6.73958346	6.613842082	6.59249864	6.648905198	6.674097947	6.677959648	6.6181141	6.592133131	6.629249096	6.715718605	6.632267493	6.65825171	6.722854306	6.597631879	6.653522179	6.658714784	6.652771904	6.641035371	6.589319917	6.687418667	6.592133131	6.731117676	6.654296616	6.657496289	6.610706844	6.607734949	6.647974392	6.638067689	6.647920028	6.737689534	6.697406969	6.602250731	6.665830949	6.722549938	6.60598702	6.685658	6.660414502	6.686009285	6.669868884	6.618043905	6.633337651	6.75548712	6.574921765
ACE2	6.757145161	6.678466415	6.687658113	6.770637207	6.683411308	6.603985201	6.64913246	6.666977222	6.716776285	6.717989147	6.752294816	6.748994631	6.717955451	6.737998348	6.738930038	6.669573651	6.729112741	6.722115115	6.773755193	6.652205518	6.694290913	6.754675429	6.743016455	6.708251512	6.725027153	6.803885389	6.650676939	6.719502498	6.78043119	6.699245321	6.695011412	6.736716793	6.692238426	6.682881269	6.640738374	6.572349389	6.725344055	6.669549101	6.808432438	6.657666716	6.80949391	7.029011916	6.61602362	6.759992941	6.702274146	6.760996135	6.699637691	6.784923056	6.716551429
ACER1	6.685050847	6.671236233	6.576724581	6.637188714	6.640439576	6.704753938	6.628615732	6.652771904	6.677344548	6.673626637	6.680814691	6.625785944	6.603966178	6.608063488	6.629287088	6.605924087	6.68430163	6.619918593	6.612650439	6.722940395	6.701661362	6.664202375	6.682623184	6.644143462	6.604457827	6.619745308	6.636192259	6.604197265	6.716668554	6.560881151	6.613323638	6.602457552	6.641645997	6.671253361	6.73372423	6.636062925	6.703051425	6.644802985	6.608105647	6.589157351	6.586021797	6.546268684	6.580557883	6.659522306	6.689025439	6.707477711	6.645296279	6.646240877	6.743908013
ACER2	6.905488741	6.872169712	6.91763214	6.811304143	6.803818652	6.90457944	6.952809788	6.896670817	6.842467901	6.933179597	6.9451416	6.862702955	6.808882394	6.912762351	6.914526442	6.861640733	6.907696441	6.860543639	6.880833919	6.939674385	6.931528002	6.863121889	6.873893875	6.885178382	6.911812971	6.819297679	6.835563838	6.794081681	6.986214973	6.930376071	6.939849872	6.894527176	6.837605239	7.035123438	6.836124152	6.78041763	7.023557375	6.752849969	6.875877863	6.994564427	7.032848945	6.739708654	6.942119197	7.037505611	6.936123619	6.976681861	6.938633679	6.926396143	6.963101955
ACER3	7.66602627	7.475373303	7.738157362	7.517623255	7.702598158	7.733626394	7.486442225	7.612739257	7.521002542	7.339532093	7.586646548	7.497373966	7.680444652	7.654132783	7.570531634	7.647913843	7.624791879	7.647913843	7.795870396	7.542559026	7.36527956	7.508638449	7.53760589	7.5384755	7.573737877	7.264875198	7.467923696	7.444822136	7.564458527	7.615253191	7.39882408	7.703626988	7.532274192	7.484724787	7.703307563	7.469954816	7.290523055	7.592475347	7.457654831	7.412394596	7.296660643	7.40368117	7.652068946	7.442614248	7.48254984	7.526936613	7.536168455	7.591265935	7.868082981
ACHE	6.702514812	6.731628139	6.731674596	6.682773632	6.815562371	6.824584559	6.789811831	6.707282905	6.894813288	6.76670228	6.732169251	6.806688702	6.736962598	6.764898033	6.792746217	6.664098853	6.725654581	6.874280016	6.752435237	6.761606827	6.785175982	6.75258926	6.717866805	6.695794938	6.716912934	6.818954949	6.86656656	6.72853028	6.727640074	6.768857169	6.743956896	6.778364377	6.81452153	6.734022632	6.896476324	6.772233541	6.712747412	6.810119499	6.924759269	6.834905237	6.721028983	6.959687101	6.758179228	6.847845398	6.739296756	6.855584821	6.790044089	6.830593527	6.762673584
ACIN1	7.849608734	8.093561323	7.708344493	7.943583537	7.725015667	8.183014074	7.736569241	7.834287228	8.216143404	7.960988468	7.790772885	7.90962759	8.01249661	7.986988914	7.733626394	7.962525301	8.218806457	8.072559685	7.834599446	7.943260199	7.70556883	7.89113946	7.722279178	7.981271487	8.087714135	7.822447995	7.90871258	8.121804623	7.890657717	7.894220697	8.023782109	8.060304688	8.048446407	8.100555564	8.041527661	7.905747334	7.782995034	8.127422923	7.807024792	8.136846541	7.81800145	7.793227262	7.763286658	8.019099676	7.931634949	7.586527248	7.804848037	7.858054648	7.843302032
ACKR1	6.836029487	7.016499131	6.879064605	7.339717369	7.086746467	7.050779021	6.588296121	6.831423221	7.408193568	6.857563747	6.788767894	7.383670771	6.854580222	6.841001892	6.80555016	7.04834779	6.974452007	7.527047694	7.000033255	6.827288123	7.375977817	7.21068383	6.92550524	7.815206657	6.832543706	6.985407798	7.052816342	6.915076333	6.796035184	7.137624288	6.956137112	7.112187688	7.402747143	7.351212277	6.959824992	7.352030383	6.871697052	7.375067896	6.820752543	6.98495544	6.710210205	7.291687382	6.967730536	6.993903865	7.141426109	6.809795322	7.091965297	7.136881076	6.58676652
ACKR2	6.751801305	6.703377219	6.759669481	7.078397505	6.782736719	6.817157365	6.673291987	6.707773685	6.716776285	6.703084844	6.711858255	6.645859901	6.87523874	6.761320552	6.668063252	6.697521585	6.724900715	6.717349679	6.783435172	6.862448758	6.761320552	6.928115516	6.902692196	6.951971729	6.732666493	6.796888013	6.798945373	6.746472194	6.770618271	6.798915872	6.798481502	6.700577475	6.824584559	6.764390361	6.627754852	6.981188642	6.74219238	7.07776192	7.170931148	6.841726228	6.774143025	6.777234638	6.675443529	6.789555651	6.753696769	6.806397023	6.812080768	6.68769487	6.712125946
ACKR3	7.066211892	6.959468781	6.863404177	6.854580222	6.725419851	6.771904091	6.819781475	6.850715066	6.780600257	7.006134584	7.017912541	6.878183595	6.964219458	6.904966394	6.941529076	6.834861006	6.884457014	6.776657002	6.902744093	7.041725425	6.849285054	6.950800895	6.839751171	6.853203957	6.866432759	7.019272126	6.840878406	7.034743118	6.821099988	6.887198159	6.900238478	6.911683572	6.721665027	6.912420276	6.804835974	6.86589907	6.922234271	6.783722931	6.82706283	6.806616718	6.948516321	6.818355379	6.916492637	6.935486568	6.983543443	7.03687687	6.92483564	6.840174984	6.962895865
ACKR4	6.595231687	6.678943266	6.701537178	6.644277333	6.711453619	6.68573444	6.649639499	6.668420955	6.666569008	6.729638103	6.642176118	6.648930719	6.642395347	6.603209206	6.655005431	6.740914831	6.703113007	6.703506201	6.703435431	6.670931969	6.664840058	6.672483184	6.680170177	6.62136912	6.630955093	6.678435267	6.694962504	6.679327785	6.635077983	6.693864242	6.654220582	6.675294663	6.676306674	6.672483184	6.729638103	6.750067314	6.673073963	6.637516021	6.673093336	6.643680604	6.703093069	6.675123919	6.705381571	6.66747683	6.672679586	6.62255713	6.636090757	6.676270428	6.684558244
ACLY	8.839075766	8.641544587	8.653041945	8.410494079	8.540149018	8.692337406	8.467240508	8.470163725	8.615983545	8.602942128	8.484628994	8.583596073	8.679875469	8.713080246	8.559634468	8.459388953	8.679875469	8.574281758	8.580166775	8.507015615	8.339111382	8.443345002	8.401703763	8.462715768	8.444447453	8.643506799	8.528473088	8.6944038	8.812680809	8.634516385	8.448826898	8.550525885	8.420850398	8.480852397	8.543830222	8.496403749	8.402173179	8.395216483	8.423796334	8.477869029	8.576046598	8.274097002	8.583596073	8.615983545	8.57242973	8.567312499	8.420355677	8.328685126	8.592050525
ACMSD	6.482822918	6.657961721	6.622323043	6.604781028	6.724805522	6.618960934	6.619704556	6.678868469	6.634006943	6.753909152	6.57060999	6.67297984	6.739708654	6.6709104	6.634266658	6.664594647	6.619623858	6.64766702	6.697801796	6.654125841	6.655866291	6.627968366	6.727853732	6.71824244	6.713143764	6.664393448	6.671253361	6.650421676	6.665894967	6.642947441	6.52571227	6.584501221	6.547008982	6.584104092	6.697907022	6.693591281	6.631893675	6.639991775	6.610270964	6.481500508	6.469689723	6.432218763	6.658387026	6.664483925	6.560145894	6.542955208	6.642056515	6.831392575	6.592573437
ACO1	7.967192208	7.798351082	7.819874081	7.745890174	7.413801997	7.80498342	7.8221638	7.761851381	7.715385864	7.655815055	7.816640084	7.692186453	7.724889886	7.669296158	7.766084314	7.59912877	7.749032801	7.540421485	7.88702534	7.600436405	7.607747636	7.657853105	7.598835215	7.68000468	7.723987754	7.703783185	7.739145428	7.80121503	7.742609182	7.763425816	7.383259359	7.641660062	7.57574736	7.696994406	7.725292904	7.601851224	7.862973199	7.58323256	7.554780561	7.755713315	7.680444652	7.358399246	7.933667416	7.679725615	7.929362655	7.806467067	7.687277739	7.639454826	7.877768518
ACO2	7.973299025	7.504660374	7.624335253	7.387604674	7.58900714	7.688677164	7.77750745	7.552318131	7.862294736	7.683259568	7.611892162	7.674001166	7.717212077	7.600668275	7.583611809	7.685685763	7.696438684	7.67747289	7.762536511	7.608416376	7.526472896	7.674522006	7.275473043	7.611332681	7.628799117	7.740979957	7.642099635	7.572963738	7.749808593	7.638965904	7.480342998	7.577400582	7.822009127	7.716552748	7.747478806	7.445987394	7.683681107	7.52303845	7.537141936	7.653959426	7.669030518	7.296873107	7.87665257	7.700229336	7.630444581	7.712182509	7.815206657	7.42729487	7.588866263
ACOD1	6.661018239	6.560086773	6.65670265	6.631225496	6.57118049	6.731379513	6.640898897	6.627517062	6.710364685	6.61527119	6.651683082	6.681586923	6.641306989	6.574585091	6.625094171	6.648291373	6.714037986	6.672772013	6.595899561	6.589053671	6.612067155	6.598708503	6.63737452	6.693647555	6.641931064	6.604118455	6.643714832	6.632703961	6.682310334	6.655347425	6.723208631	6.678181948	6.609607808	6.636863576	6.710740618	6.718706563	6.587229696	6.729614259	6.611100061	6.634813999	6.693325405	6.713975585	6.636614131	6.631169034	6.67230706	6.634421973	6.641496907	6.677305115	6.580272945
ACOT1	6.80579675	6.697162651	6.581904732	6.710558541	6.761476703	6.697265671	6.654037221	6.694203741	6.69595376	6.631355623	6.679237887	6.705032187	6.670576066	6.665764429	6.62657655	6.562698393	6.79751513	6.651520722	6.787998758	6.652874375	6.668108912	6.687275988	6.781379438	6.581305082	6.651304967	6.719785502	6.61625715	6.705806315	6.67719229	6.701909721	6.674786385	6.717003141	6.677976378	6.660817461	6.683078574	6.619671736	6.682249305	6.695216962	6.607968426	6.628494756	6.644822267	6.622218812	6.637929628	6.770568826	6.65989891	6.644958709	6.786582188	6.710430338	6.729024128
ACOT11	6.787399316	6.722073937	6.707337257	6.725281294	6.652457273	6.703113007	6.664386242	6.757480826	6.755704128	6.724657459	6.739296756	6.637356264	6.758404741	6.713197306	6.707644519	6.760910559	6.617242236	6.753758391	6.653289105	6.656618047	6.635729043	6.706419601	6.810733045	6.68490213	6.666805195	6.727917899	6.717087907	6.79516722	6.679825972	6.723614426	6.736753779	6.718631041	6.682405472	6.745131243	6.765138398	6.702989508	6.704674117	6.70242566	6.693665093	6.655628195	6.686249764	6.701482867	6.688018807	6.767836496	6.672483184	6.693275304	6.757195763	6.576864372	6.627677504
ACOT12	6.482822918	6.680828161	6.61596573	6.610556859	6.649126073	6.630990476	6.703285635	6.648905198	6.603401005	6.625513329	6.573494039	6.60784197	6.652842581	6.661849656	6.593825826	6.624760824	6.585686856	6.582880288	6.696473571	6.657826117	6.570342743	6.683119837	6.570418849	6.589648315	6.628014926	6.671697348	6.540330171	6.6379762	6.579320526	6.693166552	6.597275945	6.60166977	6.65869989	6.69010827	6.643439175	6.559914382	6.648350439	6.558135784	6.587661071	6.627697095	6.671442122	6.588328924	6.667324976	6.607506766	6.665699678	6.691280507	6.640752811	6.672679586	6.747992821
ACOT13	7.309889903	7.21076129	7.190796243	7.151585622	7.583494439	7.173257572	7.275905918	7.332728674	7.150077067	7.18753586	7.26531272	7.222933338	7.284595312	7.234958383	7.221707061	7.386245362	7.130336421	7.27749054	7.258988171	7.293040339	7.283407206	7.191955291	7.431441807	7.067715876	7.219414708	7.494080965	7.364786629	7.231262083	7.298986821	7.442786567	7.157146013	7.144673292	7.36565198	7.256115315	7.197670771	7.157598876	7.34071405	7.347427673	7.117444312	7.135203236	7.277710341	7.358399246	7.260812208	7.070720264	7.290686579	7.224667827	7.102026013	7.290360519	7.148366633
ACOT2	6.799036675	6.72974968	6.719641253	6.78385798	6.743551928	6.818222385	6.807893212	6.811262711	6.68754525	6.794484754	6.82958743	6.806498799	6.853203957	6.765926445	6.855056609	6.658929547	6.704780049	6.827784616	6.802981836	6.75981566	6.708251512	6.852166277	6.81492151	6.81535018	6.797468018	6.787698408	6.73010521	6.714226006	6.786621364	6.805493562	6.748679333	6.854253666	6.837818368	6.758731561	6.716247932	6.716878244	6.849804313	6.856104521	6.865553622	6.729002577	6.818222385	6.942650553	6.703497929	6.807893212	6.779231563	6.776904437	6.763818741	6.812337041	6.761077933
ACOT4	7.024822791	6.960695906	6.632206517	6.753842152	6.913011583	6.791852787	6.84451166	6.822685758	6.727467053	7.078322062	6.783568591	6.807410859	6.762882357	6.795618713	6.865412788	6.830904915	6.849190101	6.838508546	6.9189726	7.022883319	6.807453942	6.759387546	6.765913701	6.856194746	6.975590569	7.188334993	6.8246222	6.893595102	6.829735252	6.790803948	6.809347611	6.716630756	6.867379884	6.83880247	6.874386819	6.725678464	6.906025198	6.888905785	6.728192248	6.824792847	6.917553728	6.840378353	6.927324556	6.799235855	6.910019434	6.771646477	6.800243573	6.775084017	6.681626404
ACOT6	6.679729451	6.752294816	6.668101053	6.632058427	6.667058501	6.742596813	6.615043033	6.669323522	6.557309665	6.645305487	6.678705551	6.714249878	6.687385938	6.575336118	6.694926463	6.753719927	6.711920077	6.911524259	6.644863299	6.752074401	6.58076061	6.645093205	6.646471599	6.725369144	6.717466243	6.636278409	6.777297559	6.665187433	6.688442494	6.742441743	6.680132874	6.740683351	6.808131167	6.700161456	6.612450151	6.708062573	6.640893582	6.658580004	6.653820388	6.658727826	6.667075431	6.837694742	6.65669478	6.661721249	6.692422528	6.633992427	6.689470042	6.653241481	6.658409781
ACOT7	6.846559734	6.748738658	6.75116969	6.817012965	6.745984955	6.839931376	6.807623643	6.774127801	6.741698449	6.857099826	6.764758063	6.818264115	6.845011573	6.820919516	6.840333913	6.836621136	6.831158793	6.854100672	6.826222484	6.822279203	6.72860096	6.859332202	6.816174578	6.777118327	6.818802932	6.907545601	6.795372666	6.810225092	6.802934356	6.739498097	6.795279696	6.769600934	6.868664076	6.801482155	6.790317256	6.934097739	6.842686177	6.79144678	6.756481316	6.794675691	6.76675194	6.914616338	6.859290573	6.855584821	6.820527114	6.766900176	6.774732739	6.835985562	6.816510616
ACOT8	6.981825633	7.001188836	6.830359307	6.799305857	6.869721993	6.919190719	6.794465015	6.973938482	6.836621136	6.946172176	7.019064732	7.009997591	7.09036637	6.858046984	6.928434188	6.976740426	6.974452007	6.893828853	6.921157936	6.664698283	7.131156365	6.908591716	6.838440513	6.884457014	6.894860847	6.956187448	6.948642317	6.907094004	6.898778826	6.852399073	6.942853142	7.175216758	6.980685557	7.15610026	7.032456073	6.752241226	6.944327978	6.782451673	7.058360708	6.972645341	6.908028716	6.713293977	7.032365148	6.83987301	6.810363065	6.937323382	6.843113366	6.801670824	6.938758041
ACOT9	7.462551709	7.303913121	7.628532444	7.545501899	8.09103046	7.313554075	7.489746608	7.604014398	7.142946152	7.208754406	7.563769642	7.24782764	7.348844405	7.349204224	7.560294422	7.400425	7.328477757	7.6943792	7.712414857	7.483138845	7.345534755	7.438641928	7.56775081	7.209306422	7.175161734	7.249703426	7.52611665	7.327501611	7.344875761	7.630080854	7.680444652	7.351595981	6.987463558	7.482740596	7.497961454	7.311087103	7.315032699	7.345534755	7.439309207	7.256183762	7.392823049	7.505781565	7.595770551	7.470735045	7.322291071	7.366368811	7.442614248	7.542283775	7.702325134
ACOX1	7.171591509	7.117992727	7.161420515	7.044496721	7.220037328	6.941269384	7.172822302	7.193247872	7.171733038	6.966016753	7.327890177	7.287163026	7.241818378	7.130245568	7.187265126	7.156883973	7.163612125	7.389468602	7.21365932	7.328477757	7.438872665	7.21973006	7.029906154	7.188412607	7.171285051	6.962850356	7.357877871	7.091904047	7.232507651	7.248277537	7.552908349	7.114742082	7.386042794	7.083437502	7.337467754	7.256046867	7.105148479	7.072212844	7.218208378	7.134458533	7.290077137	7.392122534	7.177813909	7.076407844	7.169687504	7.069856841	7.051509913	7.391060711	7.104500445
ACOX2	6.810484002	6.668394382	6.712143754	6.596124708	6.74219238	6.745761518	6.630632876	6.721138412	6.657921144	6.595780886	6.718793327	6.667351161	6.784405187	6.757619427	6.833876433	6.667778935	6.635001302	6.705627581	6.697801796	6.587874517	6.627715921	6.742811823	6.800991737	6.661615545	6.637848677	6.756627067	6.692824183	6.706685858	6.689635788	6.611913021	6.623498372	6.555192142	6.976143692	6.699101274	6.662640681	6.606238909	6.617354681	6.665941158	6.581409418	6.708056187	6.631388368	6.62762747	6.635768824	6.644078301	6.608790177	6.75155127	6.704060143	6.658451971	6.667828385
ACOX3	7.191955291	7.067248978	7.135348016	6.911739679	6.956710105	7.05738611	7.063117935	7.012063786	6.947379525	6.946172176	7.151784821	7.111361645	7.064006981	7.073102149	7.215350528	7.117111738	7.056143962	6.942491389	7.133622669	7.123915868	6.987191191	7.153687237	7.068686667	6.957050561	7.116257986	6.960736368	6.960046665	7.055190105	7.067481416	7.072820959	7.105709699	6.993806955	6.926671542	7.274336559	7.060558208	7.095911746	6.951138625	7.200374261	7.04834779	7.293580718	7.092524235	6.78680311	7.183209642	7.259606805	7.070881306	7.004633073	6.986491413	6.970552873	7.20788603
ACOXL	6.72097337	6.586953399	6.655801652	6.591248719	6.634832086	6.690840006	6.6637301	6.606931548	6.577565522	6.613033836	6.558765869	6.728908553	6.550438892	6.573753058	6.61488257	6.726063756	6.83185523	6.624692484	6.627743599	6.657826117	6.631683596	6.569613841	6.555950663	6.547855109	6.555765038	6.600310944	6.607828362	6.580837541	6.646000239	6.644950818	6.721284348	6.637708779	6.634224714	6.417454375	6.535244885	6.725678464	6.622468529	6.562358994	6.531511948	6.608146459	6.679806883	6.638025595	6.629364016	6.62324016	6.633848483	6.563490721	6.604230568	6.59015971	6.523410961
ACOXL-AS1	6.752613906	6.63370285	6.709894496	6.804000579	6.690905171	6.883558416	6.741921433	6.678868469	6.724955925	6.804353819	6.644496462	6.71119323	6.570488604	6.634224714	6.683436377	6.888174334	6.656426405	6.813002778	6.642411889	6.775018666	6.720944902	6.702399333	6.796444404	6.573088653	6.801558046	6.658010332	6.777297559	6.64098078	6.674031316	6.724771245	6.619681235	6.791622586	6.640800966	6.573380157	6.717013191	6.701803116	6.627107647	6.736072745	6.598355834	6.653643152	6.709101099	6.689215856	6.683930232	6.575475545	6.689849592	6.730486325	6.660431803	6.650555772	6.635194652
ACP1	8.567312499	8.11866866	8.476622024	8.913916768	8.627656479	8.29399872	8.851691191	8.681799894	8.567312499	8.646848714	8.559157263	8.462715768	8.271808713	8.562173113	8.52213861	8.762647436	8.297004512	8.471230636	8.536758767	8.476622024	8.620678258	8.749790232	8.791592578	9.117356648	8.618649516	8.87285325	8.695764897	8.680486376	8.664043025	8.732656393	8.043342175	8.446486532	8.601296704	8.592050525	8.337099641	8.890985643	8.910021744	8.826941284	8.617287855	8.358407637	8.716528653	9.27370741	8.675081145	8.705687799	8.631314439	8.769046579	8.547378229	8.620678258	8.802687159
ACP2	7.39150486	7.193648662	7.246399185	7.298647935	7.335256097	7.43706306	7.275905918	7.291339947	7.21135373	7.266471892	7.381243113	7.285576612	7.441122265	7.488584085	7.32422116	7.361882069	7.430645443	7.275213035	7.56663175	7.23961765	7.335664631	7.316536465	7.416837424	7.248563891	7.456650085	7.401424412	7.289488259	7.096706992	7.665202899	7.267377073	7.266182773	7.310094722	7.174875729	7.445653184	7.451514302	7.067715876	7.233579227	7.21135373	7.224011949	7.303636558	7.427787485	7.061718936	7.132753304	7.36358629	7.175271782	7.207147898	7.202421393	7.064567204	7.277915528
ACP4	6.96198555	6.927797334	6.982853039	7.079002798	6.896327107	7.009778391	7.187265126	7.113294039	7.152363978	7.157229389	7.110579961	7.005010927	7.099274308	7.248663653	7.064963059	7.047849963	6.961549725	7.430645443	7.155157312	7.137158282	7.256597194	7.120413613	7.163612125	6.964025298	7.029984426	7.205756972	7.324524823	7.024208236	6.899448515	6.85086885	6.918452523	7.195921355	7.277392847	6.974403408	7.198478909	7.01804313	6.969844734	7.02641097	7.079908974	7.095335778	6.837450932	7.323559322	7.112870513	6.958283334	6.865134825	7.034376548	7.121891392	7.272564462	7.20914114
ACP5	7.100973817	7.125418797	7.185170238	7.327044415	7.280123422	6.970175344	6.92500207	7.223687964	7.680548085	6.867960108	6.980641188	7.419417881	6.918746237	7.145985966	7.14108546	7.029011916	6.852858057	6.980022183	7.170101254	6.964650964	6.951465764	6.886768199	7.132412395	7.461361038	7.103276029	7.368948956	7.196152757	7.095722998	7.402192996	7.192855681	7.026052813	7.07531409	7.174875729	7.30825967	7.036031855	7.049874208	7.248071094	7.089614911	6.840542792	7.270313218	6.82443612	7.48549316	7.269344887	7.395900244	7.02439197	7.102105891	7.481029146	6.848487304	7.143783141
ACP6	6.728691692	6.806616718	6.933050084	6.73201931	6.817280151	6.571794555	6.641988049	6.844338966	6.595100551	6.696599507	6.811623559	6.676900946	6.866085839	6.720944902	6.833876433	6.693192934	6.723248194	6.702918892	6.689935793	6.701277379	6.752404211	6.760804703	6.823958913	6.696515489	6.873663288	6.725298243	6.784757748	6.662215683	6.77960496	6.650887527	7.065116194	6.790638147	6.627847855	6.753038129	6.708894045	6.592616855	6.738470975	6.753818751	6.742987917	6.802714312	6.794006621	6.648100711	6.817109037	6.710454733	6.75996644	6.937323382	6.777201491	6.811551394	6.697494772
ACP7	6.598412313	6.687706986	6.643988606	6.691875641	6.698685946	6.659055443	6.621405175	6.62098351	6.676547791	6.649230351	6.706427745	6.717854501	6.715785678	6.726586818	6.655737173	6.616615764	6.739841974	6.531436689	6.630461748	6.568490231	6.688745262	6.723836858	6.671130482	6.796653388	6.659645599	6.634878673	6.778760707	6.60784197	6.664557347	6.889744348	6.693893511	6.556754662	6.596092786	6.64373836	6.636836946	6.647023187	6.808562378	6.520619691	6.652323825	6.711825336	6.712109115	6.807864224	6.724746608	6.638148828	6.637740607	6.64698209	6.783238345	6.658451971	6.70339566
ACPP	7.113995742	7.217119376	7.382269649	7.128861737	7.231635756	7.068774454	7.176042666	7.333576217	7.500223805	7.052353379	7.623087766	7.525545994	7.506511634	7.473959319	7.514108476	7.597648178	7.133579007	7.381913747	6.997585657	7.351595981	7.814881331	7.287578329	7.046558298	7.222889737	7.323780248	7.012883921	7.07517269	7.37173035	7.107064825	7.241262386	7.415758448	7.464855259	7.332536269	7.309415127	7.258740546	7.057574121	6.941114487	7.091298156	7.105201803	7.227627985	7.431813706	7.483138845	7.090739063	6.926434013	6.954030409	7.037372879	7.15681568	7.236525112	7.310556635
ACR	6.617650409	6.598532588	6.619798058	6.615645829	6.71490933	6.653707818	6.813314712	6.711974142	6.767771798	6.672956343	6.753464308	6.704683923	6.647293268	6.691417695	6.693638253	6.571776546	6.774208736	6.630105367	6.675199068	6.807545102	6.639991775	6.668002779	6.573478375	6.628138725	6.603997942	6.726433411	6.698096375	6.774910719	6.567400185	6.740319926	6.658199974	6.664708324	6.692238426	6.77110949	6.777653119	6.668240518	6.704017995	6.794822297	6.716465658	6.657666716	6.594236618	6.724854742	6.752957083	6.638148828	6.650138769	6.676083075	6.638226276	6.598486042	6.657013166
ACRBP	7.87665257	8.235963852	8.285143543	8.945282722	8.116316517	9.027261449	8.537793	8.430607026	8.955060043	8.376380767	8.094963204	8.30698232	8.408956079	8.780275362	8.528210091	8.552658751	8.554743486	8.449119463	8.378845095	8.72497142	8.407556917	9.177125951	7.995366795	8.610720038	8.972478188	7.591629029	7.937738508	8.414255363	7.952825096	8.273863918	8.459388953	7.95103924	8.821311159	7.894682449	8.735438412	9.061515074	8.403200372	8.740043989	8.962392951	8.220615216	8.406951059	9.099322754	8.246017021	8.089455209	8.348384284	7.774120971	7.820036395	8.8885425	8.573651038
ACRV1	6.743701667	6.69849595	6.65769963	6.600035798	6.756445827	6.756737219	6.741068196	6.708098474	6.690257937	6.727558357	6.763021726	6.750985587	6.741777882	6.773615304	6.672805296	6.707941757	6.615508027	6.712828638	6.703502065	6.705419393	6.793180526	6.677664036	6.715241958	6.628884529	6.656775192	6.721050929	6.717003141	6.695064902	6.695630828	6.739050311	6.737724637	6.760470913	6.737029657	6.565537041	6.864436471	6.605206553	6.685050847	6.758118527	6.750272562	6.688654048	6.586970159	6.714575042	6.661915546	6.687385938	6.65320086	6.747785848	6.74747192	6.766275016	6.647125144
ACSBG1	6.878123568	6.869054335	6.991385628	6.78470794	6.762882357	7.212707114	6.835626613	6.972504814	6.846672735	6.81959651	6.864502799	6.833811142	7.033964078	7.015657036	6.879064605	7.099167524	6.921974416	7.083563252	7.072488468	6.804206157	7.047324138	7.014371057	6.919475375	6.735779216	7.061305704	6.821347794	6.942978425	7.025899524	6.743239958	6.963865345	7.054466223	6.773035699	6.980685557	6.875063008	7.033373321	6.895622709	6.75552513	7.01235358	7.166703031	6.953615603	6.921550852	7.444958297	7.016555907	6.764190246	6.875189583	6.794965671	6.829792808	7.589595764	7.029861681
ACSBG2	6.574312891	6.610834236	6.669347611	6.549512341	6.573207539	6.672178096	6.606255885	6.519347779	6.635363152	6.627826779	6.601603807	6.570463633	6.652842581	6.678298784	6.625979685	6.546791336	6.50590546	6.698067736	6.683282767	6.646067556	6.667075431	6.603430809	6.661091689	6.645004048	6.588415432	6.604781028	6.674074847	6.620995899	6.580557883	6.601653134	6.55717513	6.625937801	6.716165396	6.582683486	6.680251162	6.517987314	6.665362234	6.688518111	6.793107248	6.595071976	6.596752974	6.691446415	6.662796905	6.628615732	6.541486285	6.577775608	6.63279135	6.612440805	6.585420029
ACSF2	6.947614303	6.822881968	6.921927446	6.795103475	7.094287002	6.978936693	6.845082403	6.85254243	6.858239862	6.958360647	6.852590739	6.900018083	6.846883929	6.877716728	6.803155453	6.900821638	6.814600621	6.850987731	6.939938966	6.931528002	6.864464116	6.909190535	6.938633679	6.820727557	6.933545114	6.942046022	6.870337273	6.900477449	6.953336354	6.854608956	6.865355549	6.895939431	6.892418406	6.862823289	6.91763214	7.025386505	6.871119098	7.024822791	6.692037927	6.849513672	6.967371307	6.72323589	6.8627564	7.01199967	6.915336364	6.912233623	6.933790953	6.774005456	6.875877863
ACSF3	6.757145161	7.131424279	6.682881269	6.6708794	6.701067903	6.856169618	6.621405175	6.707773685	6.846672735	6.698049436	6.753464308	6.697032763	6.802078485	6.765339672	6.817677149	6.875460584	6.748829465	6.563537305	6.664840058	6.776885703	6.717106682	6.782736719	6.757882574	6.81439373	6.785800992	6.781929473	6.661001162	6.719502498	6.679101424	6.860111476	6.647617507	6.757303348	6.598208956	6.697862274	7.098628471	7.070720264	6.719596098	6.813294628	6.659485713	6.779627366	6.776500103	6.846454259	6.955228607	6.7244866	6.845411999	6.735744061	6.781113772	6.588984682	6.775234256
ACSL1	10.74289001	11.25763667	11.44434422	10.87804491	12.23714476	10.46554822	10.73669866	11.87758222	11.24069208	10.33403389	11.88886836	11.22937393	11.10309619	10.89162077	11.09518248	11.75957054	10.87804491	12.30678325	11.03669856	12.00300295	11.64633027	11.22937393	10.98230329	11.18084284	11.15843523	10.52881514	11.78307502	11.50332113	11.43170593	11.25360334	13.2140888	11.26912057	11.51239733	11.40109816	11.70807201	10.30623264	10.66458379	11.21409408	11.21842889	11.26188106	11.34317375	12.50586791	11.59707465	10.47588633	10.54907441	11.54825318	11.28570408	11.69056825	11.46206681
ACSL3	7.264489722	7.107131429	7.335509888	7.321737743	7.255324414	7.172379363	7.190610341	7.272564462	7.150638749	7.260471747	7.337467754	7.284595312	7.285419988	7.315209331	7.25253807	7.265598546	7.28504906	7.343516975	7.321184996	7.320013524	7.243969632	7.240335431	7.171285051	7.276082651	7.257793827	7.211440726	7.352562163	7.329161197	7.302438125	7.30041813	7.423046033	7.277392847	7.464984637	7.292042373	7.277588233	7.222976939	7.293846741	7.106280821	7.323559322	7.330838631	7.336550338	7.393311001	7.370151975	7.214707879	7.280912314	7.360834739	7.320013524	7.306875293	7.28831532
ACSL4	7.263133622	7.24782764	7.475928655	7.184205715	7.445304376	7.308549791	7.297075154	7.354258793	7.336044275	7.247670605	7.296812123	7.235081915	7.281529281	7.314818438	7.282031139	7.282388448	7.274513387	7.370780124	7.269215519	7.50244846	7.386388777	7.223928821	7.208754406	7.257066246	7.296437212	7.236920652	7.398263231	7.347329658	7.301758169	7.310207683	7.523554059	7.399554738	7.417728607	7.387953901	7.43445853	7.314316659	7.169257062	7.220351541	7.25384209	7.272564462	7.295234154	7.527680608	7.304604356	7.223809256	7.237129793	7.307801755	7.341751726	7.386388777	7.295067042
ACSL5	7.187041375	7.148965676	7.156238175	7.108996069	7.164120436	7.137402431	7.119347754	7.155727681	7.089826131	7.198114726	7.103276029	7.025474498	7.108445198	7.212567776	7.059844839	7.087637695	7.131960953	7.156747388	7.061534613	7.094384549	7.071982485	7.10047679	7.113000387	7.174610686	7.091176697	7.179060508	7.166620375	7.266763626	7.091425801	7.171428047	6.993748032	7.098683773	7.0588974	7.141224013	7.143196565	7.162120974	7.124309378	7.192619106	7.127428031	7.085231636	7.082503427	6.992143888	7.216457085	7.236609672	7.255324414	7.115843931	7.235698127	7.069451378	7.195598532
ACSL6	6.655801652	6.688216074	6.69266895	6.788767894	6.674356082	6.690074757	6.669375859	6.673611648	6.670693342	6.667810925	6.719248352	6.676083075	6.720802343	6.601603807	6.664767329	6.768031128	6.669597069	6.642561735	6.606975403	6.674674923	6.704196261	6.684018311	6.736113844	6.762009111	6.670902159	6.718569222	6.678860366	6.605944462	6.611420094	6.762348543	6.644300875	6.630662166	6.72407174	6.692078095	6.678013996	6.756947603	6.74437913	6.676674113	6.700314914	6.637565026	6.65891692	6.673183392	6.671623295	6.665392101	6.676773881	6.736597319	6.669949516	6.731653532	6.66317443
ACSM1	6.599793081	6.591634265	6.687658113	6.548006788	6.537778282	6.608198268	6.652052218	6.584652833	6.606037751	6.629217537	6.701115216	6.559639865	6.59632074	6.627163535	6.598355834	6.488322043	6.458692954	6.550681792	6.56791455	6.642222466	6.593836584	6.515053799	6.597222913	6.615738749	6.537514244	6.62351213	6.586690927	6.671012703	6.687275988	6.587948465	6.664193029	6.58914399	6.630087256	6.655330726	6.581790774	6.460641623	6.531619521	6.580590429	6.520952504	6.54019185	6.531749817	6.44676021	6.606081783	6.604230568	6.624576414	6.723811042	6.521964761	6.655929835	6.700045842
ACSM2A	6.600294363	6.675478448	6.568991338	6.684283991	6.66401049	6.636225203	6.654314243	6.5690468	6.56847336	6.686249764	6.624741021	6.531861168	6.689073421	6.548239896	6.558277982	6.620900204	6.681769076	6.684632828	6.619041342	6.716746401	6.644964015	6.550995553	6.633008219	6.539420245	6.601603807	6.709177486	6.521215099	6.657367211	6.631561881	6.636090757	6.604712139	6.719111054	6.699742007	6.684972499	6.610259389	6.644681009	6.689458461	6.554162009	6.645859901	6.680828161	6.558551372	6.591146049	6.691495598	6.65975805	6.62255713	6.572083479	6.586724377	6.663671314	6.626912802
ACSM2B	6.76556477	6.638419408	6.626819876	6.731208077	6.698027192	6.662856049	6.63943442	6.61126792	6.641782838	6.711432699	6.650586758	6.67803757	6.643943821	6.720316202	6.699094366	6.690578493	6.749719569	6.711453619	6.704753938	6.700607296	6.685087621	6.662345009	6.634862879	6.731117676	6.716948588	6.609425633	6.641977842	6.667530052	6.601929987	6.71177345	6.665869419	6.611994652	6.647684484	6.67597754	6.660642736	6.723720753	6.691967804	6.748963209	6.73091054	6.741751204	6.681290761	6.672940017	6.797356907	6.635403934	6.629429638	6.638895689	6.624516916	6.714398201	6.648093822
ACSM3	6.766617886	6.772347404	6.681152118	6.708582855	6.703113007	6.715022352	6.718307255	6.742847361	6.727995574	6.741234574	6.819618191	6.979552522	6.798186415	6.799094292	6.781929473	6.78013145	6.707788964	6.648653942	6.702514812	6.70547366	6.80579675	6.728034687	6.853241186	6.764160938	6.768553269	6.744535931	6.692248812	6.736597319	6.722408317	6.712168352	6.764618733	6.650793137	6.670409711	6.654701378	6.734165227	6.679751332	6.807893212	6.717946514	6.697666889	6.738439339	6.746694463	6.56875318	6.746896362	6.698530051	6.680279426	6.732259815	6.680115928	6.69274876	6.688818049
ACSM4	6.546749924	6.621570512	6.585670341	6.716932766	6.620735625	6.5734557	6.659244721	6.604636423	6.596490842	6.637490475	6.548266302	6.706001307	6.729688035	6.6709104	6.524133816	6.677541031	6.656426405	6.607860246	6.537246479	6.666552914	6.709270052	6.572869819	6.579022998	6.725369144	6.573647955	6.567945227	6.656589239	6.658299298	6.549670296	6.634840928	6.660764118	6.654090416	6.754706874	6.645047126	6.616568589	6.671453893	6.537406766	6.694535524	6.669365529	6.665522759	6.573584418	6.63388904	6.669277152	6.523677849	6.723230636	6.602618898	6.562023463	6.563398256	6.570762863
ACSM5	6.709212106	6.693715358	6.69253449	6.751275632	6.731628139	6.674335857	6.652949252	6.69186808	6.679798563	6.682481771	6.69164891	6.735768433	6.67420095	6.64774963	6.64728842	6.681491448	6.678971668	6.727957531	6.686173864	6.737921513	6.749170858	6.745384968	6.659377492	6.743226993	6.696334615	6.706720134	6.737354794	6.651183107	6.647310304	6.662789995	6.738600374	6.685840377	6.706392123	6.687356015	6.749270593	6.702944897	6.672819318	6.697628426	6.684328692	6.690425748	6.736923966	6.690664317	6.652267479	6.712376285	6.786471148	6.684889582	6.677708199	6.687091575	6.715205487
ACSM6	6.654616256	6.716420593	6.745415758	6.682512677	6.665093588	6.623019118	6.657168306	6.698693701	6.643168034	6.611033591	6.580476381	6.617930943	6.585523352	6.616099029	6.697973822	6.808774374	6.640916032	6.744107952	6.731133638	6.647341428	6.642398888	6.723006507	6.722571013	6.57576568	6.624217477	6.618348157	6.745984955	6.668602589	6.655416785	6.752790018	6.583454685	6.682017361	6.682217264	6.61808098	6.653659837	6.709277627	6.62990568	6.672334687	6.688524795	6.617079138	6.654497505	6.677390196	6.663437044	6.695533901	6.610706844	6.63464892	6.630690962	6.691082567	6.681208873
ACSS1	7.495646956	7.673498108	7.656725744	7.327044415	7.803043789	7.952825096	7.576406738	7.636190653	7.691585631	7.559837819	7.417077323	7.506511634	7.88237294	7.552771293	7.454399196	7.67872252	7.661166049	7.41654095	7.416308952	7.624335253	7.442376134	7.600993495	7.465188899	7.582920914	7.447995847	7.745128471	7.593384085	7.656381901	7.556128393	7.438872665	7.366253106	7.784526321	7.578878332	7.635664229	7.532657781	7.744530592	7.685045399	7.900692116	7.63075496	7.518853349	7.4504093	7.451306936	7.555901365	7.695622699	7.486817472	7.638825613	7.636330688	7.58101166	7.371177567
ACSS2	7.312134579	7.34272395	7.315357032	7.323973218	7.250852406	7.418989963	7.268671445	7.416104873	7.33289889	7.128500005	7.319822596	7.462760329	7.383536712	7.309415127	7.334126526	7.449161384	7.279445119	7.499274639	7.285419988	7.386621663	7.413612508	7.364471387	7.440533876	7.335664631	7.34906583	7.165709399	7.477775058	7.453399833	7.351276549	7.307055142	7.538700868	7.367299754	7.367460556	7.316233324	7.430052991	7.356309348	7.238492215	7.412759541	7.416104873	7.43608872	7.394319991	7.317959567	7.250485165	7.259107881	7.278974859	7.234377303	7.317601718	7.380772726	7.370339284
ACSS3	6.745251099	6.72920008	6.743948353	6.694866555	6.713092077	6.618960934	6.623134541	6.67170937	6.620433716	6.656269235	6.602836108	6.715448074	6.685191138	6.616980512	6.592280451	6.618348157	6.700525479	6.804532011	6.723283634	6.683289515	6.687175453	6.605120417	6.630676564	6.739296756	6.710057645	6.850302326	6.724797065	6.662215683	6.541510175	6.66581921	6.699360434	6.707806386	6.572444224	6.692477831	6.734607068	6.61488257	6.772465673	6.717238435	6.714806415	6.814464963	6.735508111	6.736333631	6.707757061	6.786874711	6.723230636	6.737258121	6.765833042	6.723398583	6.766769342
ACTA1	6.515418575	6.576181107	6.596077259	6.526808031	6.543212403	6.494915791	6.545606705	6.560013682	6.467498076	6.528907232	6.572160085	6.656452595	6.656740883	6.520726598	6.513344698	6.604939233	6.550995553	6.657691754	6.51045886	6.67019055	6.573146791	6.580617184	6.579022998	6.693048554	6.648228643	6.557027119	6.48427767	6.523511758	6.473301404	6.611913021	6.594372319	6.614543694	6.604342211	6.586491869	6.602312978	6.630565601	6.585164461	6.675604468	6.633944123	6.616228334	6.641496907	6.528825837	6.6643282	6.642615865	6.552231644	6.586094329	6.596476179	6.709313986	6.639270173
ACTA2	8.028252961	8.275590356	8.194658319	7.882204705	7.466861163	8.098794926	7.175640315	8.058851377	7.160970308	7.463683344	7.360535289	7.81030618	7.404790085	7.906570184	7.99104898	7.999749239	7.965788584	7.342280477	7.149729302	7.896478295	7.630080854	7.996715702	7.734459271	8.017265788	7.72635655	8.15715286	8.091416551	7.753148997	7.211181705	8.171229394	7.333830016	7.785459093	7.316661026	7.851754581	7.826614595	8.59628512	7.802408017	8.275826957	7.23483846	7.673873124	7.575512816	7.802093384	7.885409445	7.974610971	7.58101166	7.564248051	7.193788706	8.099271517	7.866166698
ACTA2-AS1	6.657799747	6.631006	6.655801652	6.660414502	6.597254015	6.570092362	6.662370217	6.624498606	6.709592254	6.693656324	6.690052046	6.675443529	6.640617284	6.84527478	6.724907722	6.722930008	6.784935911	6.612431458	6.72890241	6.650281494	6.637572161	6.496299006	6.784424097	6.786556867	6.725027153	6.530186544	6.742798776	6.592616855	6.66216646	6.734064055	6.766998067	6.719785502	6.578927709	6.651112512	6.745041411	6.846861021	6.617354681	6.821258389	6.813824808	6.756771043	6.715485826	6.674091294	6.827838109	6.723254431	6.718543062	6.685346425	6.593722063	6.68221029	6.607432067
ACTB	13.34762653	13.17301278	13.30574188	13.13372602	13.51176601	13.52376259	13.25647885	13.34762653	13.58909399	13.28656807	13.68687819	13.3269832	13.48514501	13.85781869	13.4352172	13.31613796	13.67064817	13.58909399	13.70120468	13.47303013	13.3269832	13.18273266	13.06703642	12.95405523	13.37901284	13.27643241	13.47303013	13.60104935	13.49813867	13.48514501	13.64502294	13.42407021	13.76676492	13.45977132	13.56161186	13.17301278	12.98292427	13.14434789	13.03980798	13.23173585	13.2140888	13.44770898	13.17301278	12.98292427	13.11959891	12.86321806	13.01021906	13.4352172	13.3368097
ACTBL2	6.581430247	6.647416961	6.606512647	6.635756496	6.575336118	6.732234847	6.689401712	6.696589811	6.537326912	6.532269372	6.612576379	6.58106437	6.63851797	6.642009127	6.640104837	6.591449339	6.669426324	6.578958965	6.597141735	6.56004577	6.689569465	6.630361129	6.621056402	6.63265688	6.625135329	6.616228334	6.589295642	6.581629567	6.569734943	6.647737094	6.635295409	6.626564149	6.595473339	6.614401406	6.653827978	6.612131931	6.627948273	6.563442155	6.62255713	6.572420196	6.62174496	6.561346826	6.627355494	6.631177902	6.595858766	6.607443518	6.575780615	6.651135668	6.616530447
ACTBP13	6.685574958	6.609480041	6.657178296	6.610556859	6.813688588	6.609858319	6.699000864	6.629217537	6.71958437	6.661771742	6.618525665	6.628095985	6.456303791	6.580272945	6.703093069	6.465248703	6.76816147	6.62198001	6.714995972	6.560907112	6.610200666	6.673518259	6.747627491	6.790591414	6.585164461	6.779372607	6.619190332	6.619234888	6.644770357	6.642947441	6.562229569	6.67436593	6.619646921	6.619671736	6.586355405	6.721342113	6.688725175	6.61628485	6.791385777	6.724294658	6.656123997	6.625785944	6.721101943	6.696361674	6.673161326	6.7386806	6.681119383	6.822763685	6.728751198
ACTC1	6.624168835	6.627517062	6.658744215	6.581354876	6.600327525	6.585931896	6.617358786	6.645617412	6.575633323	6.630105367	6.662370217	6.615508027	6.660570491	6.681779198	6.587682989	6.676919379	6.59325142	6.661386022	6.619234888	6.698210442	6.623885665	6.622108553	6.727074984	6.726235084	6.599333061	6.627948273	6.672079227	6.65248521	6.627655391	6.731419457	6.732013127	6.662932529	6.676083075	6.593918793	6.672912865	6.710430338	6.5548513	6.646708468	6.656095237	6.704330451	6.652276947	6.701236005	6.614679115	6.607016134	6.584630255	6.582182524	6.591391596	6.643389526	6.650705121
ACTG1	12.64742426	12.22928166	12.26792004	12.557396	12.50586791	12.35786685	12.70423995	12.88075237	12.27761768	12.70998382	12.74490846	12.557396	12.48781728	12.77893346	12.62844685	12.70998382	12.68741811	12.8264542	12.83532739	12.65825797	12.63843109	12.61106351	12.65825797	12.313569	12.59270915	13.1644653	12.77893346	12.72922049	12.96285413	12.59270915	12.76156967	12.72922049	12.70998382	12.70423995	12.52389476	12.52389476	12.74490846	12.50586791	12.5142689	12.56717463	12.853417	12.46826419	12.93497065	12.60101351	12.72922049	12.52389476	12.68741811	12.66850837	12.77009474
ACTG1P20	6.656465988	6.660524665	6.632206517	6.610556859	6.660784802	6.643348939	6.600400928	6.789451136	6.472566174	6.737443149	6.583579828	6.762463588	6.661493561	6.602332527	6.578299517	6.801237627	6.70553794	6.653342793	6.669176145	6.69202351	6.756795217	6.710953153	6.558678501	6.801968144	6.62711754	6.791518508	6.639805175	6.686447165	6.694999482	6.631113214	6.589806344	6.634802985	6.557393319	6.62352549	6.61957749	6.666370641	6.681272334	6.683262568	6.717860653	6.63388904	6.749278674	6.573462711	6.707757061	6.67408464	6.597662474	6.560029726	6.812080768	6.700533477	6.524947154
ACTG1P4	7.057782028	7.261508104	6.857179734	6.987549106	7.040542352	7.195751328	7.090621016	7.02050024	7.040663456	6.839195526	7.109169014	7.065815867	7.074234444	7.226761101	7.061609073	7.087095405	7.318177411	7.104255235	7.075848658	6.896416421	7.072386673	6.906952674	7.096501673	7.007659647	7.324896357	7.15565695	6.999947115	6.978051892	7.294483951	7.221268373	7.481628013	7.046249992	6.995385817	7.229185913	7.170931148	7.007949881	7.211653524	7.003883897	7.083040117	7.287578329	7.343197854	6.828781394	6.973223633	7.00189661	7.36665272	7.091042816	7.118572984	6.851718191	7.163835412
ACTG2	6.595975972	6.601356089	6.710953153	6.643527142	6.633618537	6.499925632	6.724987639	6.621926168	6.588605822	6.617324528	6.594589205	6.670319982	6.626303515	6.547375943	6.590596958	6.497267806	6.626179072	6.652142249	6.530432055	6.712125946	6.73310549	6.550122059	6.58508493	6.576597865	6.549938243	6.523586726	6.568924865	6.566005771	6.591534087	6.650887527	6.599774903	6.581453433	6.600121647	6.434668162	6.620971265	6.594149941	6.564714819	6.585574091	6.581409418	6.6068889	6.576231554	6.564260116	6.571202451	6.519347779	6.53838948	6.561791976	6.53574562	6.500975739	6.613105481
ACTL10	6.799366831	6.80141763	6.757588797	6.663218032	6.711825336	6.779747677	6.759620518	6.748695763	6.699061955	6.810409792	6.880833919	6.780052177	6.713309503	6.878153582	6.768013704	6.740406776	6.835764508	6.759457449	6.630461748	6.748948603	6.77722467	6.770833531	6.78925887	6.723514556	6.766431519	6.770946242	6.712087989	6.772216079	6.758656701	6.797107674	6.858833945	6.713789582	6.650865136	6.836451101	6.707491409	6.711251127	6.751820871	6.694535524	6.866147489	6.815902503	6.658465441	6.78680311	6.777319451	6.73882361	6.84160791	6.721318905	6.716559144	6.680828161	6.677642249
ACTL6A	8.005091705	8.056933846	8.064179712	7.917167749	8.176091363	7.94120133	8.237545149	8.099271517	7.919508478	8.127261631	8.181252462	7.867096711	7.848062383	8.085741361	8.115174876	8.16112495	8.027103168	7.671008211	8.18418916	8.029020767	7.949864736	8.08331486	8.246271129	7.821501438	8.09103046	8.487606465	8.049431224	8.086546852	8.159834249	8.168454956	7.907297503	8.086546852	7.905551399	7.960988468	7.760353668	7.780074366	8.24051298	8.053363632	8.12001997	7.943260199	8.192797909	7.707678777	8.228587084	8.124368891	8.107270244	8.2511013	8.133276876	7.895973453	8.08456653
ACTL6B	6.831423221	6.764349118	6.790516549	6.531691532	6.896725012	6.889017151	6.857273221	6.809983898	7.110961497	6.910325629	6.902179135	6.892388355	6.80370506	6.895969487	6.835791681	6.808315732	6.782175171	6.88658805	6.866689723	6.755470376	7.033025659	6.843629269	6.730638957	6.993103717	6.645917039	6.808645142	6.931975632	6.859984744	6.740781826	6.812316924	6.80334691	6.983900484	6.819965905	6.861985799	6.936267696	6.676338358	6.821951201	6.89468648	6.962170675	6.82212761	6.840024615	7.025788738	6.744383948	6.948881157	6.789144535	6.829279512	6.790591414	6.960436149	6.815821505
ACTL7A	6.642061895	6.606276124	6.471971804	6.628979781	6.526963142	6.608198268	6.533481048	6.482721088	6.581770909	6.496722496	6.548266302	6.534420617	6.499791295	6.613383349	6.513344698	6.603570672	6.61785653	6.563537305	6.521786674	6.629894916	6.633429565	6.574646791	6.545186843	6.564892015	6.503853405	6.525505677	6.570156341	6.520619691	6.560217209	6.686897728	6.547375943	6.563146047	6.561507342	6.584104092	6.576134161	6.602702982	6.559997726	6.739038865	6.595732578	6.522358904	6.570115031	6.610663997	6.552649506	6.587738057	6.565741619	6.688312982	6.615755844	6.597212241	6.583878651
ACTL7B	6.810484002	6.716878244	6.697527273	6.677314709	6.655618168	6.702353664	6.668934736	6.603350852	6.763662606	6.724083759	6.70366076	6.719304878	6.67772131	6.498271355	6.710729042	6.558475077	6.557742856	6.728573578	6.632524462	6.548738367	6.643112791	6.646544052	6.645040453	6.580465971	6.633008219	6.617336249	6.611733545	6.603234818	6.783339651	6.750242678	6.791281885	6.652614761	6.617303291	6.637572161	6.678700278	6.725678464	6.630416034	6.608659303	6.710197075	6.677959648	6.704558699	6.623441196	6.578555599	6.645574384	6.699742007	6.725211821	6.728819219	6.78328283	6.71777112
ACTL8	6.607437793	6.706745522	6.670468583	6.706289586	6.659654543	6.742596813	6.645183899	6.659565583	6.622141682	6.655087648	6.66300875	6.614706218	6.612315179	6.610326905	6.5706304	6.598439309	6.614538402	6.624692484	6.642411889	6.654125841	6.69164891	6.843629269	6.62898832	6.608535682	6.594709449	6.643461193	6.568924865	6.6836123	6.740781826	6.646770408	6.737300863	6.621819561	6.65869989	6.622046767	6.718341466	6.587273861	6.779779162	6.647715413	6.672227992	6.588235703	6.631388368	6.578242056	6.688844647	6.626050478	6.669451565	6.754288684	6.599690869	6.6571411	6.740914831
ACTL9	6.595975972	6.641377798	6.538051527	6.612180141	6.588208662	6.519783289	6.657881822	6.6836123	6.5494723	6.496722496	6.614561132	6.606598089	6.567479834	6.720944902	6.537778282	6.647267127	6.62148806	6.528825837	6.652457273	6.629894916	6.531592646	6.658136395	6.694036333	6.514960268	6.628014926	6.539082758	6.60911455	6.642680632	6.519841743	6.658222287	6.579437693	6.535192902	6.527347204	6.598439309	6.677524436	6.638776044	6.61579312	6.544466986	6.620105865	6.533403025	6.580941439	6.662103698	6.507879275	6.456940203	6.503623569	6.57305242	6.548497883	6.644055116	6.617342018
ACTN1	9.983568109	10.76715158	10.23327206	10.19722496	9.705709631	10.57394379	9.878530122	10.45843786	10.32676654	9.511389694	10.32676654	10.58549859	10.45149469	10.23779246	10.21257072	10.5597753	10.20483127	10.79848288	10.0592905	10.45545862	10.32462961	10.55698218	10.07830564	10.41459111	10.34157627	9.276107355	10.22280585	10.36683355	10.30852101	9.979638619	10.73083233	10.24554496	10.3219659	10.336803	10.41277444	10.35119385	9.983568109	10.66458379	10.52265186	10.33128924	9.95705442	10.75502399	10.36906138	9.975168976	10.24653693	10.36437929	9.793275444	10.82127387	10.31062321
ACTN2	6.599793081	6.556815683	6.650616755	6.742900564	6.598348877	6.620601408	6.610590096	6.711974142	6.723555657	6.626694557	6.59595741	6.626564149	6.61003881	6.550529234	6.784687174	6.664594647	6.623074859	6.639219887	6.643503624	6.554457525	6.624571948	6.678516266	6.656162104	6.68754525	6.592176491	6.62351213	6.662502412	6.703377219	6.602753936	6.531000712	6.578144716	6.484722347	6.667332974	6.637572161	6.681423696	6.722782867	6.649596106	6.626446789	6.660738683	6.589604036	6.585268953	6.629554249	6.629364016	6.689025439	6.722102893	6.584541656	6.516369512	6.641080002	6.431511523
ACTN3	6.671656162	6.596085023	6.648005381	6.610556859	6.567207846	6.665869419	6.572938833	6.657154703	6.49050289	6.64798223	6.688983833	6.671692327	6.69394016	6.629831381	6.576434568	6.589500873	6.530366376	6.646248084	6.699108182	6.537038054	6.571693916	6.624607526	6.756026263	6.669690711	6.546589181	6.719433603	6.619190332	6.690084301	6.607952479	6.634840928	6.566177906	6.704786877	6.469689723	6.669591657	6.620971265	6.711251127	6.602506883	6.703444449	6.642074842	6.622505715	6.595732578	6.573462711	6.767134858	6.637175155	6.746128842	6.648361343	6.520298088	6.506169265	6.652515092
ACTN4	8.286205034	8.427085636	8.071428071	7.942756793	8.250175054	8.260293006	7.993547555	8.048602416	8.321924683	8.140259189	8.173941109	8.277677294	8.391538059	8.270437869	8.160049389	8.186462689	8.270838492	8.194169862	7.877378395	8.368135368	8.16112495	8.051043707	7.716423839	8.317973862	8.138620019	8.033679438	8.209217257	8.138410965	8.164938827	8.296511235	8.45857704	8.071428071	8.233004215	8.176539643	8.285648315	8.044745962	7.895100651	7.866537296	7.853103025	8.189111186	7.962645596	8.28105689	7.718385978	7.874523234	7.831616482	7.837749566	7.880005089	8.139851	7.910542061
ACTR10	8.482920517	8.508696723	8.72667571	8.671865708	8.810311699	8.352134359	8.873630996	8.551111277	8.343815864	8.788265768	8.819326502	8.603251958	8.470768502	8.517843384	8.72924459	8.755802401	8.493470645	8.639546113	8.680811415	8.803521137	8.837605682	8.809987089	8.769046579	8.774405253	8.685241878	8.789680305	8.646495346	8.65120036	8.544692103	8.653041945	8.769923425	8.594631306	8.630770518	8.625074247	8.729922926	8.652713525	8.873630996	8.751971863	8.745641561	8.580788246	8.794358072	8.905083603	8.617955521	8.534180783	8.52740982	8.871468323	8.893942514	8.667188322	8.476622024
ACTR1A	8.404439604	8.411045069	8.347444948	8.245327694	8.293793657	8.452653915	8.12001997	8.27268179	8.346489122	8.375132086	8.404149396	8.395869424	8.541476718	8.277442093	8.396067455	8.363497434	8.437336349	8.428362439	8.199343313	8.611750167	8.295873137	8.590556789	8.394753108	8.325558559	8.315157399	8.276539438	8.470163725	8.588495237	8.305968413	8.367342368	8.411530145	8.422539345	8.337099641	8.416625725	8.375132086	8.4039171	8.28867853	8.707935406	8.468496916	8.270217784	8.095961676	8.354293213	8.397542842	8.324029227	8.284085008	8.322413273	8.341420668	8.529586702	8.366086491
ACTR1B	7.879667557	7.903451184	7.818143341	7.808694875	7.930358225	7.869012204	8.065768764	7.787684421	7.710762934	7.964119354	7.853994434	7.854798279	7.721311659	7.974738816	7.866908676	7.947747072	7.858617577	7.778497143	8.035705077	7.922281394	7.861572513	8.077021101	7.945350183	7.694217086	7.838757103	7.807337937	7.828663529	7.686910146	7.761851381	7.752599476	7.652551353	7.714100434	7.968861633	7.827212425	7.746264295	7.945914724	7.871750822	7.920163216	8.095646596	7.670297659	7.864366503	7.553534063	7.80321101	7.851754581	7.895808909	7.884233713	7.951964745	7.692310099	7.716681657
ACTR2	11.53813064	11.23683347	11.39687599	10.99656596	11.35876133	11.20988615	11.24480066	11.44434422	10.93863628	11.38508798	11.36776657	11.59276881	11.46772543	11.58131894	11.46206681	11.38026013	11.36776657	11.26912057	11.49881543	11.20622414	11.20299954	11.1955125	11.06734497	10.80170037	11.36320663	11.35876133	11.50777339	11.44434422	11.69056825	11.10761708	11.33922131	11.36776657	11.41846414	11.3138489	11.2251064	10.96848376	11.19928427	11.07453574	11.0429754	11.48919983	11.36320663	11.33099553	11.38026013	11.47216152	11.21842889	11.36320663	11.24912582	11.11800389	11.35521181
ACTR3	10.60373429	10.81139733	10.86737039	10.28525773	11.15429389	10.26539362	10.91209374	10.75819105	10.66152878	10.8411231	10.81139733	10.60685574	10.64996278	10.75216244	10.63094106	10.73669866	10.66746989	10.64346898	10.80449258	10.73991582	10.98230329	10.63711843	10.69942069	10.4835923	10.8411231	10.69942069	10.87804491	10.6930249	10.79531277	10.82127387	11.1620911	10.83788389	10.7248256	10.97165371	10.43253815	10.54612253	10.87048808	10.57123766	10.57394379	10.76091365	11.16863792	10.67358192	10.64708951	10.67661615	11.03961308	10.65884817	10.6554614	10.91528454	10.75216244
ACTR3B	6.725067507	6.724318196	6.748679333	6.788937684	6.709592254	6.679957477	6.767583591	6.752061857	6.726654968	6.7642662	6.75494103	6.742888008	6.774317242	6.791591964	6.717718808	6.709414351	6.75795705	6.731926469	6.760006287	6.79403741	6.747967541	6.716932766	6.780225117	6.689828632	6.80949391	6.683092163	6.744577993	6.684220324	6.699579868	6.743522425	6.723969809	6.722285117	6.756269839	6.721365775	6.863165665	6.791832872	6.728557154	6.752417058	6.78130185	6.753644251	6.698938283	6.845507093	6.72172143	6.726774239	6.716366841	6.714449891	6.750570189	6.749046039	6.756994049
ACTR3BP2	6.674114285	6.738862045	6.749178996	6.686350756	6.68562359	6.622228447	6.610590096	6.727074984	6.696682598	6.574954395	6.687715537	6.655131076	6.671418145	6.791113924	6.654516197	6.779704876	6.70553794	6.710420824	6.643503624	6.693777969	6.631683596	6.643488382	6.675266608	6.788455437	6.649466015	6.672932453	6.668101053	6.789451136	6.66088875	6.650887527	6.681320111	6.627548626	6.642959809	6.630632876	6.648922982	6.721342113	6.602506883	6.813294628	6.710197075	6.724294658	6.787951142	6.736333631	6.707757061	6.685339752	6.707948852	6.623387321	6.693724966	6.641080002	6.59829161
ACTR3BP3	6.686871542	6.481144071	6.724788609	6.770637207	6.789099308	6.640139114	6.640419354	6.632511002	6.685202192	6.611639273	6.687715537	6.715448074	6.769970427	6.792457346	6.726935299	6.587870402	6.707069085	6.664956731	6.712431981	6.688695225	6.746030966	6.782736719	6.689943983	6.742350258	6.639773112	6.675209631	6.696699422	6.716527323	6.724276674	6.790803948	6.851668941	6.647181072	6.75722855	6.701396225	6.746668902	6.601176159	6.656290943	6.630369095	6.797996684	6.652276947	6.815278065	6.686939894	6.744383948	6.526588084	6.758022826	6.729228664	6.634047661	6.73532238	6.773089639
ACTR3BP5	6.642061895	6.597415297	6.663154361	6.724688787	6.555981475	6.734747556	6.542755559	6.685907201	6.626267886	6.640045488	6.459204586	6.591452815	6.688534509	6.785275371	6.677984935	6.682259359	6.54279302	6.545680128	6.707916972	6.606598089	6.596607518	6.592827715	6.620063692	6.719891303	6.709124311	6.573510215	6.642796992	6.625653992	6.710729042	6.691179318	6.70048679	6.691300463	6.722729365	6.707728962	6.714588963	6.604351172	6.654831702	6.641709172	6.751039687	6.584764953	6.580941439	6.736333631	6.640617284	6.564678976	6.707948852	6.815539444	6.765833042	6.625012376	6.763329246
ACTR3BP6	6.700873967	6.661758713	6.601761304	6.669176145	6.506774496	6.589933568	6.832633727	6.654864258	6.667404694	6.633666628	6.610851229	6.597074939	6.69158999	6.624168835	6.456940203	6.80431795	6.69241174	6.579668487	6.710372026	6.593427651	6.783589251	6.72714114	6.638148828	6.658136395	6.711087208	6.669245772	6.710567204	6.662215683	6.66216646	6.516369512	6.71235252	6.661164793	6.604342211	6.609769124	6.757899838	6.712778306	6.698305046	6.628443225	6.659485713	6.631442822	6.819802299	6.754249448	6.661279231	6.633015025	6.693628951	6.639714691	6.686829198	6.742243213	6.730668769
ACTR3C	6.642649908	6.675432617	6.731926469	6.763856345	6.653643152	6.687328706	6.697013703	6.7636237	6.735376683	6.765539727	6.734431187	6.806658162	6.691054562	6.697852625	6.771614053	6.80073482	6.722676181	6.723121639	6.766019125	6.78319203	6.707422074	6.752518961	6.734866678	6.758786084	6.725710922	6.713775949	6.751912498	6.688216074	6.687942401	6.69619096	6.732878465	6.687385938	6.825644372	6.690619499	6.687430191	6.702640907	6.719176635	6.797468018	6.647399842	6.704181556	6.762542213	6.753328178	6.714967343	6.740697904	6.714662222	6.664133114	6.733532139	6.715735622	6.742757501
ACTR5	7.070206947	6.991298441	7.064567204	7.066720844	7.179209371	7.004975754	7.081106494	7.037073187	7.092382371	7.019064732	6.932900905	7.02235068	7.051829636	7.047660813	7.044907564	7.021039417	6.923435964	6.771646477	7.063490378	7.059844839	6.86766321	7.05207676	7.181520158	7.012242813	6.983268524	7.097761508	6.971531385	7.113638355	6.872729969	6.870643786	6.845798511	6.983900484	6.890361625	7.043379075	6.921157936	7.01154718	6.999802346	7.019361214	6.811973243	6.999429627	6.997537014	7.079208798	7.063600202	7.12052867	7.220886836	7.04165095	7.232965329	6.874138399	7.097416028
ACTR6	8.114260167	8.119400839	8.018201831	8.014819679	8.234337784	7.951964745	8.301462272	7.950478393	7.932191484	8.398614837	8.097369251	7.975628435	7.968861633	8.256904089	8.247927303	7.99104898	8.116098724	7.99636923	8.124368891	8.055056909	8.076013847	8.241092817	8.21904185	7.966122482	8.153184322	8.376659881	7.937420176	8.266990894	8.16642102	8.094767942	7.957291208	8.043342175	7.975056453	8.181439581	7.764465665	8.109746808	8.294219721	8.198577214	8.000673992	8.058066967	8.16112495	7.691917746	8.107502658	8.214539325	8.263162937	8.238474703	8.210676128	8.092198577	7.956953088
ACTR8	6.993701455	7.10047679	7.10192293	7.004577204	6.942760378	6.902251739	6.956611273	7.01024793	6.926603023	6.969350614	6.927648148	6.871742123	7.009778391	6.903688468	7.067969577	7.026261982	6.935665467	6.951691856	7.04902708	6.910643732	6.938588498	6.857470083	6.964099697	7.023624746	6.992196312	7.040215073	6.930235495	6.999711262	7.038382885	6.917351688	7.039681947	6.868925111	6.884094442	6.937705052	6.956382157	6.951829272	6.967798949	6.94749487	6.89752752	6.924156588	7.015902286	6.990693613	6.927324556	7.110004936	7.022779404	6.968179336	6.982908693	6.950557287	6.950295418
ACTRT1	7.416837424	7.216304362	7.461237211	7.666874115	7.407618465	7.724655968	7.70781828	7.274057762	8.316033038	7.655815055	7.321265663	7.528207738	7.450316813	7.722710274	7.444724162	7.890206157	7.476327728	7.970769696	7.608819913	7.573892741	7.558350035	7.860229219	7.636059654	7.826464263	6.995544396	7.276625834	7.933294013	7.431943648	7.339258383	7.449958388	7.238885852	7.675364672	8.210676128	7.279261351	8.192610437	7.855821227	7.389933484	8.034290252	7.871750822	7.305287319	6.947185196	8.073346507	7.363399662	7.638415424	7.167885486	7.496539161	7.543138884	7.77031452	7.279792279
ACTRT2	6.716808369	6.606975403	6.5783509	6.631483277	6.681451918	6.709156262	6.724529477	6.665088253	6.70892293	6.725777794	6.65993653	6.674750669	6.667045442	6.708903359	6.623826534	6.801882496	6.630253682	6.617870871	6.673518259	6.682282492	6.620900204	6.618908958	6.614018794	6.606163625	6.635993412	6.658507239	6.735590812	6.634421973	6.61431028	6.679316357	6.610817243	6.710689707	6.694995777	6.645591151	6.636183451	6.670823759	6.636827482	6.659855786	6.644491272	6.647715413	6.556919573	6.618348157	6.654475615	6.697327906	6.639881697	6.608953053	6.694263805	6.629752451	6.668265458
ACTRT3	6.625937801	6.601356089	6.600532611	6.516799801	6.5307945	6.689470042	6.577212924	6.554211027	6.499189298	6.610182676	6.538205616	6.606598089	6.5049144	6.493802312	6.554607009	6.527308436	6.563255595	6.60938445	6.5559097	6.648257179	6.639991775	6.578878851	6.437187263	6.618931402	6.570681998	6.639412531	6.603401005	6.51864442	6.552062971	6.757697608	6.54331503	6.59880077	6.604342211	6.564444747	6.615113755	6.73390546	6.54985655	6.53659	6.62165762	6.600172375	6.628904118	6.556024321	6.567531032	6.644078301	6.635145912	6.501172246	6.537201684	6.556250644	6.54331503
ACVR1	8.176539643	8.16679488	8.24817294	8.161480436	8.053001934	8.280563059	8.027103168	8.092011108	7.97026567	8.225474685	8.150226604	8.057479389	8.328900038	8.109542497	8.286205034	8.180861674	8.370415284	8.332740853	8.219739211	8.186244046	8.24051298	8.219277242	8.123947551	7.895522552	8.513707807	8.039609365	8.059650306	7.907297503	8.234795268	8.042574392	7.97602518	8.109951119	8.348659413	8.028652669	8.16679488	8.394984796	8.205266061	8.653729328	8.131970437	8.083103697	8.209217257	8.339915147	8.276539438	8.242567539	8.282616434	8.302657307	8.295381247	8.574809884	8.264348112
ACVR1B	6.911683572	6.839168175	6.907402127	6.842942398	6.865459416	6.848428363	6.800759169	6.903348556	6.83185523	6.737885919	6.847582177	6.887380618	6.889706342	6.832475679	6.882880781	6.902151898	6.922917716	6.87149936	6.799954692	6.879771926	6.932651576	6.811766637	6.868493407	6.842942398	6.849190101	6.809409519	6.902474373	6.827616668	6.875460584	6.890361625	7.027358323	6.859608875	6.825775041	6.893046837	6.874887311	6.830009248	6.818222385	6.783817885	6.891397688	6.856194746	6.864801352	6.994902041	6.849285054	6.846672735	6.833273005	6.818428991	6.882090234	6.888753272	6.929249325
ACVR1C	6.695560066	6.779747677	6.702023059	6.802473108	6.790216362	6.782442887	6.822560955	6.696171718	6.836621136	6.823198762	6.850240248	6.636423705	6.7430832	6.687530675	6.798199642	6.732862231	6.840878406	6.717349679	6.754108082	6.719492189	6.74311873	6.834019996	6.638148828	6.803780306	6.733912674	6.895841984	6.811055079	6.837450932	6.716218764	6.827853992	6.777373314	6.614543694	6.685723574	6.775551552	6.702008523	6.526016012	6.849211164	6.973546189	6.763961729	6.872051158	6.679806883	6.807864224	6.776160784	6.776301971	6.689849592	6.951138625	6.663075912	6.758951668	6.738530755
ACVR2A	7.06330365	6.868548829	6.914044545	6.940551703	6.929571102	6.955772263	6.865412788	6.965637856	6.853558437	6.84256123	7.023692118	6.952360133	6.973891765	6.786710818	6.8627564	6.898358473	6.946172176	6.878082656	6.852233306	6.746452233	6.940845999	6.879173337	6.928916105	6.846994603	7.03020912	6.914677939	6.904065324	6.884094442	6.853886345	6.900162664	6.822279203	6.960152492	6.891352601	6.873071176	6.78472046	6.97170344	7.01804313	6.93939258	6.940412978	6.910178749	6.865553622	6.609564617	6.911319728	6.887544839	6.890889974	6.841321033	6.921642663	6.819330198	7.025848309
ACVR2B	6.734747556	6.657496289	6.715266064	6.734236217	6.560241183	6.496876858	6.646072666	6.557685493	6.574244037	6.684707363	6.642680632	6.542685803	6.599661138	6.659448636	6.618748368	6.615828621	6.635668521	6.596092786	6.57780973	6.561948311	6.760761974	6.638218188	6.710297117	6.618267985	6.655389863	6.73567904	6.566292157	6.591673744	6.603234818	6.602771287	6.482523405	6.676657612	6.587103432	6.626644348	6.617358786	6.539350604	6.571619431	6.625827904	6.628771855	6.603570672	6.588088864	6.589742073	6.640022505	6.59460543	6.598266212	6.678274235	6.613371541	6.670586107	6.733596025
ACVR2B-AS1	6.668807241	6.672058957	6.637565026	6.713433178	6.658777827	6.598634453	6.69493267	6.649577262	6.821139105	6.629731446	6.714771547	6.652949252	6.710524455	6.563230345	6.673940755	6.62377135	6.670796744	6.709710193	6.702242572	6.607860246	6.70838991	6.705381571	6.691004407	6.673589431	6.67099016	6.679673289	6.710108323	6.685421074	6.629033255	6.729228664	6.629217537	6.635490875	6.721013828	6.650711594	6.67946552	6.659685336	6.778287008	6.594780272	6.636525982	6.787873028	6.694494452	6.760604592	6.708470383	6.731830614	6.612867326	6.706035382	6.683505815	6.660668621	6.745684265
ACVRL1	6.763719136	6.694816108	6.682203317	6.642625679	6.757358508	6.720913118	6.629967803	6.72402362	6.590366356	6.643550159	6.646423257	6.579739914	6.722854306	6.649567462	6.748339074	6.720137195	6.635835514	6.629415134	6.622425553	6.669389075	6.692207581	6.649605148	6.656718532	6.654000255	6.634630787	6.699161646	6.668715053	6.629364016	6.707769732	6.636051602	6.584541656	6.660281303	6.762811079	6.653112183	6.63144781	6.663261555	6.694941414	6.646460696	6.614543694	6.656726172	6.673033517	6.555121068	6.657762545	6.676361621	6.598412313	6.687496777	6.726724467	6.655364574	6.688888162
ACY1	6.887293557	6.954280942	6.793004383	6.761320552	6.977446893	6.875132063	6.914455844	6.789451136	6.759355174	6.733850185	6.855692689	6.716682838	6.885017086	6.81363497	6.91854528	6.892246921	6.949357349	6.794253254	6.977806571	6.762573841	6.75548712	6.694314223	6.71465433	6.76979969	6.888008888	6.927606212	6.874998381	6.910466993	6.822589347	6.848236397	6.648898978	6.844579535	6.751912498	6.79085864	6.851396747	6.633798424	6.772465673	6.829302692	6.616966964	6.625012376	6.845565763	6.571550004	6.740658556	6.93208318	6.885463815	6.793231236	6.852938294	6.632624794	6.827920884
ACY3	6.588235703	6.592866498	6.574819745	6.515895082	6.658238573	6.6641066	6.740335339	6.537318102	6.821796778	6.611639273	6.637614398	6.622308404	6.641988049	6.764062821	6.625979685	6.614667003	6.626179072	6.581293397	6.745065841	6.697242746	6.69713823	6.592827715	6.573478375	6.59329434	6.679355451	6.650474991	6.508009268	6.574562233	6.575970986	6.609607808	6.565039175	6.630141879	6.551686934	6.649731594	6.574741093	6.572349389	6.580056528	6.701792547	6.5781231	6.612964985	6.64019414	6.573462711	6.580040366	6.570762863	6.674608079	6.716342096	6.592280451	6.504295944	6.566091444
ACYP1	7.011019581	6.930235495	6.883105546	6.974500606	7.070881306	6.89657718	7.037138551	7.025950739	6.909840402	6.97905389	6.91916273	6.850217243	6.88984689	6.860574643	6.928147814	6.904011019	6.933403187	6.913239228	6.959178864	6.969172404	6.89313006	6.930235495	7.09418292	6.925042645	7.041576476	7.026204552	6.849232228	6.934191995	6.933012299	6.991298441	6.972901713	6.816076135	6.847981662	6.991136518	6.873961904	6.962434806	7.062757981	7.089052482	6.912233623	6.936549842	6.9813863	7.041834577	6.987328794	7.03468806	7.084030512	7.008309773	7.073043791	6.930235495	6.909570716
ACYP2	6.933258035	6.894970012	6.933851499	6.826358466	6.98678924	6.918306295	7.004241121	6.972045241	6.924491759	6.925042645	7.01536491	6.833396406	6.873893875	6.924238433	7.021185257	6.813314712	6.885117991	6.723673055	6.943740909	6.849332243	6.822763685	6.940551703	6.886957552	6.778475871	6.93684117	7.046920782	6.957634207	6.932533888	6.941179539	6.967564122	6.807679043	6.88922357	6.866271767	6.902151898	6.926396143	6.900162664	6.986433374	6.938062922	6.834183326	7.023781347	6.929728969	6.801067222	7.001249089	6.961347336	6.873405388	6.940931159	6.906689968	6.857607423	6.976872066
ADA	8.150226604	7.834599446	7.477690407	7.890206157	8.571200141	8.149515362	8.202172543	7.538197315	7.676070905	8.109048397	7.858870796	7.589348089	7.905203987	7.758382496	7.707185891	7.701694763	7.980806722	7.665067939	7.920435076	7.982981972	7.791937405	8.028252961	7.85434372	7.979831853	7.735075652	8.431237348	8.019099676	7.807901012	7.929362655	7.788922274	7.354685853	7.858870796	7.691398577	7.926646062	7.776784095	8.072356827	7.905011355	7.989659313	7.723005251	7.547461421	7.689585215	7.562325114	7.726927292	7.831484808	8.268203629	7.972997298	7.923328074	7.666551511	7.87598853
ADA2	8.13820191	7.998058289	8.100555564	7.948439378	8.355416478	8.203613755	8.037652479	8.043710479	8.029346055	7.96449015	8.130334384	8.033368212	8.186025403	8.094767942	8.267967447	8.116316517	8.084919174	7.884906862	8.109048397	8.049431224	8.086083373	7.939892707	8.120417703	7.976643754	7.990157733	8.034290252	8.24817294	7.999608165	8.127584215	8.225287833	7.874221321	8.078376188	8.015600131	8.051424478	8.047388445	8.001415678	8.003244895	8.020242511	7.886567473	8.049431224	8.008240602	7.524425578	8.086546852	7.958605828	8.121804623	7.922281394	8.04221924	8.017644965	7.930358225
ADAD1	6.624760824	6.556815683	6.712143754	6.591248719	6.66317443	6.578704285	6.657881822	6.678868469	6.547794528	6.75541285	6.660603539	6.691986996	6.636925196	6.622752455	6.763140097	6.648853563	6.661289235	6.68093397	6.652457273	6.652205518	6.657154703	6.614640209	6.62898832	6.649503624	6.605120417	6.669245772	6.505804986	6.714967343	6.584303684	6.646770408	6.886073816	6.584501221	6.660647584	6.63636739	6.777653119	6.559914382	6.662539829	6.690533643	6.813824808	6.558475077	6.600557244	6.731628139	6.786376047	6.633015025	6.572778526	6.698736095	6.604230568	6.753653552	6.6337472
ADAD2	6.571758537	6.586953399	6.607227086	6.548006788	6.506774496	6.544421989	6.511372313	6.549636238	6.599253972	6.558887825	6.674741076	6.494246571	6.517175336	6.505664443	6.548032481	6.542516172	6.480481985	6.561863979	6.478646788	6.475561714	6.496974785	6.527212424	6.715803987	6.574798028	6.492997562	6.510194699	6.567450451	6.589636841	6.518425743	6.460818709	6.565039175	6.618700378	6.580667924	6.632288064	6.514785743	6.662681602	6.557309665	6.535002569	6.581409418	6.589604036	6.662160176	6.664114347	6.688844647	6.538562231	6.549235677	6.590596958	6.529239458	6.644055116	6.567674364
ADAL	6.979398918	7.048467074	6.920858007	6.816076135	6.909783372	6.826651337	6.963912906	6.929249325	6.875974497	6.993496893	6.979437972	6.938588498	6.944973385	6.939092293	6.938459837	6.734298437	6.908203958	7.056973166	6.929249325	6.856916367	6.886004768	6.977561354	7.009461229	6.893012579	6.913803525	6.961403227	6.98664953	7.052871544	6.885941845	7.004033602	6.995194371	7.083774613	6.887484187	6.997099515	6.955085814	6.875433663	6.98931986	6.869418363	6.94700568	6.953615603	6.977504123	6.629554249	6.771808285	6.884681433	7.028425691	6.844338966	7.062932133	6.816426955	6.868373873
ADAM10	7.598963595	7.269036316	7.585248857	7.258988171	7.269449968	7.332397014	7.309088294	7.621073319	7.255324414	7.395531067	7.507144816	7.357350537	7.338461684	7.565251982	7.574311624	7.31375836	7.293696807	7.629577665	7.515302375	7.528611653	7.757972832	7.285231522	7.370151975	7.46968635	7.48776608	7.322445052	7.706252099	7.543250397	7.546566638	7.659419613	7.736457643	7.483929354	7.448378481	7.510004511	7.553999225	7.405345331	7.470735045	7.345682846	7.320495071	7.435664648	7.502668522	7.652068946	7.445738045	7.332536269	7.570716683	7.394319991	7.34272395	7.764955189	7.667623253
ADAM11	6.551842471	6.634988853	6.637133501	6.683320553	6.662073807	6.685110961	6.670481671	6.631334596	6.611461059	6.633666628	6.777213081	6.637946338	6.758884471	6.718323374	6.756481316	6.791566352	6.623074859	6.643411008	6.59884147	6.59682952	6.645694496	6.612704841	6.672689058	6.531000712	6.586371644	6.627355494	6.647576487	6.6379762	6.653790764	6.65253381	6.57060999	6.691300463	6.75722855	6.613749352	6.635524522	6.602702982	6.670946225	6.863602304	6.751039687	6.601803041	6.571126322	6.693802547	6.724746608	6.615629317	6.636382754	6.677754025	6.734165227	6.59148244	6.650076846
ADAM12	6.702726775	6.711789353	6.742204645	6.734409131	6.657714091	6.719111054	6.660220072	6.666521053	6.738834629	6.656822696	6.714785854	6.699094366	6.724805522	6.719233073	6.708801225	6.691140479	6.731570804	6.702281626	6.742222861	6.748367547	6.767811784	6.755756472	6.769717283	6.872942763	6.688104764	6.729024128	6.78290069	6.764332294	6.675033492	6.719622041	6.724940707	6.764670192	6.691478867	6.709611587	6.666021279	6.720913118	6.700533477	6.734844677	6.682556291	6.779030819	6.681708336	6.788767894	6.743701667	6.719520009	6.723752795	6.733744005	6.712311977	6.795532785	6.724276674
ADAM15	7.707678777	7.593795259	7.693046724	7.603779529	7.591016669	7.79751866	7.432939546	7.498146607	7.597508592	7.382770875	7.253202127	7.47355458	7.578313361	7.605893701	7.552000467	7.553999225	7.535752376	7.607494487	7.584737783	7.502202533	7.3667406	7.462962832	7.531384405	7.327501611	7.499274639	7.324896357	7.546566638	7.429052535	7.523289302	7.584737783	7.454639885	7.506715087	7.259355676	7.42324478	7.58101166	7.594086995	7.543250397	7.505992006	7.368380852	7.417077323	7.426724525	7.257608335	7.454399196	7.319822596	7.330042607	7.493141685	7.454399196	7.670714276	7.534396765
ADAM17	7.269215519	7.22217277	7.392122534	7.478491873	7.324145641	7.23761071	7.151379017	7.387044666	7.158985871	7.19673404	7.225102977	7.35595243	7.291339947	7.175025942	7.128377806	7.219499547	7.240187097	7.384702361	7.258668205	7.357350537	7.370339284	7.089280589	7.233305264	7.183209642	7.374131666	7.178110044	7.206221609	7.294000828	7.157342377	7.309415127	7.659419613	7.122136553	7.399758962	7.358048621	7.274336559	7.285231522	7.282813363	7.065619465	7.26016422	7.317601718	7.330197393	7.608819913	7.133218954	7.205930678	7.348705561	7.22557228	7.363306315	7.424469798	7.435456149
ADAM18	6.590596958	6.570115031	6.554086606	6.47794219	6.463902681	6.637195704	6.631930388	6.615878298	6.685202192	6.573510215	6.602836108	6.693371706	6.636925196	6.6709104	6.608437763	6.700960767	6.556112717	6.517641974	6.658727826	6.589700433	6.595231687	6.716039275	6.529303027	6.659904306	6.541837424	6.647657093	6.550174788	6.386417542	6.639708014	6.484074462	6.550653469	6.521316265	6.482721088	6.687968413	6.548212527	6.655087648	6.590993663	6.599434844	6.608809313	6.581388588	6.550780226	6.813953089	6.529141468	6.58513148	6.544372092	6.584541656	6.593722063	6.76188496	6.523410961
ADAM19	7.657505755	7.494754827	7.784041813	7.570716683	7.731988498	7.492690999	7.661036352	7.694984726	7.703626988	7.534808626	7.749677206	7.661530875	7.694984726	7.712983197	7.742325511	7.676070905	7.652551353	7.736457643	7.637515443	7.736174388	7.753733702	7.685190085	7.628309905	7.784041813	7.592041463	7.659984252	7.76459267	7.705725459	7.811347892	7.676283189	7.985150625	7.780721716	7.728371814	7.763965703	7.641241653	7.607494487	7.672837379	7.64968813	7.666255108	7.802260266	7.784041813	7.834599446	7.748515995	7.617608367	7.308726384	7.653564128	7.71134635	7.721960871	7.657505755
ADAM2	6.656465988	6.788670651	6.759669481	6.723071385	6.638370623	6.860884876	6.607655701	6.840312064	6.722229423	6.805502419	6.676100769	6.64470393	6.73310549	6.748035075	6.669358866	6.962434806	6.747254754	6.779001435	6.723283634	6.624036214	6.835041905	6.709124311	6.698739879	6.825506401	6.778878611	6.778315482	6.639805175	6.825989853	6.668048255	6.778928898	6.807358634	6.668762894	6.662841879	6.815165688	6.528810273	6.979583639	6.808562378	6.770716594	6.686465647	6.728326609	6.743307318	6.851812537	6.719611337	6.723254431	6.697327906	6.871614582	6.811133435	6.689035034	6.623404458
ADAM20	6.525564404	6.484502044	6.555765038	6.714084694	6.496722496	6.521095171	6.629217537	6.491105733	6.567597404	6.632277605	6.551185996	6.517053992	6.633113235	6.46892289	6.658222287	6.560193236	6.498117273	6.554708411	6.572289242	6.454495987	6.362936763	6.614640209	6.546642175	6.521316265	6.480326182	6.702182046	6.531842553	6.551466302	6.548317938	6.552135753	6.612738529	6.570762863	6.499925632	6.653836408	6.581790774	6.508593861	6.557309665	6.522893316	6.548069766	6.616228334	6.546127539	6.474662645	6.595918675	6.545588289	6.477467381	6.512155632	6.47794219	6.532217582	6.6337472
ADAM20P3	6.612576379	6.572187671	6.614692667	6.627438963	6.607112201	6.640139114	6.641988049	6.645116783	6.668681081	6.704280715	6.614561132	6.695983135	6.650601642	6.530746206	6.590596958	6.626313695	6.664153804	6.675055045	6.741719591	6.633759659	6.748662104	6.653478876	6.625972671	6.61034928	6.570681998	6.654102264	6.781074456	6.789451136	6.592756381	6.54279302	6.71235252	6.666379534	6.660647584	6.619671736	6.63948547	6.88938205	6.73310549	6.604418478	6.686465647	6.649503624	6.599237072	6.65230517	6.722863376	6.652941199	6.591126354	6.679440426	6.612759119	6.553371217	6.637635365
ADAM21	6.527277168	6.660524665	6.568580459	6.650773181	6.543212403	6.622228447	6.536836692	6.558475077	6.50642484	6.603880398	6.560348539	6.571968096	6.582719043	6.576827954	6.602761208	6.642146582	6.502283813	6.449411894	6.602376775	6.586034997	6.576247729	6.505855223	6.540437642	6.57137416	6.592176491	6.545869298	6.590051914	6.567582653	6.463902681	6.562141525	6.537277886	6.555192142	6.574675318	6.484422354	6.567067085	6.561674897	6.609820713	6.516289404	6.648040602	6.591020322	6.585268953	6.602090183	6.633964918	6.59408228	6.536444972	6.469364446	6.600889054	6.6571411	6.607432067
ADAM21P1	6.655135257	6.584472028	6.623578525	6.580590429	6.594246121	6.588340218	6.694290913	6.594117461	6.753457583	6.611639273	6.606194487	6.583025456	6.7410105	6.679440426	6.5706304	6.610060008	6.689378563	6.601577444	6.585268953	6.687006835	6.641443461	6.654796337	6.614543694	6.723514556	6.658499236	6.492067632	6.567450451	6.574562233	6.637124434	6.656419088	6.584054567	6.608475523	6.591804853	6.624800366	6.592639123	6.577047469	6.570782418	6.746168387	6.567500319	6.527373947	6.604217372	6.656107523	6.569379857	6.525068207	6.62998097	6.725211821	6.661800844	6.53367848	6.679045616
ADAM22	6.565569329	6.644165624	6.579790146	6.595642967	6.586082013	6.626975739	6.617350576	6.638804567	6.624701633	6.624908896	6.579688722	6.606114294	6.596968771	6.601502705	6.641131328	6.675123919	6.572246874	6.648246204	6.542755559	6.569333084	6.634189608	6.636510873	6.641782838	6.619646921	6.607016134	6.657594885	6.566482648	6.629494879	6.600646801	6.68130928	6.605120417	6.630929428	6.609309274	6.670391254	6.627149859	6.613842082	6.594201594	6.653735228	6.557209596	6.651788248	6.594937155	6.555192142	6.651304967	6.652330535	6.587814507	6.603653102	6.661340134	6.615710151	6.611233605
ADAM23	6.634962197	6.550556629	6.594634458	6.716932766	6.565701561	6.679327785	6.636066731	6.722421152	6.623826534	6.717989147	6.615997032	6.614706218	6.624978489	6.516289404	6.588027622	6.761606827	6.607742479	6.569544943	6.594578097	6.620407158	6.683189807	6.513376055	6.703257198	6.661615545	6.541837424	6.597368823	6.597555405	6.600105858	6.633343049	6.734064055	6.542043668	6.691300463	6.55575367	6.651112512	6.638233255	6.690468723	6.640893582	6.608659303	6.537038054	6.563537305	6.684283991	6.502871799	6.613942235	6.624755497	6.625972671	6.691280507	6.724118739	6.529029607	6.722157277
ADAM28	6.637990301	6.688182406	6.710430338	6.801670824	6.715407883	6.635077983	6.674110409	6.7605018	6.699839741	6.713732488	6.644942927	6.683342795	6.643997711	6.733153772	6.705974085	6.615670576	6.62898832	6.645314694	6.649330819	6.739895573	6.744007766	6.688640601	6.802433789	6.677357208	6.642959809	6.724719213	6.698592364	6.692264311	6.706482686	6.661279231	6.782553295	6.697388177	6.668536356	6.663562384	6.705162231	6.684707363	6.789309713	6.65435989	6.633365992	6.681893403	6.751950463	6.666981573	6.671612778	6.759392939	6.678026605	6.718030677	6.718307255	6.695902158	6.735696148
ADAM29	6.791281885	6.651652783	6.703222352	6.878040439	6.585059589	6.772979045	6.722216513	6.6080975	6.798176015	6.607615608	6.822279203	6.683865967	6.7410105	6.837382523	6.658222287	6.689866997	6.67832932	6.696500268	6.722034635	6.572289242	6.827145792	6.762380862	6.531436689	7.066496583	6.658499236	6.791518508	6.7179111	6.671012703	6.778808316	6.825791297	6.698318483	6.793067071	6.696377994	6.747992821	6.749951796	6.65204878	6.739804671	6.656793701	6.866147489	6.683865967	6.685491159	6.689215856	6.698374298	6.762857379	6.636382754	6.758361711	6.730281064	6.635516353	6.495931363
ADAM30	6.65095369	6.789573734	6.682881269	6.644758746	6.73219232	6.560029726	6.652052218	6.606931548	6.688113553	6.670409711	6.611949633	6.601419668	6.444893392	6.654468566	6.781401286	6.697521585	6.642037931	6.731419457	6.7654263	6.737333901	6.711920077	6.835193846	6.739397483	6.549704355	6.625883393	6.600310944	6.571398642	6.601776353	6.686103297	6.573912432	6.659505019	6.652614761	6.640800966	6.64373836	6.486454413	6.690468723	6.660991819	6.647715413	6.635729043	6.602896	6.667075431	6.554316543	6.768603537	6.567400185	6.65135561	6.65414787	6.648666247	6.615080603	6.700045842
ADAM32	6.719284836	6.669143128	6.714099673	6.670206109	6.679970296	6.661764013	6.685809832	6.698879703	6.714536919	6.686156237	6.654869852	6.713102622	6.668218892	6.722767149	6.68573444	6.71131871	6.630297935	6.716746401	6.665699678	6.685761279	6.707357104	6.728192248	6.747078671	6.675494968	6.619918593	6.648137448	6.721295782	6.693835309	6.726757564	6.674154283	6.705009845	6.640153939	6.750882399	6.671423708	6.60672494	6.713367608	6.741486726	6.667156883	6.72401126	6.685482737	6.68856201	6.690598118	6.755341806	6.693974602	6.658473004	6.616530447	6.633618537	6.71431169	6.708127294
ADAM33	6.749093213	6.535620737	6.715984354	6.660784802	6.691696176	6.627149859	6.665795795	6.669868884	6.604243763	6.651977359	6.640655408	6.609156839	6.754121974	6.664379036	6.627754852	6.666497057	6.646954545	6.621197138	6.625653992	6.665716987	6.628471994	6.62741858	6.66653387	6.670756098	6.600646801	6.584054567	6.61602362	6.613950846	6.711099017	6.608707515	6.610783082	6.6401203	6.622602373	6.48137293	6.641369821	6.702693197	6.590051914	6.704597229	6.638311704	6.644736226	6.707777638	6.675164379	6.592133131	6.68042563	6.682623184	6.696433424	6.671176499	6.600911884	6.661968802
ADAM3A	6.775199126	6.653380341	6.598239477	6.631517128	6.601973112	6.727842571	6.625205013	6.624956306	6.710108323	6.65465224	6.603605597	6.630377061	6.771940206	6.714463672	6.725440963	6.646192933	6.633944123	6.716682838	6.681857376	6.655092781	6.672079227	6.670957427	6.647062699	6.68191719	6.638556418	6.662841879	6.592468954	6.651569942	6.627697095	6.617079138	6.637565026	6.686274311	6.615812416	6.686274311	6.688534509	6.71196648	6.60755917	6.672557997	6.675850079	6.687889532	6.646377292	6.613707395	6.656107523	6.626675063	6.648406522	6.659181323	6.63489424	6.723056714	6.586114963
ADAM5	6.587700518	6.659924725	6.617943749	6.604262562	6.631647144	6.594982121	6.690840006	6.599983243	6.584124248	6.596279664	6.592090991	6.645250222	6.584196921	6.688341386	6.641114611	6.62859856	6.603025869	6.603839595	6.644359279	6.667393774	6.690787911	6.6026587	6.619125519	6.652330535	6.632494753	6.619763171	6.645432656	6.660454061	6.604435791	6.58099783	6.608598739	6.641522127	6.67424244	6.664790957	6.645624288	6.62990568	6.574933766	6.640684168	6.648958609	6.585574091	6.670957427	6.616029752	6.628811418	6.619265279	6.608089352	6.610270964	6.653974652	6.660627984	6.578686857
ADAM6	6.6325489	6.699594098	6.740987998	6.697177895	6.691712078	6.61978011	6.643038914	6.714370523	6.646044661	6.680154324	6.67678991	6.680442258	6.706023606	6.65267309	6.638804567	6.699814751	6.746762282	6.784591902	6.646991392	6.658727826	6.662052165	6.604067157	6.63768356	6.811120823	6.658837877	6.65843252	6.679029435	6.696778291	6.667448022	6.645694496	6.701298455	6.742869216	6.761100834	6.719856325	6.697480279	6.701115216	6.656945065	6.633065325	6.649060097	6.674786385	6.698780573	6.712593782	6.736499836	6.711075399	6.678801096	6.690691112	6.683716411	6.799036675	6.686677018
ADAM7	6.631264598	6.586953399	6.672835779	6.669176145	6.632272549	6.599585878	6.535244885	6.617272532	6.649503624	6.572289242	6.583579828	6.670319982	6.59632074	6.618382009	6.643431995	6.682259359	6.624692484	6.547297096	6.640112568	6.629894916	6.673976291	6.598239477	6.62898832	6.606959247	6.644831661	6.65550942	6.622238081	6.675688976	6.664557347	6.682984258	6.586319443	6.532856036	6.669353238	6.50474298	6.570019778	6.585383308	6.5835564	6.620588576	6.623194273	6.658727826	6.606386543	6.682831285	6.58474645	6.682574548	6.641443461	6.561791976	6.545427371	6.683479373	6.528741497
ADAM8	9.046388781	9.723583223	9.3938642	9.250472335	9.563252888	8.942174364	9.320762485	9.610978885	9.769083097	9.173890957	9.866254313	9.617615671	9.588877205	9.885416832	9.317358879	9.695561955	9.44988442	9.67810002	9.491919298	9.817727189	9.739422454	9.400913788	9.193269616	9.496824032	9.566930717	8.82907281	9.481690398	9.635519714	9.326438489	9.443050168	9.790306424	9.495684636	9.996853222	9.371498494	9.948197867	9.19131678	8.999431219	9.350858902	9.364516053	9.478838979	9.328633765	9.426421082	9.083686523	9.052115255	8.971529459	9.144186458	9.146770685	9.398683542	9.272759334
ADAM9	6.801304479	6.659272982	6.696440676	6.78470794	6.714197347	6.715655458	6.818068335	6.705448642	6.669949516	6.74777018	6.825215698	6.769499398	6.792442394	6.742350258	6.808645142	6.790317256	6.805882812	6.704383369	6.764365943	6.725172531	6.654423762	6.757801248	6.746414487	6.856194746	6.741841007	6.728587269	6.876061654	6.710567204	6.724276674	6.705129493	6.723436678	6.672865508	6.61036395	6.703513937	6.728993378	6.619671736	6.74781229	6.744436117	6.751039687	6.732545744	6.744353554	6.642099628	6.749626386	6.668362491	6.730132597	6.685346425	6.636880318	6.68769487	6.714614653
ADAMDEC1	6.713180304	6.61978011	6.658727826	6.697265671	6.755514908	6.682840797	6.669553577	6.721934497	6.608000604	6.594937155	6.66352385	6.76896088	6.674549329	6.611177457	6.728914696	6.690739524	6.578935977	6.632194435	6.75463784	6.66563825	6.700568312	6.698007385	6.643112791	6.742964086	6.632537923	6.631187499	6.595543265	6.711432699	6.658049814	6.614811705	6.638845711	6.676415584	6.699987845	6.595004387	6.594493111	6.629999059	6.697426226	6.676593205	6.526808031	6.626675063	6.632311011	6.649330819	6.643012487	6.679139659	6.69160746	6.700453836	6.695506718	6.667513794	6.640139114
ADAMTS1	6.841209793	6.703377219	6.728977178	6.674118161	6.69746028	6.804000579	6.629217537	6.703593247	6.700543214	6.757847125	6.650054939	6.776606507	6.772778175	6.850585441	6.798199642	6.910643732	6.86354587	6.79751513	6.761394374	6.684998467	6.600810083	6.832679559	6.621635881	6.752562334	6.845657487	6.558288258	6.78385798	6.722463532	6.753712692	6.688861425	6.842832779	6.671389492	6.681392185	6.619671736	6.745041411	6.719590965	6.750381026	6.610270964	6.582976901	6.714062368	6.744353554	6.702170963	6.655180562	6.913587706	6.75996644	6.706862197	6.779758804	6.551907252	6.872729969
ADAMTS10	6.6325489	6.479623362	6.53677236	6.639394846	6.5030837	6.697801796	6.531842553	6.728543717	6.713722608	6.719297762	6.668235216	6.642135791	6.507374822	6.547375943	6.617737877	6.639151996	6.554470561	6.744832191	6.577132315	6.693777969	6.549670296	6.707635858	6.658644587	6.620691309	6.677181882	6.634878673	6.656589239	6.624065418	6.483430551	6.819791887	6.558151718	6.634802985	6.656611749	6.659139534	6.615113755	6.590943371	6.760693295	6.647715413	6.589332604	6.672956343	6.498271355	6.742320071	6.571202451	6.580906018	6.640380524	6.671589174	6.538910673	6.594341667	6.711008826
ADAMTS12	6.576533931	6.563606968	6.623578525	6.588257192	6.605578507	6.545694591	6.676208056	6.542755559	6.472566174	6.5668405	6.74090414	6.574741093	6.671418145	6.558824381	6.541854585	6.509400522	6.580122531	6.49050289	6.56040546	6.614753221	6.54277429	6.746123296	6.654853173	6.525486308	6.567172416	6.665493937	6.555974213	6.647272778	6.500931515	6.508682087	6.602145566	6.570762863	6.433797083	6.555920318	6.613719165	6.580506155	6.62088898	6.630369095	6.586094329	6.546934347	6.477570687	6.759630363	6.496428112	6.627163535	6.554548739	6.587517542	6.558069808	6.679362133	6.607432067
ADAMTS13	6.662606753	6.650665581	6.642195168	6.592090991	6.598948006	6.584374402	6.628668135	6.631674338	6.59058352	6.65832029	6.672738013	6.620767681	6.675199068	6.582428875	6.620177633	6.639948304	6.583454685	6.69298905	6.599434844	6.594405573	6.609784934	6.595691084	6.623695595	6.60458857	6.662324163	6.65856866	6.671748467	6.686987173	6.580024205	6.595176429	6.616615764	6.628233413	6.677903737	6.591162442	6.604022154	6.669499745	6.671520462	6.584937356	6.609753315	6.637356264	6.65230517	6.690840006	6.677792278	6.608000604	6.673857089	6.612226418	6.659765504	6.639099182	6.620133376
ADAMTS14	6.648958609	6.581143611	6.635153079	6.591823096	6.645694496	6.645137283	6.643142892	6.651923915	6.678545053	6.663458586	6.599784103	6.648023591	6.600943608	6.59531104	6.650793137	6.707612415	6.680442258	6.614558208	6.595764533	6.656515627	6.640617284	6.615533596	6.610428503	6.650156413	6.587984054	6.640510408	6.547677892	6.63410832	6.549163296	6.612843663	6.632770793	6.628061812	6.644215741	6.648785977	6.681975745	6.6786383	6.602133603	6.598313813	6.567999616	6.557685493	6.626148198	6.581044107	6.618679069	6.620451454	6.599750742	6.643672854	6.558656804	6.574933766	6.615580046
ADAMTS15	6.873853388	6.574768195	6.649203977	6.896327107	6.701067903	6.795737128	6.713502069	6.689919261	6.850639872	6.710866608	6.676100769	6.592723777	6.704467505	6.776807771	6.634266658	6.637697526	6.842171252	6.877262101	6.664840058	6.764284876	6.655866291	6.678516266	6.749033153	6.782316821	6.674862333	6.646219434	6.760938393	6.631475242	6.781353588	6.691179318	6.781684901	6.764993538	6.685723574	6.671842355	6.733258859	6.90934138	6.891162135	6.681374995	6.582976901	6.725247167	6.73344735	6.828781394	6.778539827	6.714823115	6.66697287	6.664832986	6.660431803	6.879981772	6.721021406
ADAMTS16	6.62845761	6.654220582	6.642935073	6.693394203	6.689618155	6.571794555	6.660824236	6.592805376	6.596490842	6.569939717	6.534052892	6.656452595	6.617235129	6.668211463	6.529141468	6.494476077	6.587376218	6.701080827	6.577132315	6.459204586	6.573146791	6.734802158	6.540437642	6.514960268	6.669420328	6.662118596	6.531842553	6.613263051	6.624583485	6.587948465	6.634719927	6.628820704	6.590051914	6.622046767	6.702008523	6.65204878	6.491105733	6.764953293	6.541431203	6.609437897	6.604217372	6.650222416	6.639038319	6.768652983	6.624576414	6.581685663	6.517641974	6.674091294	6.639270173
ADAMTS17	6.831423221	6.787608998	6.684110493	6.677314709	6.723293905	6.837605239	6.879064605	6.743579296	6.875974497	6.766051649	6.737415105	6.762463588	6.873561753	6.846645139	6.817677149	6.811019802	6.801091088	6.792546346	6.69234372	6.635703006	6.724529477	6.845302223	6.915076333	6.608535682	6.773080214	6.803885389	6.919458186	6.70519235	6.79468723	6.829894949	6.776248194	6.738122729	7.045664167	6.860675239	6.843890894	6.714237942	6.767061706	6.923954678	6.70292853	6.743491347	6.79316835	6.770004779	6.709437621	6.984677752	6.689849592	6.819297679	6.713798232	6.608003762	6.766769342
ADAMTS18	6.60918781	6.692854171	6.709414351	6.584824662	6.617318577	6.678353392	6.587476205	6.682171018	6.690448659	6.632891116	6.653260058	6.621621972	6.661933898	6.605011205	6.599080947	6.711279602	6.603190042	6.683232717	6.567407078	6.759548218	6.603120819	6.588287006	6.646972788	6.647372921	6.701040514	6.63223359	6.680108169	6.587344175	6.687706986	6.690143381	6.654296616	6.580641221	6.645946281	6.641385775	6.659505019	6.626757128	6.658347644	6.640861312	6.657546874	6.621839723	6.627532229	6.69929678	6.63502308	6.629190206	6.535620737	6.652219176	6.617822504	6.634759501	6.652039498
ADAMTS19	6.546749924	6.571040397	6.599151461	6.684751781	6.618102737	6.544421989	6.538411984	6.617272532	6.606037751	6.606215162	6.627893887	6.513786072	6.507374822	6.610326905	6.612501375	6.578826424	6.594430187	6.582880288	6.640112568	6.612767946	6.671429795	6.462539355	6.601058845	6.538587243	6.543139661	6.720574577	6.683891355	6.54279302	6.635848339	6.54279302	6.667863638	6.628820704	6.630087256	6.612673248	6.533588669	6.526016012	6.537406766	6.467255845	6.554526535	6.708056187	6.590265482	6.619111469	6.513170012	6.548069766	6.664483925	6.546268684	6.559424573	6.707883191	6.456696208
ADAMTS2	6.686363676	6.715345865	6.660242376	6.669499745	6.645674272	6.634611972	6.685628704	6.589319917	6.647566989	6.787810871	6.700440062	6.684809114	6.697666889	6.690902059	6.716145108	6.611033591	6.67091864	6.68000746	6.735425622	6.700285594	6.671770513	6.729523233	6.555521765	6.701990834	6.620335664	6.553725867	6.713121074	6.715480415	6.617757283	6.738968829	6.747335131	6.671805277	6.724169927	6.704196261	6.649901394	6.644648868	6.723506088	6.75020786	6.651262564	6.757458188	6.70046775	6.721215712	6.650793137	6.638646536	6.786540488	6.662422236	6.636111179	6.643411008	6.726695385
ADAMTS20	6.64766702	6.624818581	6.636525982	6.654296616	6.578555599	6.630019451	6.589240162	6.641953763	6.677145898	6.639479536	6.550269761	6.623148139	6.641035371	6.737531081	6.630805779	6.686085613	6.637848677	6.742320071	6.599750742	6.596056988	6.553577497	6.699792409	6.603162669	6.599080947	6.556609233	6.681008012	6.603946662	6.558700197	6.659139534	6.647779584	6.632909317	6.602318797	6.691004407	6.636931805	6.608598739	6.646284746	6.587008745	6.678664981	6.710904367	6.629731446	6.64616428	6.614057332	6.600571987	6.64492089	6.643188846	6.650765015	6.570130512	6.665270056	6.627754852
ADAMTS3	6.699877358	6.786582188	6.704467505	6.6708794	6.730165309	6.68232786	6.664840058	6.75926188	6.585813278	6.689558235	6.625620101	6.735344934	6.567479834	6.520726598	6.763140097	6.654783913	6.76816147	6.634458606	6.705438188	6.552410242	6.702182046	6.770833531	6.601058845	6.629999059	6.780225117	6.512929644	6.806397023	6.756889683	6.638419408	6.650887527	6.622262181	6.715254011	6.67920197	6.727917899	6.620971265	6.622672425	6.642305221	6.602806301	6.639136062	6.694428378	6.686930755	6.711130474	6.565877559	6.578434839	6.664483925	6.599344204	6.814600621	6.665671409	6.739810422
ADAMTS4	6.621073798	6.67724025	6.643988606	6.890224346	6.591413239	6.601192753	6.583150638	6.609309274	6.593196302	6.565488256	6.592987695	6.731163244	6.553240541	6.691417695	6.616182922	6.735867225	6.685290229	6.631388368	6.627743599	6.743145677	6.660015931	6.645093205	6.764726476	6.696515489	6.700446949	6.688888162	6.576576072	6.734628542	6.700116999	6.750242678	6.617324528	6.936501608	6.623637242	6.743272268	6.672320873	6.738530755	6.854783027	6.681374995	6.637452537	6.671670451	6.62658895	6.7625281	6.542645527	6.693408935	6.639022865	6.655691968	6.7264075	6.73658666	6.757687567
ADAMTS5	6.575336118	6.604781028	6.630974951	6.647737094	6.628421555	6.640139114	6.713502069	6.551110686	6.640851268	6.590190541	6.584937356	6.678407141	6.690458691	6.588312522	6.686390668	6.737497735	6.686725929	6.517641974	6.613157464	6.633759659	6.673976291	6.632750056	6.591303815	6.624086002	6.741841007	6.515895082	6.753805936	6.579460243	6.613474718	6.693166552	6.533033492	6.703209934	6.414256952	6.704865477	6.670896291	6.595946113	6.657841268	6.658580004	6.56455817	6.670748387	6.636389722	6.53409026	6.627847855	6.55751653	6.640380524	6.592133131	6.675823571	6.601661452	6.645485313
ADAMTS6	6.807386201	6.782783811	6.740246438	7.066720844	6.711825336	6.6325489	6.727864893	6.685907201	6.620433716	6.841881978	6.66300875	6.725077217	6.784405187	6.73234713	6.760167378	6.676065645	6.755108495	6.824401619	6.623010293	6.710356566	6.69713823	6.72095101	6.861705174	6.633280094	6.805608662	6.764857386	6.649051198	6.819944453	6.774005456	6.798915872	6.815658549	6.712554038	6.673403837	6.711476255	6.700710148	6.749178996	6.614286778	6.807585072	6.773765017	6.766545331	6.650539503	6.928410888	6.824700263	6.645574384	6.792457346	6.747053483	6.728819219	6.73658666	6.872729969
ADAMTS7	6.736158097	6.726517712	6.630446359	6.691169733	6.677693151	6.736630385	6.715022352	6.749170858	6.646086581	6.661018239	6.679225914	6.644372385	6.624567483	6.59992932	6.62253215	6.642520039	6.658983009	6.805511275	6.722729365	6.794174044	6.693851626	6.718631041	6.801611238	6.597260227	6.657905479	6.668551065	6.589332604	6.714440667	6.634976801	6.658222287	6.620063692	6.683620298	7.023131788	6.689582229	6.646867128	6.676910254	6.688293197	6.72006166	6.628637638	6.646279087	6.769683553	6.624629625	6.738093389	6.717946514	6.658397531	6.664340283	6.680023113	6.66203641	6.664489711
ADAMTS7P1	6.832426746	6.905296375	6.893165013	7.085928697	6.973524842	6.882188794	6.956611273	6.885966631	7.197670771	6.93359254	6.910411951	6.92920092	7.032456073	6.981825633	6.845624097	7.239139467	6.914491143	7.213591338	6.897432709	7.025729166	7.224667827	6.874579915	6.839168175	7.156556311	6.991060062	6.958068837	6.996797627	6.869209369	6.972901713	6.971796539	7.070754884	7.001684315	6.94337548	7.098573169	7.067337737	6.877567661	6.913011583	6.892527896	7.240021014	7.099331349	6.911739679	6.951629453	7.105201803	7.075528886	6.996986152	7.066720844	6.869005563	7.104920623	7.003253586
ADAMTS7P3	6.62352549	6.694402708	6.762934165	6.621431055	6.7382899	6.643348939	6.688216074	6.539385424	6.552115868	6.602457552	6.768395746	6.590035753	6.660096951	6.653289105	6.602761208	6.535002569	6.635001302	6.545680128	6.718774614	6.768031128	6.652842581	6.639178216	6.605047877	6.596447564	6.68224344	6.592861312	6.627930679	6.677154636	6.638419408	6.54722873	6.654778122	6.58914399	6.667332974	6.75796693	6.589500873	6.647023187	6.471861323	6.574895915	6.754441612	6.573190819	6.665747473	6.828781394	6.904816379	6.579668487	6.579847129	6.64698209	6.65080236	6.690328124	6.532823432
ADAMTS7P4	6.738253262	6.706035382	6.683411308	6.725511015	6.774591753	6.691417695	6.766322615	6.78141524	6.68286289	6.668187253	6.671559561	6.669639402	6.706075091	6.721831243	6.732334313	6.82331724	6.731765212	6.746955965	6.714449891	6.654971102	6.735001447	6.805867709	6.673479757	6.690820113	6.748517132	6.618389282	6.718727375	6.612554161	6.843909291	6.794130822	6.771871083	6.699912597	6.710654061	6.78079384	6.661982535	6.718569222	6.729726514	6.652463612	6.73678039	6.698964312	6.734883561	6.798540251	6.694535524	6.840878406	6.63943442	6.748004444	6.720544829	6.642176118	6.742847361
ADAMTS8	6.751801305	6.643676729	6.961434261	6.730537965	6.748109666	6.966607772	6.676208056	6.61857863	6.781060233	6.738613015	6.566101205	6.617289142	6.73214446	6.59142526	6.582800988	6.689866997	6.716639311	6.682448626	6.695107688	6.807545102	6.714521937	6.802286782	6.725037243	6.752562334	6.732666493	6.720574577	6.65808859	6.790874332	6.74812296	6.650887527	6.805376835	6.744273728	6.815774275	6.66044465	6.583077928	6.698530051	6.684220324	6.779627366	6.811973243	6.772586229	6.728573578	6.593711422	6.706054708	6.793305417	6.68093397	6.848457834	6.705419393	6.765354288	6.706001307
ADAMTS9	6.619978904	6.520709728	6.469871341	6.450316558	6.57058539	6.530120041	6.489512619	6.609309274	6.640851268	6.594277174	6.65414787	6.496398131	6.601827919	6.495719628	6.543337627	6.494476077	6.489752743	6.738186164	6.453903985	6.627883839	6.626016967	6.566310333	6.62898832	6.511279469	6.561613462	6.611524882	6.555974213	6.511692257	6.565997229	6.531000712	6.498880665	6.600208501	6.591804853	6.552176976	6.610783082	6.72883358	6.471861323	6.497884541	6.551699558	6.561198474	6.547424495	6.537685303	6.586290019	6.470513467	6.604093174	6.560029726	6.517641974	6.574047308	6.570762863
ADAMTSL1	6.673642144	6.648602678	6.61431028	6.620877755	6.661452517	6.685986034	6.595450621	6.631917729	6.764519681	6.646086581	6.636510873	6.672187282	6.6729988	6.624794085	6.627826779	6.640331199	6.657520447	6.648319534	6.583530051	6.651390153	6.679614023	6.663598124	6.631713068	6.62164979	6.633437721	6.641454233	6.608452457	6.632662577	6.655564906	6.610283691	6.63045523	6.624940118	6.643943821	6.607637346	6.641255089	6.639452548	6.66447814	6.670632955	6.628350215	6.639838162	6.679225914	6.761338097	6.69274876	6.67330684	6.65982633	6.634832086	6.633269326	6.628061812	6.604022154
ADAMTSL2	6.5115772	6.577212924	6.670468583	6.538992327	6.572001079	6.702353664	6.655099799	6.639292904	6.588605822	6.599669343	6.584937356	6.525999984	6.73638429	6.535663088	6.659571746	6.586306135	6.523736288	6.601577444	6.682305508	6.556539983	6.489418775	6.681491448	6.71345294	6.527540417	6.605120417	6.619032963	6.562834498	6.64098078	6.513638723	6.595851967	6.675220662	6.434668162	6.681392185	6.445436456	6.662640681	6.602702982	6.562260242	6.610270964	6.589332604	6.675396446	6.577429387	6.612884558	6.571202451	6.563549802	6.676110547	6.577775608	6.607237416	6.536836692	6.671686428
ADAMTSL3	6.763055147	6.700338124	6.840854254	6.836728978	6.770097896	6.811133435	6.800086506	6.583294995	6.656495625	6.720390666	6.74781229	6.778893269	6.820697274	6.653289105	6.856897355	6.679150371	6.748829465	6.795849731	6.761394374	6.679545094	6.78046352	6.757801248	6.630676564	6.777843586	6.806438706	6.74988812	6.831717307	6.774910719	6.78043119	6.778928898	6.676421993	6.902918063	6.831213757	6.734489691	6.739000069	6.706457543	6.647043742	6.681374995	6.856268413	6.793745419	6.856977208	7.114794558	6.811551394	6.7324089	6.677334426	6.697224576	6.785873079	6.780040162	6.884578807
ADAMTSL4	6.737333901	6.706096511	6.73579	6.742180115	6.874280016	6.66317443	6.681586923	6.663598124	6.660078955	6.621046604	6.723994586	6.7631006	6.654756464	6.692207581	6.718828356	6.728126373	6.712593782	6.783033862	6.720290875	6.709166873	6.652347609	6.761701052	6.748022267	6.695353205	6.690215815	6.673872952	6.698780573	6.699473345	6.696789234	6.723385805	6.704848064	6.743659566	6.72591186	6.693449462	6.724566975	6.679712755	6.744137583	6.765667576	6.66465143	6.666251682	6.695630828	6.630805779	6.708759943	6.746237875	6.668570701	6.711595851	6.740214342	6.782553295	6.823647442
ADAMTSL4-AS1	6.754722069	6.886636577	6.854029134	6.769069482	6.698685946	6.7083162	6.722216513	6.705448642	6.676547791	6.943484067	6.652623629	6.678407141	6.687385938	6.795618713	6.912505601	6.556849524	6.70553794	6.841493792	6.755514908	6.827288123	6.752404211	6.697484954	6.712179341	6.73034361	6.782652009	6.703435431	6.831717307	6.788062627	6.628321792	6.832370635	6.809347611	6.692483511	6.772960796	6.736867517	6.723473497	6.632250013	6.788834584	6.599434844	6.749418181	6.800307603	6.777263978	6.736333631	6.711087208	6.636022982	6.684732662	6.705627581	6.711566139	6.814833589	6.706001307
ADAMTSL5	6.845193864	6.754424822	6.670468583	6.851039061	6.879111769	6.838981074	6.656592445	6.698381707	6.793488698	6.651509311	6.667103222	6.683865967	6.70242566	6.852787005	6.779030819	6.69929678	6.721240375	6.767200495	6.738039558	6.606598089	6.817355061	6.72714114	6.80428291	6.771525643	6.650718067	6.882381911	6.71473823	6.830240132	6.783339651	6.852399073	6.934661665	6.801224433	6.831213757	6.630632876	6.820376515	6.866972521	6.725344055	6.912468729	7.011368659	6.768925286	6.815278065	6.954196122	6.724746608	6.786874711	6.773958163	6.703984987	6.694929566	6.775084017	6.863404177
ADAP1	8.826941284	8.447163361	8.58947738	8.394753108	8.953633267	8.790243559	8.426438972	8.816206365	8.510380041	8.576046598	8.84286775	8.850121751	8.824839336	8.527947095	8.811950114	8.679875469	8.666816429	8.75652626	8.594631306	8.974845788	8.647653239	8.619899889	8.452321747	8.767634419	8.56090239	8.34541414	8.75652626	8.824839336	8.679875469	8.506442655	8.910864127	8.753329939	8.637638584	8.899117379	8.727262998	8.53393825	8.487031332	8.533202665	8.322413273	8.584191101	8.447695103	8.695073684	8.774405253	8.363497434	8.593928946	8.459388953	8.476622024	8.556671397	8.795971075
ADAP2	8.182566813	7.879824407	8.136433464	7.836794397	8.562173113	8.14448083	8.070833834	8.032001774	7.508900781	7.600176664	8.010310739	7.777367572	7.926963109	7.748175604	8.236309458	7.864076849	7.832936109	7.962645596	7.9226582	8.057479389	7.624335253	7.680548085	8.110399819	7.645303749	7.723987754	7.282438822	8.147314623	7.731988498	8.026164041	7.88018577	7.429865671	8.05583183	7.730929271	8.026306754	7.876322692	7.773462589	7.717056125	7.632353655	7.418773798	7.789081441	7.52508881	7.000769284	8.182566813	7.889434949	7.586796239	7.738011844	7.916851686	7.988474761	8.475091845
ADAR	8.939579682	9.319655988	9.145891789	9.032417737	9.217299404	9.162493912	8.629490739	9.012131461	9.110488741	8.823480154	9.29343547	9.066720081	9.253309385	9.059678897	9.020180598	9.033932144	8.871468323	9.309318746	8.972478188	9.193269616	8.958301549	8.931752145	8.990428759	8.97005396	8.941335523	8.821995037	8.986454756	9.176082626	9.109767624	9.354690114	9.385263553	9.112503786	9.212850435	8.988030836	9.42980825	9.095678885	8.84286775	8.805630772	8.878876356	9.114369617	8.918176896	9.051141649	9.112503786	9.198570687	8.92854015	8.993065716	8.968390716	8.938672588	8.953633267
ADARB1	7.256458707	7.157487063	7.237290892	7.230959869	7.199708701	7.160897649	7.23609396	7.232507651	7.223928821	7.373396047	7.34272395	7.218078885	7.185622163	7.088685851	7.221159063	7.207975046	7.198267877	7.029709709	7.305560071	7.122259756	7.066553519	7.343908799	7.327501611	7.178580838	7.238780335	7.214867399	7.123987116	7.241818378	7.169082905	7.237453596	7.003605401	7.287324289	7.108559561	7.262024184	7.104339344	7.2191681	7.363493009	7.311368378	7.235875627	7.149239527	7.348313067	7.123248598	7.17755907	7.318892686	7.202903133	7.296437212	7.312635356	7.120973769	7.221790815
ADARB2	6.755812467	7.026365191	6.698638488	6.680154324	6.649126073	6.822739834	6.591851317	6.598103821	6.617226403	6.674097947	6.846617543	6.667351161	6.749528001	6.73958346	6.734615026	6.784084734	6.755108495	6.895319461	6.626074265	6.963865345	6.709270052	6.710953153	6.706876151	6.626185996	6.576533931	6.725298243	6.726377904	6.701679608	6.618277205	6.96232383	6.671520462	6.618700378	6.698725134	6.678700278	6.604550922	6.749178996	6.776230129	6.61851411	6.666497057	6.746866465	6.665747473	7.048294579	6.752957083	6.783945492	6.650138769	6.705627581	6.682757731	6.625012376	6.679045616
ADARB2-AS1	6.726354604	6.73362217	6.773484889	6.696460749	6.552712072	6.801287836	6.723614426	6.64378626	6.631293812	6.611639273	6.727074984	6.731163244	6.531691532	6.678298784	6.664403848	6.782809575	6.602457552	6.627355494	6.749592615	6.531458126	6.607646524	6.621316749	6.722971517	6.764828926	6.677181882	6.669245772	6.876061654	6.698558806	6.762686631	6.63710055	6.769234058	6.725353341	6.683447952	6.828978712	6.560623913	6.80568543	6.679650954	6.683262568	6.649482043	6.657666716	6.792488683	6.708861874	6.642146582	6.750099949	6.631283491	6.644426157	6.699637691	6.829118124	6.709656292
ADAT1	7.709972411	7.610181557	7.54215648	7.505455192	7.457764358	7.603485562	7.760201983	7.614396045	7.456872565	7.858054648	7.726620449	7.759887863	7.54127315	7.554780561	7.421733945	7.628421175	7.578878332	7.575124204	7.804518414	7.738449463	7.903451184	7.5981411	7.638415424	7.878305576	7.622623604	7.617262628	7.72936908	7.684075287	7.483848099	7.857539612	7.568523902	7.837878649	7.54215648	7.690962261	7.758112968	7.828982794	7.660136252	7.564248051	7.660588208	7.614396045	7.698943315	7.649877516	7.333167047	7.736795416	7.899933873	7.613593706	7.859028275	7.526759785	7.840001858
ADAT2	6.709028882	6.704808533	6.642325552	6.650171616	6.690151881	6.656261191	6.622347129	6.703217881	6.657213764	6.697287679	6.695673882	6.585483642	6.630901244	6.652347609	6.664956731	6.601394717	6.580773853	6.671637182	6.669567962	6.675068414	6.711226684	6.669084617	6.616489468	6.648847873	6.696361674	6.695506718	6.620043237	6.728232219	6.66030332	6.63371344	6.750592056	6.705370189	6.679985289	6.600911884	6.589992746	6.646308226	6.626101903	6.737228258	6.732371658	6.688607068	6.628494756	6.720822506	6.620335664	6.648171781	6.720448245	6.684588165	6.718615235	6.608932602	6.647062699
ADAT3	6.862077684	6.789573734	6.796256169	6.777244605	6.910677179	6.946088365	6.816756001	6.883155049	6.760960846	6.840830102	6.915959904	6.747687268	6.916630934	6.815116847	6.837919423	6.738884886	6.855414585	6.765680239	6.867505298	6.721480179	6.624571948	6.836650692	6.700306383	6.771525643	6.820393971	6.923271134	6.900821638	6.80699297	6.85628898	6.914616338	6.682729658	6.850437877	6.867379884	6.678700278	6.86168359	6.72715419	6.672348129	6.803263299	6.791385777	6.855727773	6.800243573	6.922513032	6.88347202	7.007877699	6.714123842	6.75155127	6.782189469	6.692005831	6.709656292
ADCK1	6.867786241	6.950557287	6.959399607	6.906054936	6.996187036	7.138397575	6.916630934	7.007839179	7.350005538	6.900312921	6.952543427	6.907637991	6.962271112	6.886850574	6.945742196	7.052691541	6.938020125	6.764246777	6.977806571	6.962519866	6.872942763	6.939674385	6.952574308	6.943740909	6.873663288	6.869553723	6.787358788	6.84896384	6.938218676	6.94230143	6.717087907	7.139698633	7.07462302	6.813002778	6.878082656	6.981188642	6.873614612	7.05390144	7.03161746	6.938293976	6.897665431	6.849113059	7.085363181	6.901961088	6.890198805	6.937323382	7.204508919	6.703338409	6.854385934
ADCK2	7.589471926	7.480048881	7.30008074	7.378066956	7.323559322	7.372954022	7.302650582	7.343516975	7.240187097	7.40728233	7.431684716	7.174875729	7.351361065	7.064151293	7.401601523	7.18428189	7.282724232	7.191595901	7.27749054	7.363129023	7.259849212	7.170708602	7.438513204	7.268837506	7.317691034	7.360739678	7.275152381	7.302952039	7.420139298	7.219414708	7.202421393	7.272479899	6.954913027	7.345394519	7.147319799	7.527291666	7.361799538	7.24190337	7.340429898	7.195751328	7.28831532	6.909783372	7.320350734	7.409120752	7.447995847	7.438757296	7.278459882	7.214957805	7.322368061
ADCK5	6.759548218	6.734583681	6.695263964	6.927606212	6.940618399	6.900597316	6.992364509	6.812773649	6.816846709	6.824485033	6.819987356	6.800228993	6.714237942	6.708014236	6.82522875	6.700960767	6.757046116	7.044566167	6.896526752	6.73041316	6.71958437	7.021400965	6.811158805	6.723514556	6.852345986	6.87800141	6.702281626	6.803579421	6.742046133	6.688861425	6.815658549	6.876765823	6.67920197	6.764390361	6.80431795	6.735366768	6.813274544	6.906166242	6.925764152	6.905596352	6.870609964	6.558151718	6.897364215	6.825576103	6.863946164	6.782676568	6.752213795	6.813314712	6.849232228
ADCY1	6.617102697	6.694101398	6.540043119	6.680948872	6.687385938	6.619852412	6.632724107	6.579739914	6.742878612	6.656920052	6.569919987	6.650446706	6.606144013	6.652555083	6.657389092	6.590410859	6.648814341	6.597584592	6.584716378	6.64520039	6.656529345	6.731363862	6.57123806	6.636413883	6.641454233	6.632326067	6.6362441	6.605656206	6.706611171	6.679545094	6.658929547	6.664114347	6.639821668	6.704038692	6.574147349	6.694505796	6.626138117	6.572160085	6.609726194	6.604864246	6.675747556	6.683847324	6.663662084	6.652372447	6.614232376	6.698146302	6.626774792	6.647900351	6.666135408
ADCY10	6.71112058	6.725270599	6.708470383	6.783887319	6.723913507	6.853241186	6.718140754	6.69791538	6.846137937	6.719785502	6.74484735	6.721094279	6.728356816	6.700824444	6.740278036	6.736353865	6.759193295	6.78013145	6.74233882	6.649078757	6.824261336	6.682171018	6.715225885	6.717791678	6.72817324	6.748169115	6.715430127	6.687031945	6.682351742	6.766900176	6.800030345	6.75796693	6.743350737	6.718803002	6.697327906	6.689670759	6.811623559	6.719891303	6.717118085	6.770618271	6.722166167	6.808710438	6.773896789	6.824584559	6.790683561	6.795899911	6.746198081	6.728192248	6.732452952
ADCY10P1	7.068686667	7.15610026	7.132473471	7.448975025	7.162221772	7.042399198	7.12378678	7.35904108	7.061164184	7.237754875	7.166171586	7.116301095	7.033337782	7.412002584	7.13826224	7.259446133	7.128377806	7.299431235	7.100627873	7.332632472	7.055553095	7.05899995	7.236778845	7.278390302	7.212878766	7.10161721	7.158717279	7.163612125	7.237453596	7.224317373	7.713874538	7.150933172	6.995385817	7.082044746	7.097688124	7.50098381	7.128377806	7.551232122	7.287243658	7.209079314	7.083701569	7.532183406	7.106946157	7.025788738	7.056569773	7.220747839	7.4560704	7.304141777	7.132935743
ADCY2	6.633854014	6.659272982	6.689821239	6.746042648	6.679614023	6.643348939	6.621405175	6.652293398	6.71112058	6.770618271	6.678705551	6.698311764	6.70242566	6.589972212	6.818264115	6.832504522	6.804063564	6.582880288	6.709205185	6.725172531	6.583914856	6.717758512	6.662589477	6.666487117	6.634059221	6.607471363	6.66531498	6.622505715	6.71991183	6.682984258	6.705584106	6.706231536	6.540018869	6.84431194	6.541854585	6.601176159	6.61579312	6.624701633	6.696846427	6.676601641	6.601746242	6.646124429	6.661279231	6.636022982	6.663051903	6.664832986	6.701122001	6.95788289	6.719758781
ADCY3	7.818143341	8.127062106	8.044745962	7.733924322	7.838007732	8.242367644	7.978290485	7.722120024	7.710762934	7.986091718	8.055056909	7.712414857	8.079215637	7.842464336	7.941869022	7.684900713	7.807707036	7.772975382	7.893095849	7.804171947	7.813952737	8.076523282	7.685554161	7.764465665	8.16112495	8.04882406	7.457764358	7.879086383	7.846547108	7.623199361	7.562218046	7.553874804	7.820380393	7.610563934	7.702858637	8.078122373	7.894682449	8.298065225	7.988058307	7.737081191	7.9273062	7.942931508	7.923191367	7.985587051	7.92380971	7.86753784	8.10315396	7.876801096	8.050650971
ADCY4	6.951691856	6.949848702	6.957555181	6.902179135	7.111318613	6.728891981	6.842467901	6.983240141	6.907873672	6.806397023	6.869454314	7.056322695	6.982210243	6.901170853	7.136524636	7.056274221	6.929571102	7.198703314	6.872169712	6.962519866	7.076730765	7.120799465	7.018583805	6.958894501	6.982270093	6.901226001	6.995448556	7.00797642	7.203554744	7.019142829	7.701210191	6.916360192	6.898853956	6.999854615	6.963761388	7.041238607	6.943484067	6.816893193	7.025386505	6.949687804	7.008813868	7.037505611	7.106946157	6.911739679	7.039759702	6.775851483	6.851668941	6.987504906	7.266763626
ADCY5	6.86074133	6.678466415	6.759669481	6.739810422	6.658238573	6.670674156	6.743491347	6.75926188	6.673772269	6.594277174	6.668235216	6.686629064	6.704467505	6.697154793	6.756481316	6.685164302	6.658037943	6.632919348	6.701775272	6.72345665	6.61997267	6.728947961	6.719497343	6.777843586	6.788857319	6.742168767	6.656589239	6.773721772	6.800866156	6.800853455	6.680132874	6.6813493	6.714249878	6.717939371	6.717013191	6.655087648	6.734255727	6.836523866	6.784287262	6.706231536	6.704558699	6.857585585	6.754409648	6.690270128	6.732085437	6.789376389	6.730281064	6.778287008	6.727449263
ADCY6	6.618396556	6.740633291	6.727383998	6.720751127	6.74260701	6.793509721	6.690425748	6.7871826	6.800321403	6.66117579	6.690720277	6.588296121	6.748187605	6.703453467	6.70215295	6.739641718	6.662275936	6.658150895	6.708675301	6.732452952	6.692264311	6.64720551	6.601585679	6.66747683	6.704412669	6.678407141	6.774404525	6.80510147	6.614463513	6.768407225	6.696053327	6.68358967	6.657486792	6.781836697	6.793015873	6.819098869	6.610663997	6.72809043	6.892041342	6.794519013	6.598532588	6.68586182	6.749051035	6.689723731	6.680475145	6.703324431	6.767424619	6.695760445	6.664604335
ADCY7	7.967775762	7.757533721	7.857539612	8.167875052	8.115174876	7.608049796	7.611332681	7.85189273	7.722279178	7.958605828	7.662048827	7.904818723	7.872043878	7.58101166	7.805284438	7.727316278	8.074197758	7.58628954	7.911736973	7.793518452	7.652836488	7.695236374	7.743419057	8.160264529	7.6721609	7.628169418	7.714538593	7.881715386	7.738537734	7.898514762	7.787195563	7.874734486	8.025134064	7.978290485	8.067462292	8.053182783	7.692310099	7.910375637	7.731577279	7.897959586	7.565726095	7.577288104	7.676564087	8.064427313	7.808220213	7.712182509	7.716277166	7.812169634	8.010103814
ADCY8	6.717442138	6.769015599	6.64677939	6.770637207	6.716808369	6.609858319	6.73350566	6.66302606	6.800866156	6.678026605	6.659430922	6.701909721	6.781161677	6.668211463	6.716145108	6.784084734	6.69241174	6.754424822	6.732359947	6.762573841	6.64715352	6.741530864	6.704641961	6.782316821	6.667190666	6.627355494	6.744256336	6.865800771	6.610651277	6.658222287	6.699360434	6.647181072	6.754706874	6.768318257	6.742454998	6.647023187	6.663751935	6.753818751	6.726510637	6.676601641	6.739575777	6.7386806	6.747801971	6.80430415	6.659191827	6.638311704	6.737616993	6.833433975	6.688436315
ADCY9	6.778521468	6.851057187	6.902075292	6.703352248	6.784923056	6.862202781	6.808342115	6.725678464	6.76223613	6.914616338	6.830828159	6.755600476	6.938110982	6.919440998	6.853358755	6.849482215	7.028210849	6.903254973	6.847443013	6.620407158	6.802880965	6.862008174	6.764726476	6.775234256	6.889048059	6.833598642	6.866017885	7.013959942	6.852590739	6.804142326	6.524765391	6.881800662	6.570498238	6.700161456	6.742454998	6.715921474	6.810096376	6.859906126	6.681433463	6.713129549	6.78247318	6.685015209	6.711087208	6.734899253	6.868578529	6.667487054	6.781113772	6.858453088	6.831479351
ADCYAP1	6.543989781	6.542955208	6.484015937	6.582322025	6.63607563	6.59142526	6.583150638	6.615878298	6.5416101	6.523116388	6.600228595	6.541854585	6.513376055	6.526032039	6.64774963	6.612952907	6.702060624	6.576678943	6.558941223	6.589700433	6.621498382	6.59645454	6.502116831	6.553371217	6.544466986	6.610190599	6.53875302	6.500592541	6.638419408	6.594028394	6.560810438	6.544784554	6.576691267	6.573380157	6.533588669	6.65204878	6.442938458	6.651714568	6.599677549	6.608146459	6.530262692	6.539526492	6.52627598	6.597368823	6.539841213	6.499562273	6.53361259	6.44843024	6.48228542
ADCYAP1R1	6.656465988	6.606276124	6.618506799	6.56455817	6.612724594	6.62945976	6.69271883	6.689919261	6.76223613	6.78331124	6.624238951	6.667351161	6.701433315	6.610326905	6.684964545	6.567320441	6.623074859	6.552115868	6.784464216	6.802272176	6.610200666	6.754675429	6.546642175	6.540168178	6.591091245	6.714815475	6.625000437	6.808493549	6.634458606	6.699245321	6.54090171	6.758495595	6.671337098	6.716488079	6.775165255	6.717618737	6.545680128	6.794822297	6.627600574	6.601803041	6.651732524	6.781621078	6.637395361	6.686647068	6.614574556	6.632724107	6.607237416	6.669553577	6.50526482
ADD1	9.588877205	9.659445591	9.397494674	9.917950416	9.361902157	9.658174103	9.386554162	9.34972185	9.707103195	9.719797006	9.346352054	9.723583223	9.808958244	9.459972272	9.425179621	9.47775158	9.705709631	9.66456675	9.563252888	9.562047675	9.658174103	9.52550717	9.218663699	9.851054518	9.512774793	9.312856869	9.384055962	9.350858902	9.491919298	9.448890145	9.361902157	9.668430429	9.756632558	9.590549008	9.531370132	9.847777498	9.531370132	9.557153777	9.462141649	9.529078615	9.464853671	9.569788822	9.144186458	9.496824032	9.596022864	9.390321356	9.542812781	9.288787872	9.340397496
ADD2	6.647499556	6.627432174	6.604781028	6.635558918	6.615973145	6.619825291	6.555905877	6.601530473	6.589355782	6.56925637	6.604022154	6.575505159	6.631197095	6.57305242	6.617054189	6.661053015	6.59880077	6.597737407	6.626518924	6.660731575	6.669323522	6.622200749	6.638917097	6.639552534	6.616209609	6.570368486	6.563537305	6.665779233	6.596931296	6.602753936	6.593567088	6.660464311	6.534969384	6.608874443	6.594510529	6.581453433	6.631006	6.64098078	6.646102958	6.56562499	6.575690133	6.589659788	6.586970159	6.567933295	6.623919192	6.60898555	6.589039962	6.59531104	6.546268684
ADD3	8.968390716	8.992182192	8.844874384	8.696464289	9.0502532	8.858416543	9.124879715	8.922254621	8.789680305	9.208565016	9.102184588	8.811267167	8.76465088	9.123969547	8.892710994	8.830576224	8.870570979	8.733386677	9.051141649	8.747119668	8.947902805	9.054704924	9.108023774	8.90429925	9.003754738	9.091261805	8.816885339	8.931752145	9.024716405	9.040901589	9.222620926	8.90429925	8.798688886	8.775210304	8.644791345	8.978991476	9.117356648	8.810636309	9.031532898	8.882122298	9.082771235	8.853898543	8.952081468	8.836101185	9.153658301	9.0883906	9.014992023	8.868923879	8.841347744
ADGB	6.621073798	6.735779216	6.823259519	6.778604775	6.693570627	6.677842807	6.673291987	6.815774275	6.802250071	6.837047172	6.72587316	6.76523015	6.655377219	6.641294007	6.663118144	6.685164302	6.711920077	6.785247461	6.675199068	6.899505256	6.630297935	6.646544052	6.595924936	6.749261993	6.689514487	6.703435431	6.710567204	6.793363306	6.738613015	6.775497672	6.732481376	6.83200255	6.878024929	6.759401276	6.764160938	6.690468723	6.706727751	6.573004688	6.787785875	6.743491347	6.808315732	6.794633388	6.659953613	6.564678976	6.877598926	6.68974441	6.649664215	6.804743726	6.809052223
ADGRA1	6.65095369	6.64021651	6.586839109	6.488322043	6.652044139	6.730335613	6.697480279	6.687229134	6.715170723	6.588814732	6.695027868	6.57740608	6.715785678	6.552135753	6.524133816	6.642146582	6.710430338	6.607860246	6.656319722	6.582386487	6.651673794	6.669602704	6.676547791	6.662971837	6.677181882	6.559845245	6.646139651	6.622505715	6.656245998	6.621324935	6.665399036	6.730998575	6.766229273	6.604488437	6.640738374	6.643649813	6.73310549	6.764953293	6.751039687	6.471643182	6.523736288	6.584196921	6.639038319	6.607506766	6.648905198	6.674218939	6.669394557	6.519092506	6.614574556
ADGRA2	6.642061895	6.764349118	6.695263964	6.720037588	6.715867472	6.650436689	6.655099799	6.724788609	6.521735419	6.590190541	6.676100769	6.661884053	6.706816692	6.550529234	6.835791681	6.920332236	6.561429291	6.649153025	6.85937948	6.646067556	6.668629858	6.621316749	6.579022998	6.537309293	6.655064341	6.65680364	6.793332469	6.698558806	6.619398681	6.627138961	6.627366765	6.669857191	6.625837923	6.600008019	6.711533089	6.608139914	6.541396911	6.535002569	6.57243221	6.652276947	6.568991338	6.631683596	6.647170293	6.661721249	6.621899483	6.693979488	6.635377377	6.576080048	6.623404458
ADGRA3	6.659837342	6.740505631	6.76497666	6.742140813	6.702082644	6.728212805	6.762009111	6.682152011	6.701080827	6.710524455	6.689304005	6.730617189	6.775651662	6.704501625	6.722034635	6.67367892	6.686173864	6.758217343	6.753498446	6.758435189	6.750592056	6.726325278	6.700799394	6.821486912	6.723326693	6.743094254	6.725440963	6.68286289	6.719553334	6.734866678	6.73188524	6.754182315	6.761042258	6.614474725	6.798618673	6.758821568	6.722086843	6.746762282	6.692350773	6.72016102	6.689841442	6.826999664	6.711711598	6.74197422	6.746472194	6.686350756	6.744034613	6.755514908	6.698126153
ADGRB1	6.67832932	6.717338066	6.766857607	6.671660373	6.696789234	6.716703661	6.738559271	6.719492189	6.695858475	6.663696444	6.712393031	6.696609204	6.699944967	6.684429769	6.778577852	6.640153939	6.734844677	6.751676612	6.699814751	6.692951673	6.711453619	6.745406471	6.717818536	6.665588139	6.703226823	6.646906254	6.640413445	6.769149644	6.632662577	6.733338025	6.815217006	6.659228856	6.758217343	6.669222276	6.638944447	6.72349762	6.704848064	6.676703983	6.68586182	6.727620146	6.720137195	6.716652599	6.631342761	6.683262568	6.672763936	6.70330337	6.720617047	6.648137448	6.687846679
ADGRB2	6.557004498	6.549374456	6.53263917	6.528775885	6.680808667	6.699208854	6.652052218	6.577736993	6.591391596	6.56040546	6.557282398	6.549344087	6.597584592	6.647336147	6.608437763	6.614667003	6.502283813	6.414256952	6.518085909	6.666552914	6.576247729	6.441408072	6.615878298	6.605418744	6.526512389	6.521662429	6.459204586	6.572642966	6.659784521	6.528449992	6.681320111	6.593329094	6.538097122	6.639087291	6.583077928	6.580506155	6.537406766	6.542549079	6.553254795	6.534942819	6.539894187	6.938380551	6.496428112	6.687760456	6.556169415	6.660112956	6.576308186	6.64720551	6.640565859
ADGRB3	6.589552932	6.64021651	6.715688107	6.669176145	6.568736085	6.692287217	6.662370217	6.702678475	6.452578124	6.762660472	6.792546346	6.519347779	6.696290221	6.553946335	6.596678389	6.724595083	6.643447828	6.618712854	6.679963887	6.576333958	6.604022154	6.513376055	6.68586182	6.662971837	6.750818301	6.736268631	6.760938393	6.692917632	6.625894758	6.579847129	6.64616428	6.840830102	6.551686934	6.634914385	6.684104061	6.708062573	6.654831702	6.688518111	6.659485713	6.661889548	6.713230366	6.733912674	6.647170293	6.880082751	6.69604306	6.587517542	6.619623858	6.706376354	6.500442844
ADGRD1	6.595975972	6.63370285	6.623578525	6.700525479	6.573207539	6.588340218	6.747928429	6.602205743	6.614298529	6.590190541	6.676100769	6.686629064	6.650601642	6.57080058	6.773896789	6.511276456	6.545728669	6.527212424	6.617132277	6.604503429	6.641443461	6.587464816	6.591303815	6.617296217	6.62711754	6.710815926	6.698096375	6.500592541	6.663301315	6.62314134	6.600900469	6.617272532	6.593939876	6.680100409	6.677524436	6.597804311	6.605629737	6.530963554	6.612050713	6.580278269	6.546127539	6.686939894	6.667324976	6.633015025	6.539841213	6.64300005	6.619623858	6.613772881	6.589604036
ADGRD2	6.652414856	6.71134609	6.695263964	6.630491802	6.676177152	6.697801796	6.717726997	6.756303227	6.474662645	6.656269235	6.691263412	6.613174282	6.735111699	6.761320552	6.78745174	6.667778935	6.640277241	6.73502973	6.649820994	6.695426544	6.558333651	6.675220662	6.632272549	6.706679701	6.68224344	6.685320119	6.644453806	6.726333874	6.651218941	6.629025708	6.611366986	6.716630756	6.574675318	6.587884463	6.694981183	6.556609233	6.701153215	6.527373947	6.649482043	6.771406359	6.631388368	6.678621115	6.751575072	6.771483562	6.782316821	6.620321542	6.688271043	6.821193874	6.6751317
ADGRE1	7.371236697	7.322836842	7.430754035	7.248758355	7.707957783	7.206502337	7.238403818	7.571843182	7.318981638	7.10473795	7.910037864	7.35191306	7.418319667	7.689585215	7.399554738	7.480048881	7.451701761	7.543839583	7.684662273	7.600436405	7.197991891	7.137841532	7.23609396	7.132412395	7.359148841	6.900108903	7.161265102	7.560595638	7.153304709	7.744213393	7.222827896	7.448378481	7.35866134	7.531831701	8.056532568	7.232439942	7.030851665	7.310804249	7.022730939	7.284020863	7.18312157	6.617031635	7.195751328	6.984677752	7.036813543	7.088162079	7.188113463	7.214957805	7.593795259
ADGRE2	9.332020011	9.357140639	10.02284586	9.552094648	9.406542123	8.9542722	8.80770074	9.91013009	9.462141649	9.024716405	9.691271664	9.571212971	10.29361324	9.320762485	9.503311982	9.55143783	9.274899728	10.21257072	9.526659134	9.486879426	8.882492396	9.597380921	9.103183717	9.807228422	10.00742692	8.856575548	8.925380012	9.636923189	9.765675011	9.279686486	8.721313074	9.471231445	10.00904172	9.906809491	9.847777498	9.26956393	8.981763078	9.973467376	9.459972272	8.72924459	9.402976915	10.28713751	9.559342144	8.878876356	9.075741245	9.276107355	8.795097391	9.903724064	8.992182192
ADGRE3	8.543200617	9.102184588	9.216304616	8.495223166	8.183530414	8.736845328	8.582188817	9.058696307	9.068546599	8.517175527	9.368110567	9.133963728	8.681799894	9.147741981	9.089270894	8.918924597	8.996285552	9.353506819	8.613467124	9.040901589	9.531370132	8.754682118	8.659559165	8.972478188	8.729922926	8.104431415	9.376178959	9.152006115	8.939579682	8.934750447	9.715344348	8.891903555	9.038162795	9.251977183	9.072217886	8.536758767	8.653729328	8.0390277	8.631314439	9.100135171	9.134825163	9.271709796	8.792257003	8.527947095	8.590224192	8.544954071	8.619264694	9.448890145	9.063111098
ADGRE4P	6.772858744	6.759457449	6.828978712	6.926671542	6.841648872	6.772166883	6.770228997	6.992496218	6.79154074	6.850263253	6.88214889	6.701080827	6.793745419	6.773484889	6.788718263	6.936453375	6.894096106	6.86656656	6.918409581	6.771133125	6.801147059	6.825391037	6.985451508	6.754792326	6.868956792	6.731700002	6.726964826	6.95122717	6.803855188	6.85953573	6.80568543	6.810073253	6.708700844	6.813724048	6.878790483	6.78290069	6.778243218	6.808329026	6.880639398	6.658119679	6.809093328	6.699509592	6.708940776	6.827957769	6.847176706	6.757677526	6.922647587	6.698938283	6.838440513
ADGRE5	9.627533457	9.714076515	9.590549008	9.491919298	9.547720188	9.533896632	9.259584781	9.480310672	9.616355155	9.264052974	9.612232523	9.466328646	9.723583223	9.520642122	9.590549008	9.426421082	9.440421895	10.01064995	9.435765447	9.858661129	9.779908263	9.559342144	9.34972185	9.432133097	9.391466404	9.24429902	9.830798709	9.516575198	9.321894271	9.532542557	10.01750734	9.801309089	9.656712373	9.600986133	9.873745277	9.53033379	9.359465621	9.341488987	9.602298005	9.524444165	9.317358879	10.24014097	9.264052974	9.354690114	9.329756358	9.376178959	9.568360217	9.669645102	9.487985485
ADGRF1	6.621448622	6.647356188	6.627024863	6.581801468	6.620063692	6.646745046	6.693563558	6.677232527	6.682763786	6.655416785	6.608746839	6.643092578	6.628061812	6.627619759	6.681130697	6.647764741	6.640871805	6.695485396	6.61636383	6.667851692	6.567067085	6.665617849	6.673389322	6.636312598	6.71167389	6.644329988	6.62746451	6.644822267	6.640684168	6.651821152	6.638452153	6.619292624	6.603209206	6.613305211	6.619918593	6.644717791	6.655835909	6.644534459	6.626224406	6.641349391	6.605975741	6.641349391	6.631437833	6.652070388	6.551674309	6.627432174	6.622885344	6.648093822	6.647092176
ADGRF2	6.655135257	6.652850466	6.632206517	6.603627258	6.576272435	6.563947491	6.612329889	6.66562805	6.699061955	6.712179341	6.613121045	6.570463633	6.673844849	6.605898236	6.649051198	6.656586033	6.538411984	6.625923893	6.602376775	6.572289242	6.624571948	6.505855223	6.665739914	6.555483087	6.737378139	6.603452227	6.812930705	6.686447165	6.491471416	6.54279302	6.578144716	6.553527066	6.606376287	6.597074939	6.46567223	6.684081844	6.493802312	6.630369095	6.659485713	6.628897828	6.528867686	6.564260116	6.648853563	6.633015025	6.637740607	6.582976901	6.499081263	6.680828161	6.636396039
ADGRF3	6.712538889	6.67724025	6.788341903	6.773721772	6.844365993	6.754808652	6.604661158	6.626819876	6.688113553	6.717989147	6.754503062	6.693371706	6.735111699	6.719658783	6.734615026	6.647267127	6.569318318	6.620575743	6.695107688	6.688695225	6.624571948	6.695983135	6.785800992	6.76320349	6.669420328	6.574910939	6.793332469	6.589636841	6.613474718	6.573912432	6.591833423	6.728341713	6.565907356	6.675452555	6.801882496	6.79512813	6.722793378	6.747740677	6.573683378	6.737677118	6.716456427	6.78680311	6.536100359	6.661721249	6.711533089	6.709296729	6.663075912	6.653241481	6.736343748
ADGRF4	6.566096325	6.68196306	6.432926004	6.575535297	6.519092506	6.514923665	6.604661158	6.630211946	6.622141682	6.572289242	6.539606839	6.539037542	6.651683082	6.615091326	6.471861323	6.536708028	6.619623858	6.544040815	6.48602247	6.568490231	6.521413591	6.488922242	6.562698393	6.529154024	6.548701741	6.519918992	6.557637936	6.595826069	6.574632204	6.579847129	6.544490216	6.625937801	6.517888955	6.640792288	6.612450151	6.597804311	6.608323629	6.567945227	6.493142187	6.564956263	6.528867686	6.63603061	6.554457525	6.621685411	6.674608079	6.544521159	6.573647955	6.452352206	6.537171715
ADGRF5	6.402352517	6.583366697	6.629923696	6.680154324	6.762882357	6.687889532	6.659244721	6.831423221	6.606037751	6.630632876	6.602836108	6.652317115	6.606144013	6.701577338	6.8026591	6.5939743	6.651083562	6.723673055	6.733369918	6.56703361	6.617054189	6.607437793	6.618521421	6.589648315	6.649466015	6.697154793	6.730727813	6.6379762	6.743239958	6.63710055	6.881523357	6.652614761	6.714249878	6.554496833	6.726616325	6.676338358	6.554437667	6.569494251	6.602529868	6.658727826	6.664455797	6.646124429	6.4943775	6.598517218	6.624576414	6.65414787	6.661800844	6.690328124	6.58822506
ADGRF5P1	6.638475745	6.64021651	6.550875168	6.707814789	6.450316558	6.653707818	6.727864893	6.619825291	6.634006943	6.611639273	6.668235216	6.635040946	6.545427371	6.552135753	6.548032481	6.700960767	6.654858664	6.538992327	6.594578097	6.687006835	6.61997267	6.574646791	6.642222466	6.557305608	6.539859398	6.561346826	6.598876572	6.530926395	6.727189744	6.63710055	6.697224576	6.578908369	6.563585344	6.629108245	6.559038166	6.624339292	6.611373082	6.567945227	6.658081249	6.675396446	6.715485826	6.546832532	6.672457126	6.693408935	6.652550675	6.668989235	6.607237416	6.613772881	6.628421555
ADGRF5P2	6.632004014	6.662197278	6.668900855	6.745108038	6.651382561	6.727801937	6.711760814	6.796184667	6.646147817	6.67349603	6.659953613	6.710660336	6.645491541	6.677370624	6.692456926	6.712593782	6.584783456	6.80262039	6.62998097	6.665588139	6.673348675	6.642547942	6.696682598	6.686609256	6.702041635	6.643885485	6.692207581	6.725777794	6.637762054	6.728947961	6.728016796	6.694776915	6.767569868	6.659837342	6.67019055	6.858239862	6.792746217	6.720483053	6.623903832	6.594430187	6.669028392	6.741234574	6.830119769	6.788811848	6.75861461	6.692030718	6.716940677	6.573421514	6.759522299
ADGRG1	9.291143645	8.063035919	8.084142567	8.490596056	8.744165932	9.046388781	8.176984707	8.1522887	8.356434514	9.303327354	7.826464263	7.970438008	8.761377452	8.814922923	8.460425288	8.029346055	8.762647436	8.763962068	8.952081468	9.146770685	8.021002014	8.715033571	7.429052535	8.616627178	8.198335667	9.152006115	8.090520171	8.932541813	7.916851686	8.229056238	8.229563448	8.274519245	8.153184322	8.768288747	8.542609959	9.209617554	8.120890143	8.05017571	7.972626407	8.004752512	7.837749566	8.787677704	7.840319382	8.445512591	9.343814213	7.864757268	8.427600549	8.156001185	7.913314013
ADGRG2	6.60521776	6.612226418	6.678621115	6.774631794	6.563712989	6.649247808	6.685618476	6.636909821	6.665684515	6.648833904	6.617650409	6.721295782	6.661977069	6.755812467	6.606496787	6.60752457	6.630194597	6.67849585	6.653289105	6.605609527	6.670902159	6.647125144	6.617982578	6.597275945	6.628494756	6.731628139	6.547930555	6.659010607	6.659071838	6.710230064	6.598893746	6.60640488	6.544135857	6.656015278	6.625608432	6.731333973	6.688271043	6.656155646	6.634684216	6.662396514	6.668691713	6.583150638	6.610106322	6.620691309	6.652172889	6.62228709	6.651707449	6.637579296	6.630543016
ADGRG3	7.00306152	7.306179121	7.272009103	7.079602335	7.06738044	7.000696401	7.179856247	7.229356133	7.397793831	7.03145602	7.451306936	7.228576454	7.249703426	7.349553448	7.040499222	7.439502601	7.077631603	7.712182509	7.152852543	7.359463192	7.725671497	7.09110334	7.063117935	7.218369389	7.165430905	7.050544451	7.304604356	7.311368378	7.26016422	7.061305704	7.709972411	7.252295018	7.654776986	7.447161079	7.320350734	7.012596255	7.045006116	6.913632353	7.272395337	7.250029269	7.089280589	7.630305732	7.487360978	6.904011019	6.99817455	7.254184325	7.031953961	7.593263793	7.280301298
ADGRG4	6.736671468	6.867768152	6.741530864	6.876271197	6.770097896	6.878183595	6.752358868	6.901295448	6.787971378	6.686855672	6.751127549	6.720607014	6.746724202	6.762647361	6.82522875	6.85713978	6.818010119	6.731419457	6.757826844	6.683289515	6.624571948	6.757801248	6.668290463	6.948198381	6.714148124	6.624812614	6.730727813	6.692917632	6.776230129	6.875849369	6.807358634	6.767424619	6.731511907	6.646537438	6.749951796	6.674633271	6.817813991	6.852787005	6.844338966	6.84409891	6.722571013	7.191265644	6.699742007	6.67408464	6.778808316	6.919848071	6.901203927	6.885941845	6.791639519
ADGRG5	7.919700903	7.397911301	7.424192563	7.464421264	7.63919526	7.631464847	7.408497629	7.364786629	7.328948844	7.869287693	7.458268969	7.240021014	7.572826604	7.351148004	7.450204522	7.293155018	7.57712939	7.502325496	7.582602939	7.759622924	7.196086487	7.599293945	7.447425878	7.369974815	7.235081915	7.881205463	7.441836139	8.118909048	7.427054914	7.389341125	7.337548054	7.505244404	7.332536269	7.627484885	7.815691521	7.900328765	7.312049153	7.534568171	7.464570127	7.119601426	7.438872665	7.437530189	7.41342179	7.767937278	7.935035701	7.276264781	7.575630088	7.09036637	7.345893617
ADGRG6	6.689349334	6.70899854	6.777356037	6.753842152	6.68562359	6.740006529	6.647928686	6.770069827	6.617226403	6.709689528	6.634630787	6.725077217	6.69394016	6.718323374	6.74424776	6.636070536	6.807435477	6.946130271	6.727604087	6.66859117	6.720944902	6.800950305	6.599943261	6.713339493	6.635330732	6.601973112	6.477756438	6.826999664	6.688442494	6.691179318	6.603132556	6.745482455	6.770804405	6.787985068	6.710210205	6.692060433	6.754221218	6.739038865	6.731700002	6.817012965	6.684283991	6.802694852	6.511462144	6.731238613	6.727705306	6.582976901	6.824819173	6.749478065	6.709656292
ADGRG7	6.679058596	6.641977842	6.755535352	6.697251968	6.681615133	6.662789995	6.731269463	6.6168168	6.746659496	6.63420275	6.708418046	6.708062573	6.739076912	6.738771399	6.708884731	6.679844163	6.723941575	6.709357963	6.730222968	6.753328178	6.708700844	6.718693008	6.692927844	6.695439593	6.804646613	6.669549101	6.666251682	6.685628704	6.71134609	6.695883283	6.719622041	6.645103613	6.750706835	6.673902711	6.712393031	6.773969285	6.769600934	6.718159563	6.748933996	6.784948765	6.66885927	6.737564063	6.671805277	6.804886706	6.721365775	6.733715638	6.659924725	6.754018202	6.671043574
ADGRL1	6.800866156	6.840564016	6.937092052	6.804789527	6.882541688	7.078202089	6.894096106	6.897643356	6.954937454	7.086174804	6.869209369	6.881071066	6.996287398	6.967165195	6.912831711	6.81815364	7.027515473	6.869290067	6.969645124	6.8640648	6.935222354	6.969238827	6.934517025	6.821533005	6.840378353	6.912468729	6.795411788	6.858833945	6.831636275	6.845011573	6.776866969	6.987897342	6.987463558	6.838440513	6.964462123	6.910446424	6.783148268	7.024106543	7.091298156	6.78164641	6.787466653	6.833851896	6.909570716	6.910019434	6.768994026	6.943257871	6.862154406	6.821796778	6.868050095
ADGRL2	6.753696769	6.622828158	6.700982184	6.715480415	6.693570627	6.552782267	6.536836692	6.645116783	6.518015562	6.672956343	6.678705551	6.679751332	6.744988129	6.596108747	6.627432174	6.601881765	6.782175171	6.710420824	6.710372026	6.612767946	6.605047877	6.754675429	6.615878298	6.725369144	6.610195632	6.563984444	6.702281626	6.529141468	6.601411505	6.557539783	6.612738529	6.640866559	6.707683767	6.665671409	6.586355405	6.671453893	6.630416034	6.647715413	6.579688722	6.584764953	6.715485826	6.754249448	6.595918675	6.665830949	6.641443461	6.658615911	6.660431803	6.574047308	6.569303552
ADGRL3	6.643239699	6.623472425	6.61555655	6.587569084	6.560305276	6.564932328	6.577796426	6.651620533	6.557943853	6.618091374	6.628710253	6.623207162	6.706117464	6.667294035	6.671327893	6.615419833	6.722260649	6.68042563	6.593988305	6.685794492	6.606820082	6.582844172	6.602976338	6.586586259	6.600479467	6.679768456	6.639361755	6.679404598	6.681051528	6.56925637	6.650374107	6.575336118	6.62293169	6.576619657	6.671578534	6.656316369	6.678943266	6.55410237	6.61126792	6.657032883	6.635935042	6.652959336	6.721884555	6.64766702	6.650543425	6.61820661	6.624217477	6.625943893	6.705259677
ADGRL4	6.663192648	6.707783301	6.725592611	6.639394846	6.561302276	6.597705791	6.576125525	6.67170937	6.739671313	6.56040546	6.660603539	6.715448074	6.686249764	6.616980512	6.661924722	6.535002569	6.596167843	6.654824641	6.656319722	6.712125946	6.658473004	6.639178216	6.573478375	6.671383267	6.625883393	6.672932453	6.642796992	6.697224576	6.635848339	6.61785653	6.66300875	6.614543694	6.647116643	6.542685803	6.648922982	6.65700064	6.585164461	6.569494251	6.561634934	6.680132874	6.577429387	6.604342211	6.707757061	6.7244866	6.635145912	6.486549546	6.631500788	6.698086221	6.592573437
ADGRV1	6.569869938	6.557455826	6.62174496	6.694257524	6.58144184	6.550625146	6.505329817	6.686363676	6.568692244	6.643378498	6.629764931	6.501277354	6.586632364	6.616007392	6.607615608	6.564129127	6.579040618	6.655822365	6.553626043	6.647280599	6.575336118	6.578002964	6.587344175	6.565741619	6.550750342	6.618412909	6.543466369	6.621839723	6.597967604	6.561122969	6.616654734	6.571870233	6.645859901	6.638088246	6.608665694	6.550995553	6.614811705	6.600035798	6.570115031	6.521316265	6.627398952	6.519303302	6.58206614	6.572444224	6.60218711	6.611949633	6.559938291	6.56004577	6.542605252
ADH1A	6.668063252	6.611733545	6.523821882	6.817834594	6.813688588	6.702353664	6.652052218	6.779115452	6.692606781	6.698049436	6.692489192	6.697032763	6.671418145	6.697154793	6.635403934	6.77398737	6.750364013	6.785247461	6.785547979	6.610556859	6.741894814	6.592827715	6.632272549	6.812154108	6.674862333	6.703435431	6.686981043	6.636456815	6.768840364	6.67848889	6.63348401	6.654090416	6.813160723	6.773210247	6.615113755	6.79512813	6.722793378	6.683262568	6.794965671	6.675396446	6.650539503	6.640112568	6.704543326	6.803019227	6.701067903	6.6265295	6.713798232	6.726262967	6.70339566
ADH1B	6.746306901	6.666061745	6.5307945	6.658876327	6.665771831	6.638737779	6.580153926	6.614374992	6.598026342	6.67656078	6.640176985	6.735344934	6.712073389	6.654468566	6.665572957	6.653031642	6.724900715	6.663891755	6.637433157	6.563230345	6.589295642	6.671573579	6.557313722	6.708251512	6.576533931	6.612964985	6.598876572	6.609493462	6.613474718	6.709094098	6.563573822	6.597478553	6.547008982	6.674226352	6.651695266	6.640470033	6.611373082	6.653170695	6.649482043	6.570478969	6.719445618	6.564260116	6.639038319	6.637175155	6.637740607	6.774859666	6.607237416	6.668093194	6.487409897
ADH1C	6.657799747	6.554132189	6.797356907	6.704865477	6.604149091	6.612738529	6.676208056	6.764365943	6.723555657	6.611639273	6.680060907	6.687675152	6.739708654	6.691417695	6.703093069	6.677541031	6.671818722	6.59691964	6.793262169	6.741126271	6.74311873	6.653478876	6.704641961	6.801968144	6.654172081	6.678842591	6.69941381	6.796568768	6.734899253	6.775497672	6.710496206	6.671389492	6.652652684	6.646537438	6.66003483	6.754209529	6.69412303	6.813294628	6.711726639	6.665522759	6.606386543	6.706261586	6.667324976	6.619852412	6.585483642	6.702632102	6.689470042	6.775084017	6.658409781
ADH4	6.698163412	6.759537631	6.720836759	6.731484341	6.713636684	6.692762851	6.632651183	6.703226823	6.644598048	6.663721883	6.743939811	6.725530304	6.722676181	6.685035704	6.686949453	6.793975831	6.800335202	6.59347524	6.731858568	6.744488111	6.689319862	6.618748368	6.696522664	6.712618289	6.774143025	6.71865989	6.708214878	6.652515092	6.715718605	6.747037587	6.789241019	6.718783651	6.680100409	6.744007766	6.675550803	6.731208077	6.710916206	6.718323374	6.873071176	6.734409131	6.719776125	6.655252796	6.697740953	6.719601231	6.797001676	6.720675469	6.902548322	6.711504149	6.743659566
ADH5	7.050325605	6.902948406	6.846969479	6.859243912	6.904355646	6.9503989	6.92920092	6.923884086	6.771792654	6.94098208	7.158652696	7.016334812	6.956069838	7.02641097	6.992364509	6.99776419	6.98452177	6.747872636	6.818390467	7.032249608	6.905070657	6.989762696	7.08125073	6.899277145	6.862601634	6.872379686	6.937790585	7.063692903	6.896476324	7.133298999	6.901940388	6.919008789	6.813160723	6.934878097	6.874386819	6.97428168	7.081855905	6.827121106	7.018491756	6.97090987	7.05921382	6.837694742	6.804489167	6.93208318	7.074269152	7.067430928	6.839222878	7.10278189	7.17755907
ADH5P2	6.61001218	6.845798511	6.682881269	6.649190396	6.621962672	6.719750815	6.554958939	6.772879	6.766275016	6.649230351	6.637614398	6.745143583	6.80073482	6.748035075	6.692456926	6.640694505	6.661289235	6.690797772	6.73152036	6.781074456	6.681738399	6.799366831	6.791566352	6.701277379	6.650718067	6.728587269	6.770069827	6.733210879	6.66088875	6.778928898	6.722359644	6.663369528	6.645040453	6.980822387	6.734607068	6.676338358	6.653418585	6.65505828	6.620105865	6.715205487	6.790044089	6.698405348	6.696929948	6.681100429	6.747045535	6.691280507	6.675823571	6.700533477	6.795347019
ADH5P3	6.947699773	6.949455054	6.871295607	6.880639398	6.969172404	6.934022224	6.911399187	7.020841639	6.699987845	6.893469274	6.988565454	6.919218708	6.783385911	6.925287921	6.897777222	6.881664398	6.833721488	6.924323898	6.827362302	6.983340556	6.89096007	6.87149936	7.045296086	6.929658378	6.920002878	7.045809756	6.883654743	6.822881968	6.937669756	6.844615808	6.950510502	6.909373994	7.047461832	7.000696401	6.845953146	6.992845048	7.038193499	6.943985264	6.928252012	6.837499805	6.956558421	6.889706342	6.956237783	7.056196884	7.027640109	7.014909573	6.848840236	6.908203958	6.9209339
ADH5P4	6.881131602	6.924238433	6.864436471	6.864541481	6.930710913	6.87787821	6.955371671	6.833069192	6.843563852	7.003524772	6.956848841	6.867083934	6.913332373	6.928316553	6.991136518	6.843322725	6.93889005	6.896282728	6.966607772	6.909936414	6.836831662	6.935847497	6.941739354	6.902297106	6.945429681	6.925287921	6.864244561	7.029144843	7.004577204	6.861077613	6.838981074	6.910377479	6.86589907	6.913871672	6.816920299	6.826999664	6.941739354	6.867004375	6.895622709	6.90238963	6.959687101	6.820777528	6.888881981	6.925722276	7.04834779	6.959785997	6.994902041	6.784271298	6.847715693
ADH6	6.710698613	6.703377219	6.742771615	6.794654539	6.731173306	6.802597695	6.739000069	6.855846975	6.869084752	6.688232646	6.72816137	6.766656446	6.762882357	6.741001972	6.733314025	6.65820534	6.892777066	6.689611791	6.733369918	6.741126271	6.759300421	6.796393447	6.800991737	6.637072479	6.619425088	6.748662104	6.848236397	6.728961423	6.77165945	6.748517132	6.799662909	6.842769216	6.617303291	6.725666522	6.798146064	6.627574434	6.726704812	6.69246788	6.775347372	6.726616325	6.791566352	6.860460659	6.724746608	7.006312847	6.610142312	6.733070685	6.706707535	6.840658442	6.784303227
ADH7	6.669414332	6.744311306	6.746896362	6.747872636	6.777916324	6.669002525	6.612329889	6.656064867	6.80987006	6.732579435	6.715458794	6.543162013	6.779281807	6.658591348	6.726935299	6.640694505	6.76816147	6.779001435	6.636213147	6.625954775	6.810998755	6.878509395	6.632272549	6.67803757	6.780225117	6.768635986	6.675519838	6.680384276	6.727189744	6.686897728	6.699360434	6.650147591	6.735820624	6.712690193	6.680251162	6.693591281	6.814503952	6.587421369	6.775347372	6.771406359	6.632662577	6.822349757	6.727957531	6.675494968	6.738568799	6.772691851	6.634047661	6.804743726	6.600479467
ADHFE1	7.154771668	6.945990281	6.984901561	7.257288967	7.128628664	6.939938966	7.110307232	7.075004912	7.049756683	7.321572227	7.054077858	7.012596255	7.219899613	7.187041375	7.069986308	7.214512024	7.154511915	7.327152337	7.210090879	7.062757981	7.141770369	7.192479142	7.179709568	7.431327888	7.12907828	7.372754469	7.047611451	7.238121656	7.035775445	7.099483685	7.224927314	7.187359529	7.230093574	7.245491607	7.2491993	7.357134445	7.058019087	7.524019051	7.502668522	7.144801738	7.084521635	7.042528175	7.101248155	7.17738492	7.419600996	6.983746945	7.48254984	6.923223608	7.152966548
ADI1	7.471277436	8.094767942	7.3667406	7.256527951	7.549003887	7.851171228	7.853552143	7.73772549	7.666778862	7.584519466	7.535842241	7.78957466	7.584072038	7.77580498	7.450889283	7.517322498	7.719167407	7.741119756	7.823036832	7.777075409	7.914269181	7.635453663	7.895100651	7.407995406	7.957160813	7.418773798	7.622303096	7.472988683	7.604734815	8.028063925	7.674269681	7.7242656	7.621901723	7.97444245	7.798625954	7.635664229	7.493027648	7.560019523	7.612887197	7.829812291	7.845640435	7.693752845	7.567890209	7.655180327	7.833083072	7.628028931	7.548485296	7.882541175	8.094963204
ADIG	6.573029729	6.560810438	6.565907356	6.618586232	6.537778282	6.570092362	6.595931198	6.614374992	6.563502134	6.519724835	6.702455379	6.578968989	6.422302798	6.624168835	6.529141468	6.608198268	6.525685105	6.578134313	6.549199487	6.59682952	6.492366533	6.664589759	6.606512647	6.57137416	6.551110686	6.507344002	6.576576072	6.701679608	6.558475077	6.414256952	6.599774903	6.514422044	6.570498238	6.51894685	6.468624992	6.575661728	6.512929644	6.520619691	6.599677549	6.636593072	6.509351856	6.599859763	6.500442844	6.553024641	6.564383311	6.457711965	6.577621807	6.520546524	6.626062109
ADIPOQ	6.746306901	6.690143381	6.930710913	6.714084694	6.781710653	6.687889532	6.664840058	6.742320071	6.854565675	6.808374661	6.835791681	6.756984959	6.811262711	6.737998348	6.761164947	6.869418363	6.783676337	6.863976799	6.754108082	6.70844318	6.80987006	6.803722015	6.439826252	6.790591414	6.725027153	6.763649881	6.727853732	6.836143281	6.853439025	6.734064055	6.781684901	6.895226015	6.848689343	7.023076579	6.926885862	6.793015873	6.840788888	6.709601921	6.984552369	6.828735395	6.783215188	6.802694852	6.865355549	6.788357102	6.783021436	6.730486325	6.777201491	6.816426955	6.686156237
ADIPOR1	10.6341953	10.64996278	10.70867985	12.30099877	10.97869208	10.7886766	10.93249175	10.30852101	12.3889211	11.80203533	10.28525773	11.99624692	11.44434422	11.41846414	10.75819105	11.63345345	11.29363425	11.9072548	11.32649566	10.89872104	11.24069208	11.74146654	10.90858978	11.96843675	11.80868211	10.5114866	10.95307609	10.88113196	10.63094106	11.42314484	10.77365365	11.24069208	11.6751855	11.42707509	11.85900217	12.853417	11.52746801	11.93374224	11.70304706	11.09862983	10.58832349	11.83999486	10.31998282	10.94504586	11.2251064	10.5917348	11.46772543	11.66822252	10.99656596
ADIPOR2	8.107966566	7.939892707	7.873312516	7.994233172	7.825165058	8.001987094	7.624335253	8.075477383	7.719928746	8.030216858	7.879298544	7.983501864	8.088811938	7.777837138	8.01637124	7.677217776	7.970998325	8.006440636	7.801926502	8.064179712	7.842598971	7.940359201	7.770765597	7.809082617	7.790621035	7.918497758	7.942582078	7.972206284	7.807901012	7.77328876	7.920163216	7.930358225	7.787824975	8.022260492	7.915685071	7.84016062	7.772531937	7.85189273	7.831059437	7.866908676	7.892596889	7.877221304	8.036071535	7.852495429	7.982233918	7.746142178	7.865822646	7.818285231	7.85843044
ADIRF	6.793045925	6.591634265	6.705599671	6.599333061	6.652044139	6.714092183	6.729240335	6.782676568	6.763662606	6.710866608	6.677377985	6.731163244	6.664927688	6.765339672	6.54662156	6.592531152	6.61785653	6.803083319	6.695107688	6.728771669	6.717106682	6.64841834	6.679374084	6.605418744	6.636631426	6.736268631	6.736518623	6.613263051	6.713164904	6.609607808	6.67017737	6.680124401	6.587998471	6.674226352	6.719668756	6.719590965	6.669464323	6.70745962	6.633944123	6.680132874	6.642875687	6.825201645	6.711087208	6.519347779	6.819163555	6.695339087	6.746612701	6.678074496	6.768183471
ADK	7.013302544	6.953445705	6.97428168	7.135429723	6.938218676	6.911683572	7.035530082	6.92239857	6.753919319	6.90178115	6.931352939	6.933639966	6.814966872	6.85917673	6.903758057	6.830359307	6.892192992	6.78141524	7.061041614	6.883398403	6.839299606	6.919378923	6.983543443	6.902597367	6.962434806	7.027986348	6.932764836	6.973267851	6.937923739	7.009569707	6.919527834	7.007419481	7.033662366	6.970439989	6.89774066	6.912468729	7.024620174	6.946644815	6.884342458	6.867004375	7.006193027	6.940472935	7.068099368	6.969980265	6.906054936	7.016334812	6.892527896	6.927894522	6.911605635
ADM	9.866254313	9.970962211	10.30623264	10.32676654	10.68789405	9.834047101	9.7425501	10.6554614	9.955233035	8.913916768	10.76408363	9.778684777	10.22053426	10.01586956	9.063111098	10.91209374	9.259584781	10.87804491	10.31485428	10.73374521	10.01951568	9.750918506	10.15957254	10.12847364	10.14577948	9.719797006	10.73991582	10.75819105	10.43766037	9.719797006	11.04974278	10.25517962	10.43504813	10.49222793	11.09184617	10.00023587	9.707103195	10.20676293	9.965201266	10.32676654	10.32676654	10.09897898	10.71221318	10.01750734	8.836101185	10.6930249	9.87524377	10.57394379	10.48911842
ADM2	6.825891516	6.938110982	6.888107182	6.691875641	6.844365993	6.709636494	7.008154434	6.860111476	6.753457583	6.793088216	6.776063873	6.806013495	6.927015161	6.859749979	6.832743501	6.756641654	6.835764508	6.767200495	6.716286969	6.949561247	6.774261677	6.843629269	6.900653353	6.805593744	6.901170853	6.914311197	6.842911012	6.802404793	6.995285155	6.724771245	6.665399036	6.922456335	6.970838432	6.8721459	6.902718144	6.778001101	6.833566063	7.093692185	6.90599546	6.877075863	6.843920612	7.025788738	6.941382139	6.75693078	6.798945373	6.952360133	6.934829036	6.819802299	6.782705396
ADM5	6.758106304	6.782783811	6.758758822	6.767494576	6.81830905	6.875132063	6.756090788	6.79050711	6.845393102	6.894140729	6.803975514	6.868608229	6.905018526	6.711140367	6.709256261	6.724595083	6.647803804	6.749187134	6.87716846	6.728771669	6.778928898	6.770833531	6.75042645	6.938459837	6.796931143	6.821347794	6.676942311	6.740062691	6.671448008	6.865938613	6.791281885	6.774331013	7.054182496	6.852452111	6.795241855	6.722782867	6.628801898	6.970496431	6.813824808	6.628897828	6.638973027	6.948557838	6.811551394	6.848428363	6.855348362	6.821712217	6.802850657	6.73532238	6.61601244
ADNP	7.656506109	7.667919841	7.625892153	7.563084228	7.561418595	7.427541852	7.757398371	7.672837379	7.577288104	7.672055091	7.856316717	7.742325511	7.593504377	7.641033871	7.602704443	7.651523245	7.633960766	7.534568171	7.687277739	7.60460213	7.755828747	7.673377755	7.610083638	7.715261568	7.71574055	7.508900781	7.6476968	7.69028782	7.669030518	7.688942021	7.669030518	7.643395431	7.730197127	7.65972291	7.647156408	7.680949001	7.674921857	7.684417048	7.628309905	7.546849857	7.741656352	7.474928058	7.483138845	7.657505755	7.750290167	7.769722199	7.710212044	7.714971196	7.71574055
ADNP2	7.638415424	7.386042794	7.504435916	7.52303845	7.360244489	7.555901365	7.600815699	7.53665409	7.556550086	7.501986885	7.88237294	7.487250915	7.560390297	7.617041484	7.513346952	7.348461559	7.470431295	7.52508881	7.48549316	7.483929354	7.642634718	7.462041085	7.66540852	7.216060529	7.585611149	7.600085561	7.473447153	7.65294575	7.530840783	7.596200424	7.528289345	7.498499382	7.110734663	7.508265023	7.438208428	7.477290807	7.627153088	7.482426718	7.35595243	7.511629286	7.562824788	7.691917746	7.545885368	7.510533346	7.577793079	7.599715664	7.374864173	7.429550375	7.544652724
ADO	8.03844278	7.943583537	8.109048397	7.587161392	7.926162556	8.064179712	8.138620019	8.002685513	7.718681748	8.112817516	8.020242511	7.990887903	8.05843522	7.700711287	7.966655103	7.671795317	7.920649035	7.629946757	7.86726086	8.000673992	7.616364753	8.063035919	7.811052577	7.856141073	7.906097159	7.643803286	7.888017865	7.759887863	7.907663805	8.033679438	7.539346281	7.999890313	7.762765442	7.884066615	7.836973215	7.792328488	8.053562863	7.834909864	7.811509604	7.923191367	8.082892534	7.518949954	7.946771539	8.033679438	8.023782109	7.940822897	7.960988468	7.897593771	7.864076849
ADORA1	6.719233073	6.669868884	6.743307318	7.051509913	6.665295775	6.735460633	6.719848199	6.81439373	6.88942971	6.747335131	6.705549311	6.804353819	6.766275016	6.696361674	6.702514812	6.772098829	6.775870783	7.019578136	6.719087225	6.752759751	6.86133969	6.769911489	6.781161677	6.780834179	6.725859538	6.678455525	6.72250253	6.700909089	6.736867517	6.768432404	6.726051304	6.797642249	6.727733723	6.669002525	6.819714623	6.996287398	6.781872588	6.870609964	6.988384243	6.806722589	6.633082994	7.076407844	6.807088464	6.762399132	6.772059777	6.746198081	6.848428363	6.852372057	6.815278065
ADORA2A	7.449958388	8.055056909	7.73080881	7.258310789	7.721960871	7.6936477	7.867866826	7.600668275	7.830932794	7.637276107	7.692410244	7.519707778	7.681437023	7.933827289	7.510004511	7.724655968	7.822009127	7.532183406	7.678431302	7.71134635	7.52983937	7.692410244	7.572963738	7.743146014	7.750290167	7.605893701	7.360967946	7.768848309	7.666778862	7.589986321	7.599293945	7.794772134	7.80998974	7.584737783	7.533257839	7.513346952	7.791633494	7.404664051	7.637652504	7.489878016	7.699553946	7.406562077	7.830019901	7.762650977	7.523554059	7.838391692	7.404889702	7.452152325	7.642481471
ADORA2A-AS1	6.736671468	6.617296217	6.642935073	6.78979674	6.80428291	6.696290221	6.834780853	6.772879	6.955483811	6.75541285	6.697601438	6.645859901	6.717955451	6.84527478	6.843651755	6.78130185	6.820293681	6.741735398	6.767518895	6.614753221	6.740563764	6.789309713	6.715803987	6.803780306	6.728792689	6.685320119	6.806397023	6.768088318	6.685004257	6.835713908	6.88984689	6.770153855	6.78328283	6.840378353	6.80568543	6.732220999	6.727909155	6.6850763	6.782516735	6.759335603	6.802714312	6.887908134	6.818802932	6.742672578	6.831568818	6.802850657	6.711566139	6.76188496	6.835020853
ADORA2B	6.883496309	6.884312119	6.91538027	6.805632609	6.804974571	6.677842807	6.936646835	6.921927446	6.73445352	6.717989147	6.84041176	6.739554761	6.852590739	6.86466485	6.829792808	6.78130185	6.929571102	6.654824641	6.78843729	6.870822639	6.62314134	6.812632832	6.871061013	6.709747404	6.718298466	6.815809951	6.744256336	6.849908926	6.797098581	6.750242678	6.692708304	6.847742996	6.859433075	6.769739023	6.711533089	6.80041149	6.73310549	6.803263299	6.737497735	6.660914861	6.826456348	6.822349757	6.811551394	6.713322132	6.691154391	6.730486325	6.778613028	6.787908068	6.857817897
ADORA3	6.88942971	6.883310293	7.059148762	6.916823447	6.926512905	6.845672358	6.842467901	7.311963727	6.932160507	6.947379525	6.976558218	6.811384796	7.096868829	6.973223633	7.166785687	7.029984426	7.000304649	6.854948019	6.990693613	7.030613213	6.762584747	7.150311819	7.194101363	6.823958913	6.937410558	6.75937512	6.999947115	7.10506698	6.931443472	6.919848071	6.911475329	7.022533488	6.862077684	6.965480847	7.023827164	6.690468723	6.684220324	7.121714358	7.006225673	6.708056187	6.952627977	6.980424082	6.954196122	6.958974837	6.870643786	6.85472274	7.137211772	6.522098997	7.083905353
ADPGK	8.195739261	8.271352004	8.425127992	8.534423316	8.484058188	8.352596637	8.41734921	8.498983532	8.456570778	8.194169862	8.364880487	8.537464767	8.519206556	8.584191101	8.38350415	8.42888218	8.450658645	8.556671397	8.470466113	8.414517607	8.643506799	8.318728151	8.335513159	8.455975945	8.337099641	8.200789179	8.644127775	8.520412623	8.350593657	8.465762811	8.592050525	8.593330707	8.616627178	8.451758857	8.411530145	8.352596637	8.352596637	8.491814265	8.695764897	8.65120036	8.465444607	8.474201578	8.452986082	8.560303934	8.521224038	8.270217784	8.462231285	8.355003831	8.673031564
ADPRH	6.923100443	7.003982124	6.909308766	6.735095124	6.8518305	6.900597316	6.76119742	6.812773649	6.864582878	6.953851521	6.818512004	6.840642178	6.835537558	6.785275371	7.008675334	6.732862231	6.962560472	6.909041241	6.845565763	6.737333901	6.774261677	6.87737069	6.846778994	6.870092796	6.763509703	6.863223068	6.736518623	6.875565634	6.903442157	6.775497672	6.786079458	6.879142553	7.09174798	6.857301102	6.779170942	6.789099308	6.865436102	6.796846428	6.799554725	6.783515779	6.876588201	6.727295995	6.742526635	7.023076579	6.736570418	6.911277035	6.877923451	6.813314712	6.825709704
ADPRHL1	6.686344556	6.645479085	6.659228856	6.638287817	6.678820887	6.685712707	6.668056491	6.571659197	6.586332751	6.643208511	6.688467559	6.658188761	6.717618737	6.660745792	6.697816385	6.610909823	6.668024761	6.632326067	6.661977069	6.740540964	6.648905198	6.654000255	6.700834434	6.646009563	6.709645133	6.641931064	6.762912045	6.714099673	6.712618289	6.634006943	6.660319618	6.665716987	6.686710162	6.677006308	6.695983135	6.649429749	6.597662474	6.687826108	6.638045091	6.638737779	6.616175829	6.690525615	6.574244037	6.679225914	6.696361674	6.701863906	6.64411224	6.633290862	6.649524203
ADPRHL2	7.926963109	7.890206157	7.786387862	8.167875052	7.883381121	7.830578625	7.755462252	7.972206284	7.862294736	7.829283395	7.805450072	7.885210071	7.98186277	7.794004258	8.011674816	7.771459693	7.858617577	7.877573457	7.656615926	8.043887873	7.866908676	7.922101931	7.931634949	7.949353239	7.620323766	7.765120647	8.072046431	8.087714135	7.999749239	7.949864736	8.289516225	8.027103168	7.712559737	7.795306533	8.13903303	7.906251048	7.936115921	7.842329702	8.060744197	8.025589343	7.837420434	8.051424478	7.923636475	7.898351482	7.850734791	7.863358252	7.831059437	7.889434949	7.962842031
ADPRM	7.188492778	7.218078885	7.220351541	7.300645394	7.241084001	7.352292068	7.348844405	7.185053085	7.317185388	7.408094487	7.425906324	7.246098529	7.165619631	7.206744748	7.263947759	7.427054914	7.275750401	6.831111441	7.137265262	7.111416611	7.169334886	7.287578329	7.318085251	7.059976491	7.196388598	7.150311819	7.266471892	7.20788603	7.271513257	7.229588428	7.121783232	7.147467547	7.297004622	7.189121175	6.934865798	7.01308119	7.330732962	7.056038227	7.12372894	7.268275886	7.302438125	7.040663456	7.135348016	7.36358629	7.281068452	7.41967456	7.185331156	6.947379525	7.199437945
ADRA1A	6.598893746	6.627548626	6.635377377	6.590501395	6.600238204	6.592250986	6.630136016	6.680901363	6.605323632	6.652128975	6.562657707	6.627501945	6.615206473	6.565393481	6.610270964	6.653812797	6.63943442	6.539994618	6.608398727	6.630632876	6.560949077	6.573510215	6.589039962	6.631006	6.685421074	6.650887527	6.603985201	6.623313016	6.641977842	6.616654734	6.604992495	6.559424573	6.647920028	6.641628447	6.663250901	6.64616428	6.629545506	6.615670576	6.574327385	6.620702687	6.657941303	6.577281902	6.596770003	6.626446789	6.660112956	6.615580046	6.604833785	6.600943608	6.634773134
ADRA1B	6.644230578	6.692164184	6.775482189	6.59453953	6.633618537	6.620601408	6.542755559	6.654864258	6.632588892	6.689558235	6.607851108	6.665959534	6.705590845	6.654468566	6.682017361	6.667778935	6.723248194	6.58501353	6.693724966	6.606598089	6.645694496	6.74440763	6.658644587	6.723514556	6.576533931	6.622076975	6.694263805	6.628483375	6.66088875	6.67662686	6.588704808	6.615828621	6.645040453	6.69010827	6.66003483	6.714237942	6.760693295	6.876358532	6.747785848	6.797042755	6.553271581	6.759630363	6.629364016	6.636022982	6.631283491	6.825828051	6.812080768	6.6571411	6.782705396
ADRA1D	6.649612557	6.577212924	6.605704123	6.700525479	6.573207539	6.683735233	6.759620518	6.594117461	6.593196302	6.564070875	6.586387884	6.522650487	6.582719043	6.679440426	6.609795497	6.654783913	6.547677892	6.660603539	6.617132277	6.589700433	6.576247729	6.629665141	6.507021074	6.706679701	6.64230124	6.603452227	6.508009268	6.631475242	6.65490376	6.587948465	6.617324528	6.666379534	6.772960796	6.678700278	6.689330066	6.647023187	6.722793378	6.686609256	6.733142954	6.505199822	6.61682834	6.569519597	6.655180562	6.668362491	6.655204216	6.7386806	6.596476179	6.623571826	6.601803041
ADRA2A	7.050325605	6.981871403	7.108392448	7.191798157	7.026204552	7.161342809	7.011839747	6.938062922	7.533257839	7.03392347	7.026967065	7.292835128	7.347813118	7.215427491	6.982761936	6.838277523	7.023385631	7.304685267	7.160681051	7.093433156	7.183330613	7.3770595	7.037693552	7.134113691	7.066330977	7.001581592	7.107453109	7.086221899	7.073580501	7.129881223	6.840492479	7.415562898	7.356635506	7.144673292	7.276537595	7.051561935	6.865436102	7.205132949	7.237929681	7.145133188	6.818934056	7.591629029	7.176434507	7.050325605	6.898006541	6.969238827	6.989917043	7.309228083	7.160970308
ADRA2B	6.793045925	6.878425764	6.865800771	7.045664167	6.770097896	6.768195438	6.904038171	6.79841998	6.839053353	6.778976925	6.816446899	6.821193874	6.927015161	6.904601915	6.87006315	6.80431795	6.974452007	6.991012449	6.88762489	6.798556552	6.78141524	6.762380862	6.865577271	6.920766921	6.935763782	6.864244561	6.729335523	6.781213118	7.038382885	6.94230143	6.855375583	6.822855452	6.846163616	6.897398462	7.136609548	6.979583639	6.941114487	6.763239315	6.984552369	6.975427197	6.885036619	7.058216353	6.829440641	6.965689664	6.871697052	6.812906502	6.794006621	6.920977811	6.945766629
ADRA2C	7.058360708	7.011019581	7.200011867	7.188572948	7.231104582	7.315579649	7.351276549	7.116456656	7.742325511	7.246482887	7.044137263	7.327044415	7.254302392	7.330197393	7.197991891	7.136127472	7.075965166	7.444433254	7.146985705	7.265943019	7.28860504	7.417939594	7.404103808	7.388581919	7.040031406	7.219581993	7.437707058	7.219899613	7.128500005	7.109783066	6.97838368	7.401531259	7.701210191	7.08125073	7.623310955	7.33710906	6.959178864	7.682051825	7.579885797	7.125094023	6.86829345	7.581850686	7.258812888	7.241638662	7.01598307	7.255839333	7.184547082	7.490862347	7.10911428
ADRB1	6.818090532	6.782783811	6.681601028	6.681586923	6.730165309	6.67653052	6.734975152	6.728543717	6.696682598	6.712179341	6.723385805	6.670319982	6.674965189	6.897312875	6.755470376	6.795600953	6.67656078	6.771646477	6.631546614	6.710356566	6.695694201	6.605120417	6.788169773	6.651149089	6.633008219	6.761266636	6.789623719	6.712038045	6.658473004	6.615820519	6.70048679	6.624483316	6.570498238	6.676542825	6.850402727	6.717618737	6.738470975	6.681374995	6.829481078	6.756771043	6.704558699	6.617031635	6.680662031	6.658817785	6.749502479	6.917592934	6.589500873	6.715097846	6.75548712
ADRB2	9.011243192	8.619264694	8.655650805	8.390610794	8.887763177	8.985582523	8.450658645	8.813845169	8.698697726	9.202398426	7.952486374	8.263440715	8.636113195	8.691255808	8.418125769	8.337616743	8.502012675	8.468786662	8.727262998	9.099728963	8.094203891	8.876084777	8.481433715	8.704972785	8.151097763	8.99391807	8.936360988	9.117356648	8.476054783	8.67081832	8.425939555	8.84098405	8.283870648	8.897833464	8.495833892	8.546872488	8.749790232	8.663446538	8.219739211	8.179554944	8.134976638	8.681799894	8.502538563	8.56090239	8.814922923	8.112992016	8.561175697	8.468786662	8.332115717
ADRB3	6.740419772	6.649126073	6.698638488	6.672571053	6.724805522	6.64730421	6.591851317	6.654864258	6.596490842	6.64798223	6.598690522	6.763868587	6.701433315	6.746547457	6.682017361	6.744751673	6.738432513	6.572590253	6.695107688	6.591431088	6.600810083	6.601865031	6.683159958	6.703093069	6.631859815	6.651775871	6.636931805	6.724932629	6.69881131	6.699245321	6.652457273	6.688430136	6.808131167	6.797580664	6.630698467	6.717618737	6.648350439	6.626446789	6.627600574	6.830009248	6.651732524	6.722241221	6.843674241	6.667001016	6.583823343	6.693979488	6.76213795	6.683479373	6.594018004
ADRM1	8.353015792	8.32911495	8.216383473	8.128950059	8.385615297	8.408956079	8.282293583	8.164334639	8.479169396	8.394128483	8.443858112	8.301239023	8.427085636	8.434570464	8.401703763	8.411530145	8.434098499	8.147314623	8.411045069	8.573110356	8.348384284	8.277003808	8.156001185	8.12563408	8.387824722	8.580166775	8.403684804	8.324029227	8.412567163	8.424341503	8.264134298	8.331171591	8.356434514	8.301239023	8.427600549	8.299753912	8.156901638	8.180417896	8.142883984	8.346860007	8.364068944	8.211128092	8.12001997	8.131029821	8.32665639	8.105759273	8.236655065	8.24051298	8.10617138
ADSL	8.965176542	9.300292798	8.877186667	8.992182192	9.002974062	9.163543091	9.499509878	8.990134261	8.887763177	8.989839762	8.897833464	8.76465088	8.999431219	8.628829212	9.080849736	8.97398422	8.993065716	8.567615342	8.732656393	8.954666121	9.036267663	9.102184588	9.441828967	8.950487209	9.002974062	9.459972272	9.226694966	8.913013785	9.219697264	8.932856789	8.377701261	8.981318874	8.690610281	9.015412395	8.534180783	9.009599688	9.145891789	9.134825163	9.006222446	8.934750447	9.115301213	8.651732157	9.265186873	9.348582477	9.046388781	9.4333746	9.117793698	8.795534233	9.189130163
ADSS	8.738976589	8.276539438	8.443345002	8.518623981	8.468496916	8.312539226	8.953633267	8.638237721	8.158258385	8.710311063	8.715804976	8.657688814	8.470163725	8.809987089	8.43007141	8.582188817	8.372538993	8.344432691	8.53393825	8.316798577	8.695073684	8.475402087	8.675747473	8.531253723	8.609304625	8.70103202	8.867453554	8.490596056	8.453580738	8.480852397	8.390049816	8.645415424	8.506442655	8.118233988	8.27507852	8.200789179	8.725907367	8.367625819	8.492924073	8.387824722	8.689038207	8.19985133	8.320752057	8.46785811	8.613467124	8.812680809	8.633247511	8.607928588	8.423129565
ADSSL1	6.73188524	6.721864101	6.758154286	6.719502498	6.695560066	6.689010888	6.778893269	6.712538889	6.750592056	6.733464948	6.75607663	6.716218764	6.789490483	6.727074984	6.66960834	6.815690772	6.725859538	6.652495325	6.71343786	6.65490376	6.715287094	6.740505631	6.711522813	6.689857742	6.746316165	6.790950236	6.728819219	6.700740695	6.694195934	6.704119258	6.710904367	6.733170958	6.728212805	6.690664317	6.713873745	6.622108553	6.78328283	6.767672605	6.734942715	6.738503562	6.69215075	6.630705972	6.69639218	6.706928971	6.731503454	6.761701052	6.761266636	6.715984354	6.740432769
ADTRP	6.758106304	6.694402708	6.650616755	7.091965297	6.667058501	7.073310099	6.779691908	7.003200212	6.712475287	6.692157467	6.889894214	6.727620146	6.783676337	6.632823926	6.977274253	6.809734849	6.774208736	6.888174334	6.729647104	6.761051291	7.030851665	6.882574494	7.377972117	6.696515489	6.746714514	6.779372607	6.819297679	6.730327617	6.843074523	6.757697608	6.89752752	6.746941879	6.540018869	6.651112512	6.657188286	6.680857174	7.156556311	6.964581237	7.236300529	6.750748628	6.958237751	6.744371883	6.886616728	6.833742954	7.166432425	6.995746596	6.837919423	6.678074496	6.751127549
AEBP1	6.876678518	6.988094969	6.945606991	6.814321937	7.119421308	6.902251739	7.024822791	6.866534357	6.88658805	6.94098208	7.03468806	6.811384796	6.893469274	6.802981836	6.901342822	6.921804441	6.909460119	6.83390259	7.041153637	6.915918364	6.78141524	7.282813363	6.851310445	7.106822247	6.951138625	6.822260096	6.968916564	6.915076333	6.924797455	7.008996735	6.898739394	6.943985264	7.067481416	6.876462898	6.929467361	7.031953961	7.154511915	6.721164317	6.856268413	6.935125225	7.015481047	6.851812537	6.927324556	6.892004233	6.869553723	7.035709515	6.925251726	6.806056668	6.800007168
AEBP2	7.11920997	7.096552361	7.100687833	7.176289925	6.995595819	7.084521635	7.186163386	7.034314873	7.024770323	7.20734565	7.084878549	7.071555372	7.126881304	7.064151293	7.096284677	7.070427018	7.075793559	7.013255241	7.032249608	7.001485364	6.988672702	7.088223269	7.058834482	7.153687237	6.928569467	7.261337969	7.21135373	7.260866257	7.097124995	7.02534212	7.073102149	7.269672211	6.970838432	7.113932081	6.881664398	7.140510201	7.201044762	6.922369879	7.203625558	7.091042816	7.260733466	7.040663456	7.19702589	7.190610341	7.143908755	7.287980521	7.318705938	7.129595126	7.158717279
AEN	7.264702623	7.357350537	7.336927388	7.142058993	7.31249682	7.2191681	7.174355359	7.316351776	7.148812448	7.161265102	7.203948307	7.193721796	7.250990388	7.180790229	7.268100416	7.211096676	7.213395067	7.299926477	7.2490465	7.152852543	7.163332893	7.123386676	7.211950833	7.136439724	7.278768632	7.28487511	7.042907346	7.101248155	7.444433254	7.038899472	7.334269961	7.217513034	7.192032522	7.300898952	7.149940719	7.249342792	7.321572227	7.313554075	7.295565262	7.075105074	7.322125669	7.380957959	7.282489196	7.111043958	7.324896357	7.314316659	7.187359529	7.328114997	7.129461749
AFAP1	6.867984084	6.736419813	6.715159162	6.765274986	6.691532471	6.779115452	6.661903512	6.690382574	6.749626386	6.681208873	6.771266854	6.767424619	6.834994148	6.755834777	6.716703661	6.751113317	6.73638429	6.724864974	6.792711767	6.722182143	6.753026022	6.840750007	6.749539164	6.659161282	6.792526561	6.742964086	6.659010607	6.729801418	6.75776221	6.698623826	6.818474446	6.727900411	6.732389234	6.759921678	6.715407883	6.700884018	6.775728132	6.824584559	6.812848579	6.80430415	6.655476818	6.896327107	6.768031128	6.712241061	6.709757037	6.662606753	6.714626423	6.649605148	6.767334803
AFAP1-AS1	6.619978904	6.638883819	6.554086606	6.710953153	6.652044139	6.650436689	6.701854737	6.67170937	6.748679333	6.595780886	6.652623629	6.650917937	6.636925196	6.760110155	6.613474718	6.713433178	6.567843674	6.612431458	6.693724966	6.529239458	6.837270454	6.585483642	6.602214128	6.71824244	6.675954919	6.706007467	6.514476917	6.663580254	6.547087429	6.667245893	6.634719927	6.564549064	6.608452457	6.657941303	6.736230231	6.668240518	6.682813988	6.751610266	6.565997229	6.600172375	6.758061986	6.828781394	6.659953613	6.649954268	6.67848193	6.721318905	6.626082267	6.609820713	6.626062109
AFAP1L1	6.750683342	6.586953399	6.640321184	6.753842152	6.668259253	6.669002525	6.631930388	6.733302932	6.683499224	6.615870841	6.638917097	6.683865967	6.782889758	6.715345865	6.682017361	6.683604301	6.719686042	6.570897343	6.603935104	6.848357498	6.762584747	6.496299006	6.647772163	6.739296756	6.700446949	6.670475127	6.689777939	6.734628542	6.652457273	6.716862382	6.693893511	6.763868587	6.742428488	6.653836408	6.748339074	6.803933969	6.608323629	6.703444449	6.726510637	6.750748628	6.792488683	6.711130474	6.744383948	6.63163839	6.74835331	6.633992427	6.689470042	6.765354288	6.637635365
AFAP1L2	6.777201491	6.755704128	6.77092919	6.895304094	6.779354523	6.936123619	6.777718571	6.825644372	6.723139362	6.79512813	6.874280016	6.730631204	6.809734849	6.796147595	6.836309686	6.739708654	6.874623879	6.770765596	6.731097367	6.790717294	6.654961303	6.96515963	6.814686124	6.659071838	6.847845398	6.683429812	6.773285321	6.786258794	6.749971852	6.78013145	6.801091088	6.807287549	6.712701076	6.857725282	6.745843601	6.718341466	6.85228255	6.879518208	6.587008745	6.764870223	6.882223904	6.62871943	6.835985562	6.849190101	6.717678758	6.784464216	6.68758214	6.721934497	6.788503537
AFDN	6.716645955	6.672187282	6.676183928	6.664273098	6.645528486	6.955985251	6.633759659	6.66991391	6.614667003	6.584124248	6.709780061	6.659734752	6.749046039	6.631884708	6.642520039	6.697032763	6.660491454	6.72269856	6.654375235	6.615934782	6.686390668	6.688950191	6.70277166	6.599434844	6.728356816	6.711711598	6.647125144	6.660473619	6.694071306	6.655298208	6.68979378	6.705549311	6.732845998	6.643168034	6.619095675	6.657921144	6.606201856	6.581780079	6.61311179	6.632045826	6.643480328	6.622314596	6.71196648	6.786258794	6.697835707	6.742281432	6.632026894	6.695883283	6.734431187
AFDN-DT	6.593847343	6.577754789	6.665918167	6.708884731	6.685101375	6.621197138	6.651046977	6.661615545	6.690398401	6.628668135	6.653522179	6.650325124	6.664462934	6.704580413	6.633769788	6.6813829	6.613371541	6.659924725	6.655628195	6.649028921	6.584541656	6.615206473	6.673518259	6.627445753	6.658210707	6.71656686	6.63322773	6.700923152	6.668457496	6.670496532	6.640104837	6.698666163	6.620702687	6.635935042	6.642902892	6.665779233	6.610638556	6.701128786	6.654722536	6.653260058	6.709352035	6.626675063	6.598341919	6.616329495	6.654824641	6.614972976	6.603162669	6.625798637	6.682171018
AFF1	7.058019087	7.088162079	7.229724056	7.215504453	7.038193499	7.012939271	7.023781347	6.969080894	6.989274811	7.021964171	7.303913121	7.037693552	7.132690173	7.084030512	7.058771564	7.057127896	6.990888068	7.303557781	7.064098172	7.128377806	7.15610026	7.063000139	6.901248075	7.061683534	7.11517836	7.065374455	7.114482454	7.172822302	7.048960381	7.209461464	7.185479937	7.137566706	7.194019759	7.097834893	7.372533572	7.111155254	7.112568588	6.991213102	7.046778156	7.137791467	7.119494863	7.271513257	7.267954189	7.192318258	7.02779575	7.159168268	7.125756385	7.164558475	7.22557228
AFF2	6.637414863	6.64815758	6.680456509	6.730537965	6.573207539	6.805502419	6.619704556	6.591522637	6.712475287	6.548317938	6.640176985	6.604133597	6.772778175	6.679440426	6.757826844	6.707016252	6.633429565	6.579668487	6.673991747	6.673970428	6.648506523	6.664589759	6.695738843	6.608535682	6.605120417	6.682505657	6.561216963	6.66687828	6.570463633	6.646770408	6.686488432	6.668762894	6.591804853	6.633453976	6.648922982	6.64540401	6.627107647	6.480915212	6.573683378	6.694428378	6.636389722	6.573462711	6.688844647	6.717520366	6.57123806	6.688312982	6.843113366	6.765354288	6.73747069
AFF3	7.02235068	6.975275994	7.268837506	7.192619106	7.036750216	6.943154154	7.190097722	6.826875631	6.980905397	7.080825152	6.967371307	7.205454687	6.913239228	6.869983028	7.131059385	6.822060131	6.954888599	6.778475871	7.089171033	7.074908886	6.920293125	7.01668899	7.164668836	7.128377806	6.878183595	6.961017552	6.97593951	7.031565627	7.151379017	7.111155254	6.812730288	7.22253305	7.147836516	7.265434062	7.102475613	7.042360515	7.163332893	6.926471883	6.9209339	6.981825633	7.30008074	6.850217243	7.00011788	7.419748125	6.917034353	7.085004532	7.288103088	6.969238827	6.845904
AFF4	7.855965429	7.743146014	7.831748156	8.129456122	7.944580591	7.660438231	7.90871258	7.671693275	7.90104424	8.171894812	7.782995034	8.01380208	7.509081743	7.865228039	7.685554161	8.242367644	7.792831869	7.738011844	7.491680441	7.951386778	7.80498342	8.033523825	7.989491508	7.865979446	7.777672294	8.086546852	7.965255603	8.084742852	7.489110577	7.996531329	7.889588153	7.805284438	7.929643238	7.965081959	7.851033635	7.933987163	7.988884212	7.738157362	7.858054648	7.789081441	7.811052577	7.842733899	8.168454956	8.113757495	8.056933846	7.936979955	7.816843497	7.962405006	8.046998894
AFG1L	6.634962197	6.510857537	6.657178296	6.649190396	6.549489687	6.471643182	6.547127548	6.645116783	6.531619521	6.610182676	6.655319502	6.557913343	6.481628087	6.60747687	6.650366507	6.444334434	6.471750842	6.527212424	6.738039558	6.63170296	6.612875942	6.598239477	6.618521421	6.620691309	6.580641221	6.658010332	6.698096375	6.619234888	6.659784521	6.468322747	6.636004383	6.630141879	6.523825142	6.573380157	6.728993378	6.526016012	6.503738487	6.639991775	6.615192022	6.54019185	6.525892983	6.578242056	6.589835712	6.713322132	6.528775885	6.631142601	6.540330171	6.512552713	6.628421555
AFG3L1P	6.842256591	6.774191388	6.780183852	6.841321033	6.902597367	6.843674241	6.788473583	6.825775041	6.802740865	6.871061013	6.821606647	6.81815364	6.826263954	6.831158793	6.771743717	6.798992352	6.893289941	6.813864102	6.840625914	6.839628239	6.801287836	6.805537184	6.835276123	6.793917284	6.861431646	6.827145792	6.824041861	6.797066768	6.739179885	6.824584559	6.768553269	6.804469891	6.762747823	6.787522162	6.790406144	6.863035104	6.777987003	6.905141475	6.872942763	6.791281885	6.782809575	6.671507238	6.785537114	6.801508117	6.816395766	6.851512662	6.850033813	6.756666888	6.784989888
AFG3L2	8.204849307	8.188313291	8.015811469	8.3643278	7.90947261	8.331672536	8.223280295	7.987515357	7.90104424	8.085912367	8.081178773	8.002498424	8.155524378	7.878478798	8.134539151	7.995183022	8.160466043	7.651921773	7.945350183	8.080728137	7.801042693	8.03844278	7.984782003	8.00665386	8.108402868	8.404942085	8.112817516	8.154594907	8.108402868	7.974738816	7.743011739	8.171229394	7.942931508	8.159834249	7.991964097	8.053182783	8.151974391	7.978636676	8.005091705	8.082206134	8.145779364	7.715510161	8.300013451	8.139418304	8.114475411	8.285648315	8.188313291	7.836794397	8.158017329
AFM	6.625937801	6.59980206	6.549438563	6.553240541	6.624439164	6.54973739	6.656592445	6.547087429	6.625084328	6.430675952	6.59595741	6.665959534	6.561324551	6.628372909	6.653399376	6.5690468	6.51256013	6.509057907	6.476863126	6.625954775	6.513376055	6.605120417	6.58508493	6.555483087	6.591091245	6.53569594	6.544443756	6.628483375	6.543008772	6.512556422	6.70048679	6.492629154	6.570498238	6.540168178	6.596735944	6.602702982	6.537406766	6.566021107	6.656598948	6.546934347	6.599237072	6.691446415	6.695107688	6.50150903	6.550604585	6.592133131	6.59504919	6.509449188	6.661164793
AFMID	7.342280477	6.904011019	6.954788054	7.064963059	6.979708223	7.041576476	7.383384847	7.126745781	7.282228991	6.951006791	6.894030446	6.990888068	7.126212987	7.064516802	7.104171127	7.032413882	7.155586219	7.190097722	7.046920782	6.986214973	7.173675463	6.990162825	6.998552452	7.111944768	6.982964347	6.989364908	7.537847742	7.030663199	7.353223203	7.240664846	6.934191995	7.463963174	7.241189909	6.838588368	6.938218676	7.263697126	7.178740184	7.088917969	7.301891472	7.094078704	7.024822791	7.195598532	7.161420515	7.201137944	6.828451768	6.981307156	6.972805915	7.101762869	7.201276006
AFP	6.616209609	6.730321575	6.66430774	6.77218275	6.848251114	6.745761518	6.615043033	6.831423221	6.649503624	6.87018323	6.609437897	6.655131076	6.839124393	6.586707652	6.642091019	6.647267127	6.654858664	6.804532011	6.540018869	6.652205518	6.652842581	6.605120417	6.672689058	6.563354069	6.650718067	6.80512389	6.541791299	6.480821185	6.613474718	6.705129493	6.602145566	6.634802985	6.720316202	6.646537438	6.72095101	6.735366768	6.659419681	6.643535576	6.645183899	6.66302606	6.72537566	6.834994148	6.678896447	6.730027743	6.673161326	6.62488412	6.727649651	6.576080048	6.589604036
AFTPH	7.980806722	8.139418304	8.092198577	7.93254048	7.928200821	8.058066967	8.116692725	8.005490401	8.10359913	7.921922469	8.077420562	8.052157437	8.08456653	8.064179712	8.023782109	7.989491508	8.014375153	8.02188273	7.86140296	8.010517664	8.106771884	8.027874889	7.875011328	8.036462899	8.039609365	7.952322822	8.093561323	8.08240975	8.141216217	8.077420562	8.159834249	8.123514637	8.160667558	8.12001997	8.08240975	7.978636676	8.046176982	7.769409941	7.944274917	8.079215637	8.036071535	8.06262371	7.971899655	8.011275098	7.941869022	8.10819806	7.97602518	7.92433027	7.983312818
AGA	7.306601969	7.23194959	7.060155054	7.180394824	7.498054031	7.300997615	7.467032144	7.173741959	6.888242048	7.431684716	7.269215519	7.236849748	7.274336559	7.369702135	7.232020797	7.136825414	7.092162691	7.093179552	7.244060077	7.263049309	7.253610766	7.180465035	7.226830061	7.205993011	7.256597194	7.600436405	7.235786877	7.38850144	7.174169928	7.201927456	6.950237379	7.237842278	6.976143692	7.205067188	7.070673221	7.039227848	7.245300075	7.137624288	7.365336372	7.168241696	7.439309207	6.980424082	7.345788231	7.330197393	7.257885169	7.502202533	7.215271388	7.107201726	7.178845054
AGAP1	6.889140695	6.734270461	6.731830614	6.738944439	6.674335857	6.739439832	6.754322652	6.652914281	6.753898985	6.871368088	6.692951673	6.70126892	6.753153584	6.774910719	6.726253779	6.769789285	6.76896088	6.770679137	6.740987998	6.802981836	6.655131076	6.787358788	6.717618737	6.793440635	6.733170958	6.706768222	6.703226823	6.83811447	6.728983835	6.712190331	6.648406522	6.737403065	6.728232219	6.857684687	6.782160873	6.828612193	6.736180398	6.617189912	6.78843729	6.66747683	6.695841621	6.778135572	6.668229914	6.697067421	6.785451788	6.656419088	6.733464948	6.682989638	6.702751667
AGAP10P	7.773715284	7.844782573	7.75887993	7.902262726	7.861138858	7.848062383	7.785768032	7.780074366	7.992689433	7.733924322	7.718129831	7.84537223	7.883199091	7.7054122	7.720972093	7.851754581	7.722899867	7.853249328	7.787342739	7.741119756	7.951214949	7.818994518	7.722899867	7.946098554	7.83822724	7.547581365	7.893683945	7.766998832	7.894682449	7.878132354	7.856998056	7.813303404	7.779281166	7.820562078	7.902608658	7.902608658	7.77950671	7.846400895	7.882926097	7.844124697	7.784779782	8.010103814	7.659164763	7.768495885	7.79647193	7.771890017	7.753148997	7.958605828	7.728997554
AGAP11	6.625172686	6.629137946	6.585146001	6.688555151	6.680219149	6.635013752	6.575096795	6.724254296	6.625653992	6.631256025	6.552264972	6.602102405	6.602376775	6.728471426	6.620082985	6.649230351	6.617042131	6.553946335	6.649208883	6.801539363	6.589874991	6.599290937	6.558092347	6.8629842	6.682840797	6.645624288	6.704580413	6.732371658	6.674633271	6.687826108	6.660145438	6.6578947	6.736547758	6.618829098	6.63753376	6.559166901	6.671660373	6.564932328	6.705050393	6.646102958	6.584501221	6.844743847	6.661811201	6.626308605	6.663841048	6.651641061	6.682757731	6.684051653	6.661828295
AGAP13P	6.704674117	6.667800365	6.576691267	6.743579296	6.701645492	6.703314884	6.641013707	6.696740317	6.645922863	6.678959291	6.661535503	6.666607197	6.693696155	6.747254754	6.636085741	6.70953773	6.597212241	6.651569942	6.587383086	6.769149644	6.70844318	6.614057332	6.675682257	6.588687068	6.589157351	6.721226358	6.701553977	6.686863607	6.684429769	6.719611337	6.696699422	6.708347252	6.734866678	6.676863354	6.697388177	6.680041145	6.723482197	6.697067421	6.696197062	6.668963218	6.691022948	6.665522759	6.673219188	6.731700002	6.683840159	6.680244708	6.71865989	6.549512341	6.66859117
AGAP2	6.777489726	6.661758713	6.689821239	6.680154324	6.828126507	6.8324901	6.816756001	6.733302932	6.569224604	6.727985735	6.648807246	6.665959534	6.73310549	6.70524716	6.596678389	6.714987189	6.808659058	6.785247461	6.741719591	6.687006835	6.690114599	6.645093205	6.77933582	6.71824244	6.788857319	6.793564238	6.716136817	6.75951589	6.69881131	6.597647176	6.710496206	6.7611183	6.689993889	6.685679368	6.72095101	6.86846154	6.743522425	6.667834324	6.846395237	6.695642519	6.795849731	6.685015209	6.832303365	6.786874711	6.750758368	6.82840502	6.749971852	6.875820874	6.754351466
AGAP2-AS1	6.81180759	6.893870568	6.833779256	7.070720264	6.75687717	6.71851	6.746588058	6.818190811	7.153621141	6.828147136	6.832524114	6.816035881	6.69498848	6.788811848	6.668063252	6.74339405	6.766259582	6.926091857	6.890249887	6.874308676	6.775617643	6.626185996	6.92550524	6.899277145	6.9451416	6.788169773	6.81458123	6.741330458	6.908615129	6.848236397	6.910590217	6.825366398	6.822367608	7.074370432	6.941931229	7.055553095	6.818735039	6.620588576	6.738968829	6.909423361	6.821417927	6.792183689	6.781518689	6.884681433	6.952777713	6.722676181	6.862531468	6.913381428	6.835791681
AGAP3	6.946644815	6.843057794	6.935070089	6.740760106	6.951919885	6.891670155	6.906592573	6.951520885	6.890889974	6.821684149	6.960371068	6.857179734	6.892192992	6.831196179	6.896670817	6.993971685	6.973524842	6.76189529	6.937565899	6.989039311	6.921927446	6.879518208	6.853001879	6.874535951	6.899744858	6.884997553	7.001128584	6.732509142	6.856829769	6.929012163	6.751676612	6.926124017	6.835141827	6.829502773	6.867597075	6.836309686	6.924491759	6.955017806	6.907402127	6.835095057	6.840255604	6.77827345	6.889334389	6.874280016	6.869115169	6.795565671	6.86582887	6.846365898	6.924238433
AGAP4	7.092823398	7.21060637	7.047710175	7.448121749	7.174875729	7.06032966	7.093290538	7.168669408	7.282031139	7.203948307	7.250683658	7.176227744	7.138708806	7.191137201	7.172232021	7.151210164	7.169082905	7.230800894	7.194977736	7.119347754	7.311368378	7.364021634	7.096054661	7.304766178	7.314169311	7.047461832	7.149940719	7.236920652	7.094287002	7.216763774	7.175828902	7.078071978	7.280123422	7.132816435	7.145551929	7.34702002	7.079313746	7.313395223	7.404538016	7.266096851	7.141355879	7.069342321	7.00279289	7.182872136	7.278320722	7.129177262	7.308156569	7.259849212	7.073160507
AGAP6	7.895973453	8.033368212	7.706745142	8.261701182	7.864757268	7.607236533	7.687277739	8.019499203	8.170279995	7.953443322	7.965255603	8.148886694	7.833427986	8.100555564	8.053762094	7.884550591	8.015251199	8.060510548	7.913970356	7.821501438	8.306701172	8.160667558	8.041527661	8.133698983	8.308733944	7.723987754	7.88186892	8.124368891	7.911590187	8.078769763	8.132425219	7.680949001	7.834599446	8.049045704	7.911590187	8.327161888	7.951214949	8.272221435	8.339111382	8.166009985	7.884550591	7.74779811	7.651523245	8.014819679	8.167661672	7.869287693	8.192422966	8.245327694	7.861742067
AGAP7P	6.781330382	6.692164184	6.628637638	6.819791887	6.735637317	6.669002525	6.626185996	6.691115654	6.600454199	6.660473619	6.618525665	6.827392957	6.715785678	6.569368024	6.826115855	6.626313695	6.642037931	6.806220038	6.79762196	6.642222466	6.668629858	6.681491448	6.712179341	6.624086002	6.751833399	6.710815926	6.771322752	6.7798196	6.676569481	6.660188859	6.752241226	6.672865508	6.707683767	6.764390361	6.682662459	6.839454638	6.678093056	6.645773613	6.784287262	6.838009878	6.665747473	6.63603061	6.812751968	6.86102588	6.827899906	6.848457834	6.825807553	6.64720551	6.698678192
AGAP9	6.649612557	6.547794528	6.659668211	6.697712311	6.641061389	6.752123827	6.61820661	6.606931548	6.620433716	6.633666628	6.561832061	6.598647854	6.543698827	6.741001972	6.66058093	6.705562463	6.63137996	6.581293397	6.610208496	6.710356566	6.715857633	6.559784697	6.712179341	6.596447564	6.597387528	6.591452815	6.518825944	6.659685336	6.574632204	6.646770408	6.606480927	6.647181072	6.705381571	6.604488437	6.62198001	6.653522179	6.647043742	6.538612256	6.688014678	6.668325368	6.598062327	6.784225712	6.640617284	6.613121045	6.582407681	6.574874864	6.674559571	6.623571826	6.582348994
AGBL1	6.691004407	6.662441865	6.621703273	6.626240228	6.681512079	6.537929817	6.690787911	6.65320086	6.65320086	6.569333084	6.63236223	6.572618023	6.730428139	6.64363186	6.666497057	6.620451454	6.582219954	6.680368839	6.606703512	6.619398681	6.682751676	6.61527119	6.591966911	6.662275936	6.58171222	6.669558052	6.624326309	6.646377292	6.658104741	6.653486467	6.634148494	6.615192022	6.72377358	6.686501672	6.645798662	6.673724808	6.558135784	6.625492976	6.603253491	6.638677479	6.658104741	6.598412313	6.60507626	6.649330819	6.634684216	6.671992543	6.589992746	6.618908958	6.663092574
AGBL2	6.64540401	6.76275989	6.641637222	6.632058427	6.900597316	6.652135612	6.653546717	6.691115654	6.743307318	6.726662249	6.563513547	6.674206238	6.710887613	6.658591348	6.62859856	6.575295115	6.63137996	6.631388368	6.764365943	6.608781349	6.680442258	6.699108182	6.684526693	6.637072479	6.547658075	6.688002523	6.619190332	6.64098078	6.746955965	6.627138961	6.762934165	6.658387026	6.600121647	6.69010827	6.592639123	6.682637293	6.625410671	6.673611648	6.728192248	6.768925286	6.699671756	6.674091294	6.738873465	6.705887652	6.702274146	6.706862197	6.618370941	6.661499008	6.617342018
AGBL3	6.61488257	6.799512288	6.586839109	6.644758746	6.476433654	6.694941414	6.600400928	6.583294995	6.666061745	6.680722965	6.734855678	6.817224537	6.722115115	6.635490875	6.637869266	6.639151996	6.635001302	6.606171608	6.621405175	6.646067556	6.643112791	6.800950305	6.656162104	6.750993699	6.733912674	6.492067632	6.654938882	6.594158632	6.599983243	6.642947441	6.603132556	6.617272532	6.746896362	6.735655434	6.650308376	6.608139914	6.68995959	6.587421369	6.854075707	6.580278269	6.64699723	6.816893193	6.714485343	6.617253533	6.752677607	6.597584592	6.682757731	6.763524576	6.537171715
AGBL4	6.536214406	6.552937656	6.518161268	6.607514132	6.646308226	6.507471656	6.566096325	6.599457482	6.656495625	6.565488256	6.645946281	6.602757572	6.597584592	6.596108747	6.637869266	6.691640685	6.570991968	6.631388368	6.619798058	6.687006835	6.570342743	6.557880452	6.684526693	6.684129867	6.689514487	6.699761784	6.644453806	6.653643152	6.463902681	6.771633505	6.651046977	6.721503635	6.642959809	6.706148298	6.559038166	6.680857174	6.640893582	6.667834324	6.629287088	6.618799962	6.61682834	6.662103698	6.62444512	6.58626665	6.613347488	6.568550959	6.615755844	6.693670632	6.614574556
AGBL5	6.814720833	6.983953696	6.748430571	6.772969103	6.876549594	6.916421156	6.901055706	6.836892003	6.996662258	6.897687505	6.895897132	6.845733795	6.87149936	6.91658548	6.875164946	6.934865798	6.850510768	6.958360647	6.963712008	6.822655534	6.880208571	6.875359329	6.840521567	6.944366892	6.967983829	6.835239448	6.803620412	6.819256022	6.933179597	6.863629508	6.850402727	6.899647308	7.008675334	6.885787463	6.940073016	6.896725012	6.827784616	6.946369517	6.979173058	6.88384207	6.857470083	6.974917988	6.820989283	6.874003757	6.857684687	6.803415697	6.864735492	6.921846833	6.838647391
AGER	6.838037537	6.750788333	6.737089857	6.757837874	6.814321937	6.810073253	6.763309181	6.724335363	6.79144678	6.781621078	6.792284232	6.798440271	6.74905603	6.901541998	6.788857319	6.903710837	6.887380618	6.828680853	6.788106423	6.828221513	6.788106423	6.800274673	6.882965392	6.821193874	6.781872588	6.824584559	6.787998758	6.786124242	6.732666493	6.794081681	6.895142757	6.783452101	6.816986085	6.829686863	6.886104727	6.908615129	6.772988988	6.853886345	6.88045759	6.800950305	6.826012069	6.695192924	6.696411082	6.807742106	6.73778692	6.824006077	6.798618673	6.852590739	6.768823558
AGFG1	7.051197998	7.081337498	7.149239527	6.997916193	6.948516321	7.104920623	7.144259419	7.028781721	7.06330365	7.051064069	7.047849963	7.141224013	6.995448556	7.109942679	7.150259556	7.082366147	7.088162079	7.044137263	7.08732589	7.065116194	7.05327211	7.007524602	7.135429723	7.061754339	7.074908886	6.992496218	7.007706862	7.08021918	7.095147267	7.128923521	7.349553448	7.069342321	7.041361894	6.942217388	7.020332001	7.03123891	7.140658092	7.121151353	6.961640287	7.051702226	7.094495429	7.133729615	7.149474895	7.051064069	7.021400965	7.08732589	7.085130773	7.086465722	7.131059385
AGFG2	6.907919274	6.796665346	6.727295995	6.676306674	6.734218863	6.81815364	6.823106649	6.810385522	6.706553612	6.758404741	6.808191398	6.706553612	6.75100181	6.84431194	6.778621281	6.779030819	6.822331905	6.793231236	6.875460584	6.765438304	6.799869366	6.79142852	6.768652983	6.914345114	6.829686863	6.772562631	6.743776456	6.809243887	6.739050311	6.749210606	6.79998399	6.767889238	6.753490173	6.715448074	6.769878111	6.847981662	6.849729239	6.881613534	6.722073937	6.873805272	6.80198912	6.858833945	6.733497877	6.837499805	6.908568303	6.802333092	6.742630113	6.781138888	6.834780853
AGGF1	7.64443616	7.570716683	7.57268947	7.691772684	7.46066382	7.489210944	7.537360092	7.574047604	7.318085251	7.427787485	7.535037913	7.553534063	7.547581365	7.549117284	7.546566638	7.543027371	7.479532963	7.437921667	7.587825335	7.469066	7.389835623	7.547341476	7.612171139	7.481628013	7.404103808	7.606685268	7.609036706	7.606443326	7.54833819	7.599293945	7.563769642	7.588501002	7.354596729	7.449824547	7.446252433	7.48357624	7.563366801	7.504435916	7.539613079	7.504660374	7.651028721	7.470735045	7.558559169	7.588725387	7.537141936	7.697637286	7.574311624	7.417077323	7.58280792
AGK	7.586171133	7.428410186	7.271083912	7.530840783	7.416837424	7.421614839	7.426414176	7.270674634	7.164824253	7.42324478	7.481029146	7.252701287	7.380685083	7.329332795	7.418431162	7.277319521	7.663035806	7.191595901	7.378728758	7.303322544	7.394543008	7.251763616	7.281862375	7.54127315	7.290077137	7.86753784	7.342034648	7.400425	7.429755638	7.472079722	7.226978704	7.338898827	7.132289605	7.450501788	7.269280203	7.425303297	7.589595764	7.288861445	7.372644021	7.543520641	7.286089699	6.925287921	7.379165542	7.570082956	7.650886035	7.349135027	7.481883341	7.151585622	7.398347118
AGL	6.977852347	6.956456055	6.932651576	6.919378923	6.924535618	6.969645124	6.917118607	6.942119197	6.956382157	7.032082132	6.937669756	6.990633024	6.926059696	6.959178864	6.937840823	6.977561354	6.948837873	6.924715654	6.959256367	6.89055172	6.913430482	6.997488371	6.930572239	6.923398849	6.965016138	6.956558421	6.915735463	6.941337547	6.922513032	6.921846833	6.939727797	6.932764836	6.97428168	6.972213682	6.95788289	6.978325408	6.971961966	6.972504814	6.96954943	6.897058553	6.962434806	6.914277281	6.933790953	6.985451508	6.950800895	6.97593951	6.97593951	6.90881842	6.91581075
AGMAT	7.094384549	7.109942679	7.10685817	6.891754511	7.151294591	7.078009704	7.371829664	7.145697512	6.978597574	7.096706992	7.187359529	7.0451776	7.026108232	7.081294114	7.176582276	7.195921355	7.080657329	6.936992291	7.402747143	6.895173681	7.25239166	7.132473471	7.256923739	7.051561935	7.224416156	7.341851344	7.038586913	7.113638355	7.364891346	7.082210564	6.894813288	6.913674886	6.998374284	7.161767955	6.945014807	6.944626469	7.29763974	6.886886152	7.178952781	6.973488902	7.185814729	6.887908134	7.167939957	7.341950962	7.349732716	7.691585631	7.238218539	7.233579227	7.241410236
AGMO	6.837499805	6.735779216	6.629923696	6.714084694	6.672401934	6.677842807	6.61820661	6.696171718	6.650897907	6.777987003	6.643223687	6.656452595	6.686249764	6.678298784	6.73987177	6.730027743	6.721240375	6.696500268	6.785547979	6.666552914	6.469220788	6.622876836	6.704641961	6.76979969	6.605120417	6.884912267	6.497795664	6.668195644	6.619398681	6.673041315	6.591833423	6.555192142	6.681392185	6.755957194	6.655987568	6.855555163	6.62088898	6.696440676	6.607432067	6.76784923	6.729559112	6.696308583	6.776160784	6.748187605	6.717042493	6.660112956	6.674559571	6.793268258	6.779493113
AGO1	7.425220824	7.348116512	7.736457643	7.363766462	7.432735801	7.510335878	7.454157124	7.527952288	7.461361038	7.216525597	7.502996895	7.583729179	7.566131857	7.25797651	7.385854329	7.310804249	7.57024054	7.386735918	7.408296597	7.394759268	7.373934008	7.460772305	7.271745679	7.350287902	7.404538016	7.245395841	7.405442048	7.467170449	7.383384847	7.302650582	7.518508328	7.272479899	7.30182482	7.38313387	7.777837138	7.19702589	7.371928977	7.250485165	7.15170951	7.352685341	7.36696121	7.324676279	7.390770884	7.389933484	7.499567666	7.406648029	7.396114755	7.413801997	7.500749215
AGO2	8.934306356	8.966003236	8.918924597	10.1328873	8.628277181	9.021021044	8.516678346	8.926840769	8.873630996	8.633838143	8.930242884	9.423635188	9.110488741	8.80833549	8.548014383	9.018762416	8.84286775	9.190070479	8.722094088	8.75652626	8.762334151	8.848013625	8.932146979	9.416701949	9.04275801	8.599134008	8.803521137	8.735438412	8.438212567	8.698325068	8.868205502	8.774089754	9.747109351	9.010492686	9.119944621	9.391466404	8.700430456	9.384055962	9.145891789	9.076579226	8.277442093	9.480310672	8.906074331	8.687643282	9.068981949	8.341182757	8.701741715	9.326438489	8.904691426
AGO3	6.781046011	6.837305184	6.846672735	6.824221202	6.816827331	6.74180636	6.723018842	6.829551133	6.621150199	6.747287458	6.830240132	6.746762282	6.757358508	6.725859538	6.759457449	6.766493071	6.691435976	6.733850185	6.761986009	6.720434061	6.87359347	6.728149499	6.706023606	6.849190101	6.733240374	6.837180315	6.839413357	6.781490924	6.754373296	6.754424822	6.865508082	6.760167378	6.668497271	6.79674976	6.793180526	6.683492633	6.838322699	6.830593527	6.688950191	6.761100834	6.772586229	6.80157673	6.811146047	6.658299298	6.837499805	6.704865477	6.762647361	6.678508185	6.761814224
AGO4	7.302544353	7.371414165	7.511293734	7.224667827	7.114160844	7.28663285	6.972683458	7.340523595	7.238403818	7.031743565	7.369397544	7.601494332	7.398720083	7.411438728	7.419600996	7.44199706	7.232294779	7.552634238	7.30825967	7.590863789	7.39262734	7.213459211	7.27997892	7.319480102	7.306065428	7.161709729	7.591141302	7.522841068	7.435269591	7.432735801	7.935451035	7.553146381	7.227493171	7.427664669	7.525778959	7.059278877	7.190703292	7.279704304	7.37047024	7.380865342	7.253390045	7.585361992	7.234601191	7.190610341	7.160128438	7.278692846	7.152363978	7.462336858	7.488172411
AGPAT1	6.7605018	6.868493407	6.841881978	6.763739493	6.827454271	6.924535618	6.822181172	6.840788888	6.887544839	6.807088464	6.903710837	6.874623879	6.855818873	6.928483682	6.86656656	6.884457014	6.904685107	6.820129052	6.842303315	6.923552398	6.821533005	6.902075292	6.811623559	6.821099988	6.895939431	6.709250045	6.86184003	6.859290573	6.85830133	6.863121889	6.863702331	6.811280133	7.136609548	6.851585207	6.822502569	6.845798511	6.802758889	6.885346271	6.779593512	6.818735039	6.857418347	6.815165688	6.838244625	6.76675194	6.814012537	6.792667654	6.77827345	6.882965392	6.687914112
AGPAT2	7.159550704	7.194653069	7.192171976	7.036519191	7.142352652	7.22051298	7.218553927	7.245300075	7.100747793	7.041361894	7.218553927	7.157487063	7.271513257	7.270219502	7.224218589	7.235081915	7.336550338	7.271513257	7.31158311	7.105148479	7.174355359	7.024326667	7.112676183	7.213070492	7.099167524	6.944366892	7.114365639	7.19985125	7.128063391	7.132534547	7.415214508	7.146675695	7.327152337	7.134606838	7.264702623	6.888274551	6.979260993	7.054743262	7.061754339	7.169883731	7.191718254	7.356533533	7.08828446	6.975374727	6.976279963	7.051412458	7.05665384	7.173360321	7.277246194
AGPAT3	6.673736921	6.718530883	6.753580054	6.629615327	6.749827029	6.691809949	6.608263651	6.704950945	6.737640378	6.72349762	6.759214062	6.733170958	6.707562989	6.78472046	6.717866805	6.688919693	6.738884886	6.726489798	6.791656452	6.751306397	6.673537887	6.664183682	6.714175471	6.698964312	6.762009111	6.769248664	6.669028392	6.734114329	6.787651718	6.696272121	6.645491541	6.720498802	6.7324089	6.756481316	6.70690821	6.761918661	6.665964005	6.817531212	6.680757038	6.657254842	6.67597754	6.646991392	6.732085437	6.670515628	6.695319361	6.77750095	6.757223578	6.717442138	6.797089488
AGPAT4	7.089280589	6.841321033	6.849285054	6.98048563	6.918244309	6.943257871	6.846308606	6.886886152	6.88585024	6.990520109	6.805832545	6.865071667	7.01308119	7.092692248	6.882664386	6.792613242	6.929102822	6.855584821	6.991298441	6.981092869	6.86008877	6.921762048	6.859433075	7.050544451	6.930572239	7.006663467	6.905895736	7.046778156	6.880739872	6.963246432	6.920371346	6.859875212	6.912981082	6.802525739	6.952147579	7.044496721	6.849612821	6.974841034	6.886176669	6.857563747	6.852166277	6.868373873	6.797834249	6.77722467	7.120297498	6.829058568	7.00482112	6.942853142	6.931872459
AGPAT4-IT1	6.728149499	6.661091689	6.768133698	6.936646835	6.73064671	6.709115003	6.693496243	6.685302296	6.625676258	6.644717791	6.616654734	6.67230706	6.827255043	6.973795877	6.667279725	6.6842916	6.722016656	6.701803116	6.795795804	6.70953773	6.747928429	6.698163412	6.664825914	6.707644519	6.695263964	6.717678758	6.700017475	6.794130822	6.675055045	6.729013352	6.620357004	6.573421514	6.643680604	6.805623581	6.785873079	6.688312982	6.75981566	6.717238435	6.719805072	6.634666535	6.747847389	6.607333043	6.652395857	6.669347611	6.812679774	6.656747953	6.75541285	6.65515022	6.622752455
AGPAT5	6.963044683	6.690143381	6.882479747	6.896327107	6.945837696	6.768195438	7.002461117	6.879562662	6.766275016	7.001070756	6.900862816	6.893411734	6.895142757	6.865577271	7.007472042	6.886559372	6.794081681	6.70696101	6.903882246	6.856916367	6.941382139	7.005986655	6.959363366	6.713339493	6.859875212	7.015233586	6.95788289	6.872842956	6.924036132	6.875849369	6.695011412	6.830327018	6.656611749	6.808068512	6.826286895	6.695339087	6.928410888	6.910411951	6.851293142	6.853068108	7.016754149	6.650222416	6.964407681	7.072144772	6.910781219	6.954400575	6.965522845	6.765354288	6.857817897
AGPS	7.461848677	7.291076967	7.588501002	7.223041345	7.3624931	7.430110115	7.440337063	7.573596482	7.201786395	7.389130869	7.388082862	7.196859248	7.228336584	7.378352702	7.472452863	7.369060604	7.374471403	7.331618179	7.394543008	7.392459567	7.299431235	7.286307052	7.370858065	7.137484568	7.202233864	7.509640047	7.283407206	7.325888033	7.525917393	7.419311618	7.366253106	7.302167445	7.371532504	7.365816494	7.494754827	7.304685267	7.329332795	7.271083912	7.256115315	7.279353235	7.381504008	7.061718936	7.56682033	7.426574979	7.40689172	7.307958056	7.34858356	7.280520848	7.486613998
AGR2	6.641294007	6.690787911	6.638347111	6.661321431	6.631483277	6.644165624	6.675303979	6.724529477	6.653222853	6.678943266	6.671442122	6.651560776	6.654739189	6.587639153	6.695372791	6.688715322	6.618969288	6.622495938	6.659161282	6.611653534	6.62233149	6.644022499	6.661599061	6.655298208	6.652436105	6.694371499	6.601467467	6.623252031	6.766857607	6.706238692	6.7636237	6.701236005	6.78462884	6.689801838	6.598893746	6.608964499	6.63571651	6.617510403	6.729324196	6.692593178	6.791998234	6.603234818	6.716820163	6.680384276	6.701521941	6.557943853	6.705995147	6.689529658	6.735820624
AGR3	6.587802106	6.664462934	6.662441865	6.737149091	6.704213034	6.74655888	6.637966844	6.655416785	6.669201847	6.715041896	6.673929558	6.665441609	6.67064681	6.721397182	6.714292527	6.689378563	6.703154881	6.727733723	6.685208225	6.636576849	6.645116783	6.682481771	6.724465232	6.714092183	6.649901394	6.629376079	6.686501672	6.666151805	6.738277098	6.643615979	6.692207581	6.659260587	6.697723035	6.676208056	6.715182284	6.68000746	6.652571755	6.687724088	6.694635911	6.693835309	6.750927368	6.720962445	6.752226327	6.801375197	6.705289472	6.619825291	6.775279511	6.757910807	6.71174289
AGRN	6.815690772	6.908940476	6.908699359	6.93889005	6.904065324	7.017660928	6.845302223	6.935572483	6.999750077	6.889992884	6.837136427	7.01235358	6.961743772	6.956848841	6.755266444	7.012596255	6.887264337	6.93883219	6.951663483	6.908342986	6.972126601	6.827209841	6.828375182	6.931398206	6.970342401	6.771570853	6.826413237	6.720184117	6.960371068	6.98048563	6.905895736	6.975706533	6.984291662	6.87568321	6.956922042	7.08125073	6.857470083	6.804835974	7.096054661	6.888694257	6.825927776	6.947379525	6.854551128	6.972504814	6.900903993	6.977647744	6.868493407	6.998232124	6.955575537
AGRP	6.617272532	6.662539829	6.67495777	6.728705319	6.585861525	6.686103297	6.685461095	6.741581692	6.650206689	6.722073937	6.696824643	6.745570942	6.740594396	6.688420843	6.717735186	6.752665201	6.624077018	6.66167235	6.647023187	6.649284619	6.696184737	6.695280756	6.607355298	6.712362428	6.706648031	6.685888622	6.627930679	6.677652598	6.640672459	6.596548324	6.673014731	6.699931755	6.591060885	6.736158097	6.689813847	6.626785109	6.680545726	6.642821861	6.74206508	6.67713396	6.695673882	6.7123292	6.654409127	6.613911429	6.673991747	6.704739124	6.759158704	6.668645709	6.658862117
AGT	6.652414856	6.697740953	6.725592611	6.628979781	6.830736719	6.9503989	6.667513794	6.693670632	6.883811498	6.735182758	6.755704128	6.722051504	6.655377219	6.650436689	6.773896789	6.608198268	6.721240375	6.806220038	6.722034635	6.798556552	6.80527278	6.738564035	6.763649881	6.646492979	6.645917039	6.853659274	6.615236688	6.680384276	6.744416007	6.629025708	6.636969252	6.697692991	6.656611749	6.810138047	6.736230231	6.742771615	6.682813988	6.777867192	6.714806415	6.739038865	6.777263978	6.740697904	6.630749849	6.854948019	6.718543062	6.814012537	6.697367395	6.838833341	6.58676652
AGTPBP1	8.3083121	8.908526222	8.456570778	8.139851	8.429584437	8.349983976	8.43007141	8.366086491	8.570459759	8.249696672	8.772537483	8.600046051	8.533202665	8.738197797	8.365632055	8.698697726	8.734713812	8.739700097	8.496403749	8.612737144	8.725907367	8.191004303	8.007827285	8.395869424	8.614038495	8.037652479	8.502285501	8.56405947	8.325002585	8.282293583	9.09849226	8.461605666	8.517843384	8.90429925	8.610050341	8.355003831	8.144713494	8.123514637	8.339646248	8.44281599	8.588204919	8.520412623	8.187076104	8.029629287	8.356897364	8.234097792	8.444994391	8.565362038	8.349983976
AGTR1	6.753083948	6.842942398	6.749764424	6.689770156	6.729523233	6.694195934	6.623885665	6.727789771	6.78164641	6.705608497	6.736684498	6.702795215	6.749151083	6.66124702	6.753758391	6.652100819	6.68434275	6.729446639	6.713081533	6.65525895	6.692228041	6.706482686	6.762686631	6.704132683	6.700909089	6.680864716	6.696184737	6.734064055	6.752665201	6.690074757	6.808095133	6.822331905	6.719121542	6.761338097	6.740432769	6.743130229	6.799775115	6.672101987	6.825089377	6.701781977	6.777653119	6.714175471	6.672940017	6.707969135	6.750083793	6.643527142	6.70731584	6.799130448	6.715182284
AGTR2	6.710698613	6.594842763	6.623578525	6.729166839	6.611329323	6.736061246	6.559837928	6.735596983	6.584675412	6.686855672	6.532823432	6.640689337	6.531691532	6.654468566	6.589130629	6.75826338	6.614538402	6.719153521	6.677754025	6.67019055	6.735834499	6.746123296	6.622989322	6.805593744	6.684720335	6.732380446	6.59314045	6.675688976	6.681451918	6.781213118	6.588704808	6.640866559	6.650865136	6.669591657	6.655987568	6.589053671	6.678093056	6.705289472	6.5463604	6.680132874	6.627788363	6.670554551	6.651916367	6.714823115	6.605323632	6.735744061	6.587315846	6.739257598	6.651183107
AGTRAP	8.358407637	8.118233988	8.311547632	8.073870203	8.658357218	8.385615297	8.350593657	8.403200372	8.480852397	8.067849254	8.14555025	8.317367672	8.446486532	8.382533288	8.597671101	8.23943603	8.439628061	8.625074247	8.406401515	8.267967447	8.329559939	8.295109816	8.016782337	8.156001185	8.228587084	7.823693063	8.41477985	8.322413273	8.317367672	8.213452394	8.56090239	8.258028968	8.880595171	8.244294014	8.351640588	8.050650971	7.859920087	8.258028968	7.904818723	8.202612312	8.100555564	8.484628994	8.224240853	7.847379995	7.7333794	7.971899655	7.859548018	8.313025522	8.127261631
AGXT	6.669414332	6.652850466	6.668101053	6.672571053	6.797956419	6.760981675	6.778364377	6.824093256	6.770656143	6.864036117	6.700141698	6.691986996	6.829221207	6.825341759	6.692456926	6.584937356	6.851488328	6.747872636	6.80555016	6.693777969	6.824747623	6.74440763	6.83228028	6.711663451	6.725027153	6.72983829	6.828308143	6.830240132	6.637124434	6.819791887	6.735805312	6.759590458	6.764179557	6.686981043	6.774098675	6.74166376	6.670946225	6.798383192	6.741562522	6.553199647	6.648005381	6.813953089	6.790131784	6.7324089	6.614574556	6.621709158	6.747785848	6.703338409	6.840625914
AGXT2	6.668063252	6.459204586	6.584218935	6.569333084	6.594246121	6.571794555	6.554958939	6.600973665	6.5030837	6.573510215	6.521004421	6.567554581	6.622752455	6.514660328	6.527584804	6.672918877	6.661289235	6.604550922	6.56791455	6.503275356	6.602332527	6.528846761	6.615878298	6.651149089	6.530926395	6.440926377	6.611733545	6.6379762	6.597516827	6.54722873	6.67398695	6.499562273	6.650865136	6.529512587	6.584731414	6.629018162	6.586502566	6.567945227	6.533237915	6.656275617	6.541684562	6.491349854	6.583097634	6.452578124	6.494409379	6.539994618	6.596476179	6.636988598	6.689611791
AHCTF1	7.524210562	7.57251229	7.546111078	7.344241452	7.316233324	7.415214508	7.34311018	7.399758962	7.354774978	7.504952683	7.54373824	7.728718346	7.622857621	7.488394515	7.467754178	7.525210758	7.581258313	7.609810181	7.40368117	7.660288253	7.757028944	7.423774779	7.333670133	7.540536708	7.553534063	7.359850397	7.642805393	7.594970739	7.606202787	7.570716683	7.617340769	7.539833139	7.361535386	7.462962832	7.566131857	7.351595981	7.472079722	7.372533572	7.504237767	7.612739257	7.637789565	7.627049618	7.353400925	7.27678757	7.380385552	7.453719953	7.508265023	7.544521974	7.450316813
AHCY	7.729183317	7.905747334	7.773715284	7.52303845	8.153394935	7.600520851	8.077021101	7.801394881	7.534289799	7.631956786	8.115318007	7.594582253	7.698943315	7.844890798	7.833782249	7.580883481	7.681081564	7.322753246	7.765662954	7.584412218	7.544193452	7.873659781	7.560815356	7.514389608	7.821501438	8.405754951	7.898351482	7.654631598	7.856141073	7.716552748	7.51720119	7.63075496	7.982981972	7.515918213	7.599485601	7.505992006	7.666255108	7.716552748	7.377541744	7.604014398	7.853103025	7.310472263	7.795434032	7.626569025	7.447995847	7.82482693	7.607898716	7.58101166	7.680308167
AHCYL1	8.896210738	8.793350114	8.693056315	8.642902654	8.340736346	9.20039644	8.556671397	8.663446538	8.628553196	8.530723227	8.661501973	8.828362513	9.024716405	8.635790643	8.708981569	8.642594143	8.779942043	8.637094059	8.628829212	8.893593293	8.694063727	8.652385105	8.689648255	8.754080158	8.679079303	8.743554305	8.844130492	8.799390883	8.733386677	8.787361641	8.679875469	9.001252874	8.607108387	8.81429609	8.769923425	8.646141978	8.586889613	8.665070911	8.510380041	8.762020866	8.544130179	8.513917679	8.567615342	8.760611204	8.673031564	8.659559165	8.707935406	8.629490739	8.65120036
AHCYL2	6.955017806	7.012541883	6.95453817	6.898063118	6.934059981	6.9503989	6.962987412	6.966117448	6.806477646	7.094619775	6.905563932	6.997150942	6.920727383	6.953282935	6.980685557	7.045236843	6.942978425	6.861640733	6.995940237	6.755470376	6.965689664	6.913803525	6.902151898	6.948198381	6.937840823	6.957383783	6.97660553	6.972744686	6.979915556	6.986816182	7.142692289	7.01804313	6.963865345	7.028650513	7.023827164	6.923732931	6.985946975	7.029665682	6.714806415	6.838009878	6.923318659	6.797066768	7.037458752	7.00049275	7.111275582	7.024669014	6.980147604	6.806056668	6.985781223
AHDC1	6.759548218	6.671467015	6.76645422	6.658876327	6.680808667	6.733302932	6.740335339	6.772879	6.80987006	6.850987731	6.836947036	6.693371706	6.890249887	6.762647361	6.716145108	6.667778935	6.882314248	6.637708779	6.641377798	6.764284876	6.827145792	6.714272169	6.675266608	6.716714919	6.695961198	6.719433603	6.7135368	6.792224753	6.659784521	6.594028394	6.55717513	6.704786877	6.780504171	6.74931696	6.723473497	6.676338358	6.627107647	6.665941158	6.849482215	6.698397232	6.694995777	6.686939894	6.716029009	6.764190246	6.669451565	6.616002212	6.702685836	6.713667879	6.651183107
AHI1	6.655135257	6.664080673	6.674296239	6.753842152	6.629841208	6.665869419	6.734975152	6.719996449	6.679029435	6.770618271	6.812811954	6.723506088	6.681883091	6.715345865	6.831636275	6.656586033	6.73077203	6.657691754	6.807789391	6.655908004	6.800686473	6.762380862	6.792861356	6.679508046	6.769197005	6.754753294	6.809857618	6.84152508	6.854441312	6.829894949	6.671520462	6.648690091	6.596092786	6.663016854	6.677524436	6.606238909	6.88762489	6.64981539	6.673730865	6.875604039	6.861963424	6.467498076	6.672457126	6.736230231	6.832633727	6.757184569	6.841962098	6.619541379	6.635194652
AHNAK	8.672284268	8.535685737	8.526704402	8.223818356	8.597103484	8.500476235	8.448826898	8.546872488	8.322904352	8.57242973	8.438441053	8.299333937	8.513707807	8.543200617	8.473624629	8.351640588	8.522875507	8.324474739	8.511497708	8.624418617	8.231433017	8.348384284	8.369013396	8.242767434	8.378319337	8.579638343	8.449412028	8.429138325	8.373487562	8.36517432	7.988058307	8.477869029	8.120890143	8.292657066	8.449412028	8.276539438	8.388976338	8.520983696	8.017644965	8.123947551	8.360804031	7.94120133	8.250175054	8.31898195	8.519822247	8.233708967	8.370415284	8.214004808	8.369954736
AHNAK2	6.61168059	6.62898832	6.690509598	6.750041514	6.670468583	6.62859856	6.677087099	6.662522411	6.654204907	6.640800966	6.642354385	6.705358413	6.692091742	6.696540111	6.630834803	6.619007786	6.663261555	6.684360396	6.658171025	6.676593205	6.647697708	6.665747473	6.696272121	6.6500888	6.6645396	6.688394494	6.634406593	6.60862281	6.655173071	6.675874103	6.683330769	6.623826534	6.789309713	6.677247974	6.650793137	6.708778679	6.730037243	6.712679311	6.654440555	6.686476028	6.69422899	6.677605207	6.700568312	6.716551429	6.701424216	6.682081672	6.739027418	6.689801838	6.667340972
AHR	9.166718369	9.153658301	9.197231326	9.631359763	9.382942209	9.174879185	8.981318874	9.524444165	9.212850435	9.153658301	9.198570687	9.262739744	9.194198155	9.355987291	9.065787742	9.438112239	9.226694966	9.560653282	9.411271117	9.025518232	9.367019217	9.220632292	9.308310537	9.323143935	9.367019217	9.1089275	9.137597481	9.131886481	9.105056433	9.304371121	9.710207178	9.170781924	9.305405218	9.456324713	9.282878365	9.456324713	9.282878365	9.336655783	9.354690114	9.329756358	9.398683542	9.206521349	9.22453487	9.434572471	9.552094648	9.27053395	9.582009617	9.332020011	9.472586108
AHRR	6.548006788	6.541820263	6.51453179	6.606114294	6.646308226	6.662118596	6.464827798	6.610576616	6.729030099	6.630632876	6.521004421	6.510910481	6.543698827	6.566086738	6.584303684	6.509400522	6.509160722	6.567172416	6.678976118	6.552410242	6.707875896	6.612704841	6.454847659	6.624086002	6.557140664	6.499994913	6.588384477	6.656726172	6.578048338	6.641004556	6.579437693	6.496770745	6.5494723	6.629108245	6.568446431	6.558288258	6.721039627	6.594057108	6.62165762	6.581388588	6.568991338	6.63603061	6.559683132	6.509057907	6.552231644	6.560029726	6.587315846	6.658451971	6.498788103
AHSA1	8.295381247	8.027874889	8.412567163	8.185296217	8.144713494	8.383112533	8.381878997	8.065201849	8.382533288	8.283121847	7.872043878	7.989992426	7.995865548	7.989034294	8.10315396	8.178802877	8.265994953	8.046998894	7.972626407	8.056933846	8.301462272	8.25311576	8.114690655	7.953443322	8.043710479	8.310619859	8.156901638	8.340184047	8.091223505	8.166215502	7.840319382	8.094025404	8.004922108	8.232360457	8.104431415	7.875835718	8.176315503	8.147314623	8.164334639	8.083103697	8.232583963	8.566220447	8.391801521	8.249696672	8.040956101	8.082002517	7.767411725	7.999608165	8.094382378
AHSA2P	8.269997698	7.97953967	7.984782003	9.131886481	9.016704117	8.21247578	8.588785555	9.0282196	8.872066034	9.089270894	8.185769436	8.865119199	8.077420562	8.564796255	8.507826057	8.622080729	8.733982076	8.664369906	8.78216791	8.260543171	8.728552579	8.464041509	8.826941284	8.738197797	8.638981861	8.408757178	8.385138391	8.511497708	8.228587084	8.436273014	8.664043025	8.595996844	8.773774254	8.601296704	8.799390883	8.778361396	8.424615035	8.91742306	9.139289813	8.320525041	8.863173351	8.790837475	8.277442093	8.307705474	9.097640068	8.261051311	9.041744246	8.352596637	8.19985133
AHSG	6.569080446	6.541820263	6.572556744	6.675774167	6.562970559	6.54973739	6.511372313	6.642547942	6.538532054	6.551868241	6.614561132	6.597074939	6.529380691	6.625665125	6.598355834	6.589500873	6.633429565	6.589578091	6.585268953	6.570393667	6.554575118	6.583859552	6.555950663	6.511279469	6.570681998	6.66088875	6.600508948	6.532036672	6.693656324	6.53569594	6.57060999	6.58286223	6.486900647	6.716488079	6.559038166	6.602702982	6.477233763	6.636148643	6.51222526	6.510744179	6.531749817	6.58626665	6.564034212	6.570762863	6.434668162	6.523927201	6.61147349	6.5647506	6.567674364
AHSP	10.01412609	10.42284859	9.49821606	12.08018224	9.876974499	10.68310098	10.22487846	9.484261486	11.18084284	10.20844772	8.987219444	10.93249175	10.19093497	10.12481225	9.635519714	11.32649566	10.34157627	11.83361349	9.701637365	10.18776598	10.85421585	10.6188481	10.12092909	12.08609062	10.23779246	10.22487846	10.81505998	10.64346898	9.93840827	11.3763421	9.688134322	10.67661615	10.37336655	11.00011176	10.95983058	11.23683347	10.72181775	12.10835122	11.16863792	11.31818941	9.139289813	11.87758222	10.64017799	10.8411231	9.771434022	10.08027596	10.28713751	11.23343378	10.6930249
AICDA	6.663192648	6.685585798	6.717735186	6.755403215	6.667058501	6.653707818	6.640419354	6.775921715	6.736794496	6.739736993	6.711858255	6.675443529	6.724306427	6.806561662	6.816959205	6.835456329	6.801091088	6.762697573	6.789338917	6.659654543	6.736883711	6.683119837	6.633904891	6.723514556	6.720364601	6.802227966	6.644453806	6.763549198	6.777213081	6.597647176	6.638017424	6.736716793	6.768346096	6.701396225	6.670896291	6.685471219	6.605629737	6.732636934	6.629287088	6.79940911	6.673822578	6.698405348	6.734150551	6.711789353	6.796393447	6.679440426	6.772326152	6.740922497	6.882090234
AIDA	10.06339811	9.981823507	9.921037435	10.67940702	9.716701013	10.08380722	10.06164259	9.728570938	10.33128924	10.33925182	9.852694271	10.25517962	9.852694271	10.0488738	9.78608699	9.930592797	10.19093497	9.648201314	9.817727189	9.869308164	9.884685467	10.19471683	10.02096082	10.28905132	9.971804718	10.1328873	9.843534023	10.15764929	9.886148196	9.955233035	9.407956822	10.11180956	9.857275445	9.925992829	9.932159843	10.5917348	10.42026774	10.21465491	9.820397452	9.906809491	10.07101769	9.921037435	9.813038913	10.1930228	9.894017935	9.985149203	10.01951568	9.753444808	9.995957871
AIF1	9.427668251	9.184382943	9.66568425	9.559342144	9.400913788	9.667261085	9.53631617	9.609657559	9.499509878	9.257533181	9.145006065	9.553430519	9.627533457	9.612232523	9.881366424	9.652221296	9.572359565	8.989839762	9.698153491	9.796527643	9.662256034	9.336655783	9.490488787	9.413875357	9.408942802	9.031532898	9.774361049	9.679792463	9.363305664	9.594822231	9.481690398	9.586201846	9.776950454	9.71259189	9.820397452	9.313881117	9.364516053	9.288787872	9.402976915	9.569788822	9.427668251	9.662256034	9.462141649	9.378693898	9.016704117	9.119944621	9.239196062	9.550781011	9.495684636
AIF1L	6.653222853	6.747498805	6.639781885	6.597040009	6.734236217	6.720928828	6.718119868	6.69665399	6.690559873	6.711638071	6.718176226	6.74673389	6.777763906	6.711760814	6.710136861	6.712424146	6.683058633	6.748679333	6.673570904	6.744399253	6.719058368	6.693303892	6.752086945	6.730815987	6.72330332	6.664811247	6.706648031	6.708975666	6.768346096	6.672483184	6.765926445	6.747750523	6.725801855	6.695883283	6.739568094	6.700757304	6.774226083	6.73834792	6.682673517	6.611233605	6.700440062	6.726115352	6.749016776	6.733011909	6.719338993	6.653277422	6.637565026	6.667372526	6.736658438
AIFM1	7.144435706	7.15661971	7.121444777	7.143196565	7.07737508	7.182872136	7.126745781	7.113932081	7.018156607	7.117315808	7.024717855	7.148244455	7.113519153	7.01199967	7.071094446	7.021758467	7.076280334	6.935847497	7.065484604	7.184702564	7.0451776	7.074234444	7.132935743	7.090739063	7.042732507	7.190610341	7.048616412	7.027515473	7.127552057	7.130245568	7.064747101	7.08021918	6.965637856	7.112263951	7.107643837	6.994426569	7.183501123	7.00482112	7.037855335	7.137566706	7.142946152	7.053659011	7.168538838	7.170157567	7.092382371	7.16499741	6.988565454	7.091904047	7.152363978
AIFM2	6.65095369	6.643676729	6.654616256	6.636469315	6.65430543	6.618960934	6.627788363	6.702678475	6.770656143	6.650416679	6.72587316	6.643488382	6.674965189	6.660208408	6.780152672	6.600294363	6.703783013	6.582880288	6.649820994	6.624036214	6.624571948	6.616149706	6.591303815	6.622245027	6.702795215	6.601973112	6.59314045	6.520619691	6.694999482	6.662081924	6.686488432	6.746941879	6.519880368	6.653836408	6.662640681	6.624339292	6.598296709	6.645773613	6.540259218	6.69192566	6.586541886	6.629554249	6.64363186	6.722073937	6.601577444	6.577775608	6.674559571	6.598486042	6.632511002
AIFM3	6.690578493	6.769015599	6.688731403	6.840356133	6.786892082	6.741258701	6.724987639	6.713068344	6.630166602	6.686855672	6.803975514	6.777631459	6.676803364	6.743776456	6.620837187	6.734298437	6.690908282	6.711928312	6.656319722	6.793156175	6.746030966	6.699108182	6.659924725	6.640176985	6.668296803	6.664393448	6.620837187	6.773721772	6.633343049	6.646770408	6.666552914	6.691300463	6.593939876	6.676542825	6.62488412	6.730510287	6.643666616	6.59760214	6.731700002	6.761623615	6.653820388	6.593711422	6.613942235	6.681100429	6.698444321	6.698736095	6.712762859	6.717998901	6.645485313
AIG1	6.992566601	7.049473058	6.805971354	6.862008174	6.88658805	6.93502099	6.948415544	6.997537014	6.856104521	6.91581075	7.065886924	6.892388355	6.87423195	7.066881295	7.011454128	6.951410644	6.900342919	6.811384796	6.925764152	6.922341189	6.944590061	6.977561354	6.910876795	6.854335059	7.080772136	7.107922107	6.967730536	6.946644815	7.059465811	7.049563944	6.929467361	7.010793963	6.828717652	6.890075978	6.953960307	6.779794474	6.996948397	6.838377622	6.678466415	6.908530541	6.999481325	7.108684893	7.001684315	6.879142553	6.893870568	6.885883649	7.098983704	6.822763685	7.02534212
AIM2	7.107272024	7.164292964	7.316351776	7.352292068	7.69028782	7.116214876	7.256312652	7.211792296	7.140510201	7.072957577	7.166785687	7.102941601	7.111676345	7.215048212	7.112459241	7.295374975	7.069986308	7.784041813	7.176823866	7.369779153	7.272177961	7.285576612	7.245491607	7.203625558	7.129881223	7.134206544	7.222027311	7.269449968	7.280758495	7.464421264	7.551121527	7.305216988	7.750621742	7.260471747	7.413184389	7.428866204	7.021400965	7.218928665	6.876150105	7.218716005	7.275400601	7.697308479	7.518949954	7.61450298	7.130427274	7.373396047	7.179060508	7.150638749	7.222889737
AIMP1	6.601232679	6.610834236	6.674296239	6.622715491	6.718693008	6.554275034	6.716233348	6.717879224	6.650897907	6.708567781	6.614561132	6.675443529	6.543698827	6.627163535	6.765926445	6.497267806	6.695560066	6.714626423	6.686966962	6.542906166	6.631683596	6.762380862	6.625972671	6.596447564	6.787592286	6.736268631	6.600508948	6.660792071	6.585588726	6.686897728	6.699360434	6.759590458	6.636456815	6.73206091	6.570019778	6.524217166	6.734255727	6.611811588	6.699617055	6.550842639	6.764431118	6.604342211	6.562585127	6.626050478	6.717042493	6.700076104	6.670662519	6.619541379	6.677642249
AIMP2	8.362698049	8.01249661	8.21247578	8.04597521	8.146008479	8.1775401	8.091223505	8.141374255	7.967571062	8.034483621	7.95591336	7.82482693	8.051634406	7.819874081	8.188089939	7.891866432	8.051043707	7.899024763	8.004409815	8.061320851	7.83118608	7.932365982	8.28988862	7.875246738	7.904401197	8.453580738	8.063652042	8.214004808	8.097953724	7.978048289	7.738537734	8.112382637	7.683025829	7.995366795	7.966122482	7.938786902	8.203613755	7.971399227	7.771459693	7.948439378	8.006061412	7.816640084	8.282293583	8.270838492	8.013105568	8.084742852	7.986441381	7.958188732	8.20686117
AIP	8.791592578	8.867453554	8.623114509	8.606113541	8.753329939	8.895800522	9.072978466	8.524960695	9.019705989	9.053861126	8.733386677	8.610050341	8.877186667	8.684141059	8.633247511	8.632374258	8.750476004	8.510130379	8.656362857	8.792257003	8.754080158	8.844130492	8.74038788	8.710311063	8.708216327	8.767068927	8.849431323	8.686485774	8.794727732	8.91439544	8.328685126	8.906890987	8.731923574	8.80736189	8.583596073	8.776887605	8.925380012	8.868205502	8.862771011	8.749790232	8.747119668	8.481947226	9.011243192	9.008740161	8.692337406	8.923451647	8.772013586	8.591742372	8.705330292
AIPL1	6.520170636	6.56925637	6.526032039	6.628208957	6.550122059	6.574409114	6.591060885	6.631692853	6.574456967	6.603082598	6.615064196	6.6514979	6.651242886	6.629342613	6.652339001	6.54568928	6.62524086	6.601104145	6.637990301	6.643257127	6.586970159	6.680740802	6.591892537	6.586901166	6.579942613	6.555694264	6.633065325	6.590474922	6.626247518	6.620545254	6.62000037	6.556043104	6.569339076	6.580557883	6.561429291	6.569675082	6.586094329	6.661578071	6.617918137	6.604905768	6.605898236	6.574715072	6.568550959	6.627574434	6.671253361	6.494084023	6.567275469	6.604636423	6.601221013
AIRE	8.683236123	8.705687799	8.790837475	8.966003236	8.853898543	8.735438412	8.563392066	8.840620357	8.778361396	8.623796493	8.700430456	8.769046579	8.763272501	8.728552579	8.707654484	8.803521137	8.711702174	8.907654621	8.734713812	8.781028373	8.850121751	8.793652109	8.774405253	8.836101185	8.810636309	8.607928588	8.637638584	8.685241878	8.681136455	8.790243559	8.933862265	8.702917073	8.725907367	8.82907281	8.773146221	8.937941732	8.621708521	8.765408161	8.80833549	8.830576224	8.704298593	8.783235063	8.727262998	8.912230868	8.913916768	8.736845328	8.839726709	8.803521137	8.875718549
AJAP1	6.713822214	6.680115928	6.584937356	6.708499014	6.6813493	6.704724211	6.622007628	6.698732311	6.589319917	6.729588942	6.629967803	6.663562384	6.734386751	6.631763699	6.589874991	6.665238979	6.684360396	6.661053015	6.625563822	6.703973886	6.622314596	6.710364685	6.650124468	6.692207581	6.662522411	6.693087797	6.658817785	6.67170937	6.674826399	6.661684796	6.661535503	6.633944123	6.605286391	6.688451406	6.665716987	6.654037221	6.570115031	6.677103382	6.701966502	6.679253038	6.684809114	6.847503753	6.583914856	6.723720753	6.737839435	6.683342795	6.764109786	6.74437913	6.711453619
AJM1	6.610603576	6.666607197	6.704865477	6.673518259	6.681152118	6.614591348	6.748470111	6.634421973	6.742757501	6.564606226	6.672654365	6.607396523	6.637324103	6.685958698	6.657496289	6.690559873	6.776796127	6.684471703	6.561122969	6.667497278	6.679825972	6.683877445	6.655389863	6.741562522	6.65660545	6.668807241	6.686350756	6.764179557	6.635153079	6.760190527	6.753328178	6.706768222	6.682673517	6.685226192	6.613078099	6.584501221	6.660473619	6.667066966	6.806039192	6.699161646	6.677925468	6.791307555	6.654247417	6.623903832	6.646932463	6.66588263	6.712190331	6.744282544	6.615138603
AJUBA	6.681423696	6.627482043	6.67991672	6.664325098	6.613249592	6.677395046	6.620390072	6.645911216	6.659995479	6.666407708	6.636698699	6.714860698	6.683662018	6.678737266	6.67742388	6.641628447	6.671197711	6.686026861	6.74079702	6.6729988	6.689458461	6.706673544	6.66058093	6.602677034	6.693577696	6.642935073	6.676500797	6.718939169	6.662659849	6.712087989	6.714204696	6.647647165	6.645815096	6.746437726	6.72942786	6.688045265	6.67550912	6.676773881	6.720448245	6.701577338	6.618286425	6.70547366	6.686363676	6.669289671	6.643223687	6.649208883	6.683492633	6.617303291	6.629249096
AK1	7.081000244	7.033662366	6.938459837	7.533341039	6.895422441	6.947614303	7.079158394	7.13550243	7.139423589	7.144548535	6.842879627	7.008675334	7.057199927	6.936683968	6.937446296	7.07726249	7.071917377	7.216304362	7.161549681	7.252877813	7.346773047	7.258740546	7.123189121	7.422943219	7.041947274	7.107922107	6.905018526	6.926512905	6.918498901	7.091604877	7.015422979	6.983900484	7.163787672	7.05570466	7.011112311	7.716681657	6.885511417	7.160287054	7.505886785	7.069279799	6.990633024	7.250029269	7.048294579	7.310683419	7.069625467	7.064852059	7.256183762	7.178952781	7.178845054
AK2	7.479079581	7.419417881	7.655180327	7.328114997	7.503586297	7.512638987	7.458064275	7.466602399	7.368837308	7.3627583	7.368380852	7.31375836	7.389468602	7.362227131	7.522841068	7.302272566	7.458427816	7.332728674	7.4560704	7.39882408	7.374565204	7.449161384	7.455112811	7.197586136	7.343285527	7.442614248	7.418989963	7.407162408	7.465733396	7.401317564	7.338461684	7.489210944	7.216763774	7.398263231	7.363679572	7.310882666	7.433854125	7.249342792	7.311368378	7.494253358	7.388581919	7.069451378	7.451868946	7.502851713	7.369779153	7.459940003	7.499830065	7.41730507	7.425906324
AK2P2	7.296873107	7.549577832	7.166098835	7.587161392	7.287578329	7.225015145	7.092312243	7.585747171	7.007298309	7.237754875	7.136939887	7.249595943	7.190532071	7.0286035	6.928434188	7.898678043	7.12799928	7.402841988	7.290219765	7.185479937	7.3063461	6.947041144	7.29195432	7.545998223	7.216380723	6.984491171	7.224734992	7.027079766	7.265516304	7.212432997	7.655180327	7.217874979	7.104339344	7.237025222	7.485128684	7.490630415	7.087960118	7.177705926	7.385261429	7.556344138	7.351212277	7.270313218	7.074269152	7.425631663	7.471129573	7.272564462	7.45921008	7.479906116	7.308638088
AK3	8.175279661	8.223280295	8.029487671	7.912655291	7.860074653	8.322168978	8.261505233	8.119149437	7.853249328	8.319666831	7.938494212	7.979831853	8.069083367	7.95591336	8.035533239	8.030216858	8.214004808	7.816640084	8.029818912	8.01637124	8.1522887	8.393004546	8.178802877	8.233004215	7.930767311	8.456849648	8.063652042	8.290798678	7.973148161	8.114690655	7.687973631	7.936115921	7.968861633	7.86726086	7.895973453	8.203613755	8.277222951	8.3479726	8.152946648	8.071428071	8.194658319	7.985368838	8.045374765	8.144025456	8.416066553	8.04719367	8.10819806	7.903587086	8.041709057
AK4	6.749109293	6.783477558	6.756843746	6.801375197	6.744597512	6.755354944	6.82331724	6.784331954	6.740505631	6.757173374	6.775586814	6.700297852	6.774804642	6.795196954	6.775728132	6.715655458	6.700982184	6.770963294	6.762934165	6.703742916	6.701424216	6.736158097	6.765300152	6.75861461	6.791152156	6.717735186	6.754535287	6.71606408	6.746602156	6.834905237	6.81389991	6.724682283	6.728417582	6.742869216	6.739641718	6.778621281	6.767556145	6.793296541	6.712297943	6.76005959	6.757401171	6.749686227	6.866803761	6.719611337	6.760713773	6.765667576	6.757145161	6.775651662	6.762771956
AK5	6.699144343	6.764870223	6.711543365	6.645269789	6.640425264	6.695738843	6.683025124	6.717442138	6.72860096	6.712679311	6.762840035	6.665510344	6.678051521	6.67772131	6.677395046	6.733636657	6.698027192	6.700533477	6.714398201	6.649016978	6.658019113	6.722896105	6.759873381	6.644245414	6.778411007	6.677357208	6.735662882	6.697684394	6.759328944	6.641737261	6.642796992	6.642056515	6.693303892	6.746281426	6.667169321	6.640916032	6.774127801	6.639099182	6.723836858	6.685392622	6.766584261	6.732934933	6.724095778	6.695784174	6.696770626	6.73091054	6.728101822	6.770833531	6.726637413
AK6	7.504237767	7.354258793	7.519169908	7.389213648	7.558559169	7.229588428	7.623553402	7.624023391	7.298536264	7.65443406	7.548890489	7.273473031	7.196086487	7.419600996	7.53640452	7.543250397	7.345893617	7.179328054	7.371295826	7.553750382	7.596339696	7.565251982	7.736680838	7.285941689	7.451868946	7.645948112	7.459106593	7.49458425	7.538092169	7.535752376	7.383536712	7.422583479	7.381720931	7.462149297	7.226978704	7.598013255	7.6048675	7.462551709	7.271865963	7.378263598	7.653055011	7.370151975	7.603485562	7.46108774	7.596607367	7.634619977	7.46108774	7.493642492	7.548890489
AK6P1	6.963761388	6.943826021	6.917713722	6.866114063	6.947614303	6.957343103	7.01536491	6.985744445	6.868219221	6.911683572	6.907744059	6.900653353	6.87688106	6.907637991	6.995995547	6.984367895	6.901342822	6.997916193	6.906054936	6.83811447	7.025950739	6.919285105	6.928252012	6.872810505	6.908940476	6.919285105	6.840521567	6.801712069	6.902744093	6.918244309	6.898119696	7.124490582	6.753007141	6.870229314	6.834647306	6.908699359	6.988013442	6.953038283	6.769197005	6.820179366	6.975626455	6.764043271	6.889706342	6.913042084	6.961743772	6.920687845	6.998970662	6.892527896	6.980147604
AK7	6.660220072	6.628244621	6.580272945	6.677314709	6.649126073	6.490676348	6.638952895	6.540663777	6.456940203	6.636304445	6.669471518	6.617289142	6.66728688	6.498271355	6.553403995	6.608198268	6.60099918	6.620575743	6.563398256	6.608781349	6.568946427	6.587464816	6.659924725	6.608535682	6.535035755	6.58342395	6.619190332	6.60784197	6.465448948	6.66581921	6.626066436	6.515271598	6.612855494	6.517306605	6.529846653	6.61001218	6.548266302	6.589593577	6.544619102	6.509057907	6.768142568	6.471861323	6.632367854	6.627163535	6.574327385	6.641285078	6.580391896	6.563398256	6.566091444
AK8	6.684456749	6.654220582	6.674296239	6.636469315	6.735637317	6.702353664	6.623134541	6.751638454	6.781060233	6.674097947	6.70366076	6.650917937	6.631660732	6.673796167	6.592280451	6.680722965	6.724900715	6.689611791	6.747437551	6.572289242	6.672684322	6.637516021	6.751720585	6.696515489	6.508226309	6.669245772	6.600508948	6.598661254	6.650147591	6.70731584	6.738382878	6.688430136	6.65869989	6.84431194	6.673922382	6.757606122	6.631893675	6.679614023	6.669365529	6.612964985	6.64019414	6.686939894	6.669277152	6.621685411	6.608790177	6.667487054	6.707822634	6.634059221	6.61971155
AK9	6.68064108	6.719457632	6.668420955	6.723888727	6.732636934	6.728289606	6.705825117	6.738171615	6.757550513	6.640551985	6.714062368	6.696377994	6.660595185	6.711825336	6.724628943	6.751052884	6.745108038	6.688663308	6.719153521	6.741907998	6.650765015	6.771724626	6.749979666	6.650236408	6.621477739	6.656281998	6.714249878	6.638654145	6.669563007	6.779829414	6.641709172	6.760129791	6.745384968	6.70452171	6.690215815	6.602021944	6.675646991	6.682385648	6.73068911	6.64121789	6.668831262	6.699579868	6.621316749	6.712778306	6.635544427	6.594227115	6.719601231	6.705776367	6.586008598
AKAIN1	6.688607068	6.66362332	6.693887377	6.638606796	6.677842807	6.69158999	6.617387106	6.691689226	6.716404439	6.642009127	6.6768714	6.642589671	6.665425724	6.620390072	6.673369744	6.673991747	6.693433359	6.663146706	6.660745792	6.722854306	6.704565335	6.687229134	6.634421973	6.705806315	6.661230295	6.60278919	6.630361129	6.671599814	6.646626407	6.624217477	6.643025701	6.657675272	6.655939584	6.580530645	6.717791678	6.68314229	6.666407708	6.588351511	6.675682257	6.614753221	6.582926514	6.654869852	6.586884034	6.579015248	6.699053233	6.728664693	6.676440155	6.674674923	6.651849203
AKAP1	6.722896105	6.807742106	6.719473197	6.716303936	6.770618271	6.806157188	6.834292334	6.7394101	6.746297637	6.832610982	6.906314467	6.694142687	6.770385994	6.880208571	6.779678941	6.709399724	6.781387332	6.59905549	6.808191398	6.761533404	6.672101987	6.753975578	6.81593734	6.791471223	6.825732416	6.823527014	6.720085242	6.786501821	6.857515368	6.731451362	6.752926938	6.758022826	6.730525646	6.779256685	6.664414248	6.677232527	6.806498799	6.717985305	6.806332516	6.798797961	6.785219552	6.618267985	6.617132277	6.747408652	6.796846428	6.800638198	6.795636474	6.636090757	6.818264115
AKAP10	6.942046022	6.8324901	6.873754498	6.792992893	6.863223068	6.93343663	6.907473162	6.911437258	6.871697052	6.888881981	6.930125428	7.001945448	6.82380649	7.013757678	7.008154434	6.842641854	6.84359656	7.145515691	7.067790101	7.126539267	6.987191191	6.929423737	6.9813863	6.982596099	6.989556438	7.061683534	6.945429681	6.883811498	6.96566376	7.082954057	7.232294779	7.087528788	6.884094442	6.953925921	6.958581883	6.989406256	7.03634104	6.862042929	7.008002959	6.928387589	6.942607017	7.128861737	7.063600202	6.768652983	7.015708717	7.007839179	6.977806571	7.153014427	7.079531658
AKAP11	7.359256603	7.308156569	7.360425961	7.350101116	7.221623307	7.266540974	7.388840149	7.362412288	7.21973006	7.438315945	7.370780124	7.380190963	7.314316659	7.391258395	7.336927388	7.390864924	7.382960579	7.23609396	7.482303597	7.219329868	7.286940213	7.302802076	7.339532093	7.39262734	7.406830306	7.315863213	7.282813363	7.359692305	7.374377603	7.374954384	7.165430905	7.375181408	7.134606838	7.28663285	7.282031139	7.372754469	7.250315672	7.370936006	7.414001903	7.294000828	7.381913747	7.033573591	7.24782764	7.402279274	7.440164228	7.402460316	7.508127205	7.212707114	7.395982124
AKAP12	6.723836858	6.679087478	6.783515779	6.727087236	6.765481803	6.804469891	6.723139362	6.732452952	6.781518689	6.618043905	6.817889919	6.825927776	6.775684072	6.771160963	6.747359451	6.694101398	6.728440086	6.726253779	6.722654668	6.758475567	6.748047884	6.718569222	6.738521098	6.762380862	6.761986009	6.696433424	6.817380677	6.739541428	6.73558464	6.717735186	6.844939581	6.742785729	6.758047687	6.767861964	6.804886706	6.702499842	6.713654142	6.674356082	6.721798706	6.770765596	6.809840394	6.684192331	6.68490213	6.794553379	6.743428191	6.774249677	6.755393581	6.777329817	6.728054815
AKAP13	8.521464379	8.505182111	8.371955667	8.319475585	8.326053956	8.472973084	8.002872602	8.340184047	8.426438972	8.320298024	8.390049816	8.299753912	8.580166775	8.345929852	8.492924073	8.339111382	8.403684804	8.549185388	8.248636721	8.305243333	8.220615216	8.309613744	8.124368891	8.463758094	8.353015792	8.121804623	8.374105263	8.356897364	8.280360406	8.36035136	8.739700097	8.490013416	8.475402087	8.476622024	8.49118705	8.19985133	8.083785281	8.257094543	8.194169862	8.362416669	8.238474703	8.624418617	8.396785543	8.230523509	8.20964425	8.267967447	8.312539226	8.56591125	8.418125769
AKAP14	6.577240264	6.589825438	6.652731806	6.586060396	6.641763281	6.595071976	6.608570546	6.691892487	6.582201478	6.629884153	6.653444786	6.658308247	6.562056374	6.629364016	6.625135329	6.593271791	6.572349389	6.635337295	6.593825826	6.571024154	6.562211853	6.529814072	6.625029544	6.588925619	6.608475523	6.559000077	6.579360519	6.543199448	6.682171018	6.563109917	6.639948304	6.632679645	6.59504919	6.599397234	6.529303027	6.637805256	6.638570275	6.613033836	6.59295654	6.612501375	6.627366765	6.546401242	6.531211004	6.599333061	6.607184458	6.521964761	6.646932463	6.595027881	6.594719251
AKAP17A	8.565362038	8.634516385	8.616627178	9.063923021	9.002079691	8.607928588	8.945282722	8.938672588	8.827759685	9.016704117	8.80770074	9.072217886	8.688316824	8.906890987	8.826941284	9.140181999	8.862771011	9.002079691	8.986454756	8.783956373	8.97317103	9.011243192	9.093993267	9.005559754	8.863575692	8.894291735	8.690267994	8.9542722	8.658357218	8.854714567	9.168762759	8.747119668	8.782537744	8.716528653	8.763962068	9.075741245	8.804963296	9.199443004	9.23705087	8.812680809	8.783956373	8.971529459	8.67081832	8.818674362	8.955060043	8.758606025	8.983009897	8.845597318	8.786289775
AKAP3	6.667045442	6.644872905	6.63798325	6.736597319	6.611329323	6.657246463	6.671759232	6.617272532	6.659360363	6.600900469	6.620115289	6.581750175	6.647293268	6.59142526	6.620837187	6.69929678	6.758590531	6.736622425	6.676434279	6.620407158	6.585146001	6.591020322	6.751720585	6.596447564	6.576533931	6.573510215	6.606255885	6.671012703	6.627196079	6.716862382	6.660764118	6.656900072	6.632101866	6.517306605	6.643439175	6.742771615	6.633607228	6.628443225	6.708642207	6.661889548	6.562439294	6.666203592	6.667324976	6.823973462	6.730132597	6.579015248	6.643473117	6.555059872	6.671686428
AKAP4	6.617199309	6.67314675	6.656592445	6.687024878	6.640372155	6.623426646	6.620497478	6.702136942	6.609425633	6.659672936	6.578704285	6.588088864	6.648847873	6.59527026	6.632437859	6.585603361	6.627366765	6.645643519	6.617650409	6.615533596	6.628443225	6.649330819	6.593847343	6.745108038	6.629712001	6.730525646	6.646655249	6.67349603	6.673479757	6.585004566	6.633113235	6.624053818	6.622425553	6.627001475	6.611705804	6.658243226	6.69881131	6.615016881	6.669796074	6.584019185	6.584456518	6.643369787	6.731840996	6.652339001	6.675220662	6.668012661	6.656837436	6.629401548	6.672571053
AKAP5	6.724431733	6.690143381	6.670468583	6.652100819	6.775049671	6.675144956	6.647928686	6.555705843	6.643676729	6.700692292	6.691263412	6.667351161	6.613383349	6.764062821	6.619351901	6.747892222	6.686725929	6.611083086	6.646139651	6.635703006	6.544421989	6.797860413	6.614543694	6.703093069	6.636631426	6.644872905	6.544443756	6.577840101	6.675360354	6.695064902	6.771548786	6.680124401	6.662841879	6.622046767	6.707491409	6.698530051	6.633607228	6.690533643	6.629287088	6.713129549	6.600557244	6.777234638	6.6643282	6.649954268	6.665699678	6.644426157	6.639468044	6.778287008	6.776741489
AKAP6	6.653713325	6.637461783	6.659668211	6.773721772	6.5083392	6.677842807	6.520692857	6.549636238	6.598026342	6.584839414	6.582201478	6.675443529	6.543698827	6.648847873	6.686390668	6.584937356	6.664153804	6.716029009	6.570859098	6.673970428	6.668629858	6.636080725	6.563712989	6.582292763	6.573647955	6.506128384	6.630834803	6.655106817	6.560217209	6.49050289	6.719099139	6.530432055	6.636456815	6.677596311	6.51667695	6.548634286	6.619007786	6.626446789	6.624620386	6.533403025	6.638973027	6.625785944	6.559683132	6.690270128	6.613347488	6.728149499	6.58449438	6.835095057	6.687157358
AKAP7	7.518949954	7.567541973	7.442951244	7.559104816	7.459559454	7.505781565	7.507400547	7.365887348	7.584072038	7.681214126	7.422133536	7.59035491	7.594086995	7.592041463	7.296660643	7.475123704	7.598706835	7.485128684	7.429455146	7.541391687	7.458850824	7.609299422	7.64443616	7.6439092	7.655460407	7.474208882	7.600993495	7.48790941	7.53830246	7.564248051	7.406648029	7.581850686	7.628532444	7.578794612	7.432558756	7.727316278	7.467032144	7.540729353	7.706025263	7.57024054	7.63919526	7.492690999	7.326043702	7.458633103	7.476167842	7.503971138	7.622209644	7.503142078	7.195921355
AKAP8	7.485023525	7.518756744	7.571843182	7.59912877	7.642965368	7.555901365	7.63959689	7.640184166	7.221510729	7.56672604	7.411249949	7.635558946	7.555630715	7.505166488	7.474084101	7.561579824	7.486817472	7.583494439	7.761626258	7.656506109	7.434850456	7.664261543	7.602972073	7.677998418	7.526665565	7.703783185	7.607747636	7.643546401	7.540077333	7.487675389	7.548632401	7.505244404	7.371532504	7.47355458	7.695236374	7.620555939	7.520652626	7.548082323	7.85203088	7.535254059	7.556447112	7.39262734	7.652551353	7.564709748	7.558972217	7.537482991	7.661530875	7.309228083	7.647156408
AKAP8L	7.219248984	7.418431162	7.179709568	7.291614483	7.069279799	7.435269591	7.174875729	7.172976293	7.560815356	7.205519064	7.25668405	7.231183332	7.310804249	7.283934337	7.252877813	7.24360987	7.466731781	7.202421393	7.35247554	7.121444777	7.222889737	7.10875265	7.192102249	7.487360978	7.367172015	7.175271782	7.226604852	7.205454687	7.213876128	7.243250964	7.211480777	7.342819958	6.952605189	7.234683903	7.247913525	7.268275886	7.145551929	7.209687808	7.162981616	7.365475752	7.09174798	7.158588113	7.315357032	7.07794743	7.187359529	7.162898579	7.130035507	7.085231636	7.317959567
AKAP8P1	6.663192648	6.859459268	6.637133501	6.693394203	6.772811689	6.640139114	6.774703793	6.676554285	6.782485901	6.776885703	6.626714052	6.656452595	6.73214446	6.719658783	6.796393447	6.801237627	6.523736288	6.612431458	6.793262169	6.556539983	6.709270052	6.805217669	6.669618122	6.732052829	6.714148124	6.644872905	6.801321123	6.724932629	6.705912658	6.716862382	6.590855692	6.73539289	6.872615506	6.693851626	6.693591281	6.668240518	6.628801898	6.753818751	6.695319361	6.854608956	6.787951142	6.631683596	6.886616728	6.642615865	6.76637294	6.64698209	6.607237416	6.756104946	6.681626404
AKAP9	6.705676821	6.755756472	6.66124702	6.807893212	6.700771467	6.65095369	6.664259341	6.697771776	6.714249878	6.766545331	6.757401171	6.663902247	6.770508253	6.745858622	6.719698161	6.648107601	6.666345525	6.711226684	6.706167975	6.749516838	6.7783304	6.759873381	6.632964534	6.731248155	6.693111144	6.734289918	6.719750815	6.651242886	6.77991744	6.688122342	6.753083948	6.693418594	6.646411675	6.759791394	6.671612778	6.725211821	6.664266464	6.726130992	6.781621078	6.759873381	6.692350773	6.685809832	6.568313965	6.676440155	6.701679608	6.68495659	6.683362069	6.633269326	6.704011836
AKIP1	7.063545114	7.060068304	7.020531028	6.864696319	6.995884927	7.072957577	7.021537727	7.045006116	6.927100292	7.035950746	6.993806955	6.983211759	6.992636983	6.976389234	7.069090057	7.022231184	6.99325645	6.985654231	6.944289065	6.974403408	6.920371346	6.967983829	6.985142992	6.97801911	6.932313184	7.040878753	7.001012928	7.011019581	7.08125073	7.017912541	6.842133308	6.971893984	6.984367895	6.968179336	6.884681433	6.922513032	7.059555693	6.877598926	6.933545114	6.967371307	6.969445137	6.946369517	6.939282511	7.005846378	6.961176464	6.954937454	7.012939271	7.03867788	7.092242115
AKIRIN1	7.318269571	7.30056485	7.401531259	7.423046033	7.225220494	7.291541585	7.447425878	7.644922662	7.623087766	7.373729154	7.470201446	7.382269649	7.327501611	7.457654831	7.308156569	7.52470039	7.402460316	7.560294422	7.576038125	7.460211759	7.566390266	7.463963174	7.458850824	7.467032144	7.407618465	7.369625118	7.503778453	7.34272395	7.496304833	7.514916973	7.621622134	7.444433254	7.546111078	7.40179813	7.386388777	7.438872665	7.558559169	7.403073992	7.662609391	7.49203266	7.42193754	7.655676466	7.458427816	7.515575351	7.428295433	7.58430497	7.362078478	7.571703186	7.531627912
AKIRIN2	9.266281821	9.334203163	9.608370741	9.163543091	9.66456675	9.27053395	9.228697842	9.473936898	9.627533457	9.398089108	9.610978885	9.455028146	9.487985485	9.545172178	9.573575969	9.573575969	9.543844729	9.710207178	9.584856679	9.726188473	9.752241875	9.3938642	9.232710785	9.350858902	9.365872637	9.207624748	9.67810002	9.441828967	9.623316229	9.430444724	9.774361049	9.511389694	10.00023587	9.555994244	9.774361049	9.243417591	9.164816777	9.476251351	9.460996985	9.432133097	9.81889563	9.946491639	9.520642122	9.053861126	9.060509771	9.367019217	9.056313061	9.443050168	9.427668251
AKNA	10.21053801	10.5439705	10.15412885	9.773018423	9.99326599	10.18466002	10.1436002	10.02284586	10.40775182	10.48911842	10.50846858	10.24455298	10.32676654	10.57123766	10.16333108	9.943392411	10.36437929	9.93840827	10.14773431	10.32676654	10.1436002	10.03866138	9.632514975	10.11444184	10.12481225	10.10092489	10.26780501	10.41754025	10.06008323	10.06920598	10.21873072	10.23569531	10.4835923	10.00904172	10.37592262	10.0909125	9.698153491	9.944889505	9.91013009	10.08027596	10.13059286	9.867004536	9.944889505	10.05066577	10.01064995	10.0967911	9.782160021	9.961781969	9.787586837
AKNAD1	6.67330684	6.689493722	6.647341428	6.7605018	6.66421535	6.621150199	6.648722924	6.695413495	6.743824222	6.672630899	6.745184475	6.661104724	6.707282905	6.641855958	6.682840797	6.65959715	6.59531104	6.63825782	6.658243226	6.725710922	6.621918433	6.657389092	6.643168034	6.650601642	6.691446415	6.667431023	6.697480279	6.652987353	6.692228041	6.721864101	6.629429638	6.633759659	6.639764338	6.644426157	6.600294363	6.663562384	6.588738587	6.734914945	6.852166277	6.669983904	6.666361749	6.72074133	6.730061607	6.652165523	6.731363862	6.627677504	6.776196437	6.772823355	6.7081133
AKR1A1	7.952322822	7.900118247	8.010103814	7.985965002	8.263718493	7.997645092	8.147794527	8.026021328	7.898678043	7.97629524	8.144248166	7.90931763	7.949540688	7.867096711	8.23280747	7.978636676	7.968519899	7.95491763	8.056132269	8.034290252	7.980806722	8.021383961	8.109048397	7.843142641	7.961703423	8.216756494	7.911883759	7.974866662	8.144248166	7.904020526	7.738157362	8.039609365	8.031227772	7.918497758	7.986988914	7.740840157	7.993370683	7.864757268	7.930767311	8.073870203	8.021383961	7.551826064	8.033679438	8.068285584	7.913970356	7.949864736	8.041527661	7.813052692	7.938786902
AKR1B1	8.986454756	8.734713812	8.566529645	8.687112772	8.618302518	8.93830716	9.166718369	8.645778701	8.723366499	8.838708648	8.704298593	8.666816429	8.707654484	8.619582291	8.635790643	8.582985075	8.837973606	8.384005119	8.797988685	8.577007386	8.331672536	9.052115255	8.989839762	8.687643282	8.683818613	9.524444165	8.657375178	8.796666006	8.862771011	8.723025874	8.23800526	8.76465088	8.620938335	8.604813771	8.479674235	8.638981861	8.833050566	8.908526222	8.727897879	8.695764897	8.684852692	8.480852397	8.856921318	8.910021744	9.077351503	9.087590857	8.833729793	8.544954071	8.776887605
AKR1B10	6.574312891	6.550556629	6.569653288	6.642262012	6.454847659	6.648814341	6.502483208	6.554211027	6.528810273	6.542214214	6.587972312	6.553434493	6.578958965	6.561443038	6.482404413	6.536708028	6.635001302	6.618712854	6.642411889	6.525657939	6.544421989	6.686447165	6.62898832	6.693048554	6.555765038	6.636278409	6.564277069	6.56455817	6.602753936	6.579847129	6.496458092	6.438631133	6.538097122	6.537246479	6.567067085	6.531415253	6.61579312	6.578745604	6.612050713	6.494296096	6.503405857	6.548346585	6.527630628	6.613121045	6.645082797	6.566663924	6.602299256	6.630236142	6.477233763
AKR1B10P1	6.616209609	6.685585798	6.643988606	6.551258948	6.63970205	6.64730421	6.801237627	6.674335857	6.614298529	6.632277605	6.687715537	6.56905951	6.799662909	6.556981878	6.595326692	6.5690468	6.654858664	6.676514614	6.650967734	6.673970428	6.607646524	6.741530864	6.730638957	6.645004048	6.588415432	6.658010332	6.678474172	6.662215683	6.573036814	6.691179318	6.810926429	6.59453953	6.805365523	6.651112512	6.737640378	6.811451029	6.678093056	6.69246788	6.794965671	6.648514354	6.737427145	6.700494953	6.709437621	6.722073937	6.585483642	6.6265295	6.659097557	6.602896	6.69094246
AKR1B10P2	6.806220038	6.64021651	6.680456509	6.694866555	6.520546524	6.592950375	6.631930388	6.561589818	6.604645407	6.573510215	6.522358904	6.619806881	6.641988049	6.698659796	6.751155735	6.643693685	6.574675318	6.62198001	6.750781623	6.761051291	6.707875896	6.646544052	6.529303027	6.605418744	6.601232679	6.518123588	6.800192909	6.477103452	6.688442494	6.650887527	6.598355834	6.611486641	6.703016876	6.651112512	6.65465224	6.587273861	6.607006777	6.589593577	6.726510637	6.598708503	6.752468266	6.668411485	6.61602362	6.58513148	6.702274146	6.571601749	6.58181106	6.686120405	6.69204918
AKR1B15	6.641478517	6.616580945	6.669819088	6.623585223	6.590630736	6.61607967	6.666936382	6.612593139	6.599765703	6.638006279	6.628494756	6.612593139	6.636130704	6.604684872	6.775617643	6.794896759	6.660505874	6.729065344	6.698612999	6.585112515	6.619472316	6.631814403	6.690759469	6.657238084	6.690143381	6.668771827	6.640388893	6.615645829	6.636464164	6.608640772	6.614558208	6.665617849	6.7038938	6.643395466	6.588370325	6.615629317	6.656964358	6.687069045	6.628697966	6.61683988	6.620451454	6.688216074	6.652858352	6.591843749	6.589157351	6.675019231	6.642309202	6.65670265	6.657961721
AKR1C1	6.703138828	6.528388785	6.596077259	6.551258948	6.454847659	6.557913343	6.551868241	6.564370119	6.53398375	6.70191821	6.582201478	6.623784644	6.678751453	6.648847873	6.613474718	6.627798038	6.652949252	6.537171715	6.428816611	6.546810229	6.574632204	6.583859552	6.555950663	6.540168178	6.503853405	6.576272435	6.66391294	6.584652833	6.602753936	6.589825438	6.580590429	6.531691532	6.559447684	6.465448948	6.646201818	6.485552054	6.576007025	6.489230902	6.601042545	6.517053992	6.64019414	6.670554551	6.542645527	6.470513467	6.619508016	6.512155632	6.593722063	6.506169265	6.514785743
AKR1C2	6.720448245	6.677742362	6.661499008	6.722421152	6.707005162	6.652605893	6.690883537	6.657789919	6.688580591	6.639592436	6.662345009	6.684667232	6.629376079	6.660668621	6.652595399	6.662841879	6.696699422	6.737677118	6.669486241	6.773920897	6.673291987	6.651016979	6.682542551	6.690926308	6.716787912	6.626267886	6.696151931	6.667209723	6.688853493	6.666587541	6.646579246	6.669323522	6.668517288	6.658680026	6.649757723	6.700799394	6.732290054	6.636931805	6.685482737	6.641052221	6.704119258	6.726235084	6.702000804	6.709780061	6.649587063	6.664030212	6.68191719	6.714352446	6.663210184
AKR1C3	7.97543734	7.196003921	7.376782992	7.591265935	7.490990648	7.631464847	7.634510163	7.557604093	7.905747334	7.475123704	7.360138418	7.155157312	8.492262461	7.753733702	7.759622924	7.499187699	8.175482641	7.981444355	7.625768144	7.6721609	7.514829755	7.666403309	7.260563235	7.020053145	7.568763927	7.462551709	7.552908349	7.447293479	7.284107389	7.199502382	7.741656352	7.595626139	7.433079254	7.853103025	8.150769149	7.674921857	7.860229219	7.046614213	7.621622134	7.852495429	7.673745793	7.358399246	7.390770884	7.898351482	7.800237439	7.315863213	7.631579793	7.136881076	7.467923696
AKR1C4	6.844249688	6.755834777	6.878458682	6.921762048	6.741680249	6.699931755	6.763719136	6.781228793	6.882965392	6.776160784	6.81340564	6.748217063	6.956756084	6.874170424	6.798823893	6.926914829	6.696250543	6.793314293	6.79082197	6.727821384	6.784206205	6.722830064	6.751202017	6.642398888	6.763947705	6.681935709	6.828938585	6.673219188	6.729024128	6.698318483	6.896144262	6.784405187	6.72345665	6.84105152	6.745746591	6.722148387	6.842789248	6.718085056	6.845733795	6.833005559	6.80510147	7.008996735	6.774077327	6.850912247	6.768292219	6.740633291	6.769532925	6.75970895	6.673403837
AKR1C6P	6.650138769	6.652087184	6.736158097	6.619549648	6.630236142	6.668137152	6.642434131	6.709228504	6.694919111	6.616695162	6.63223359	6.761570708	6.655997879	6.632026894	6.700338124	6.541362618	6.694879638	6.671397528	6.651743362	6.629287088	6.581738612	6.645838552	6.678820887	6.675382302	6.683001863	6.676849513	6.646818659	6.698938283	6.752988261	6.810845626	6.721743096	6.700896666	6.560145894	6.665093588	6.713691452	6.788222717	6.72492455	6.722676181	6.644681009	6.606187117	6.661499008	6.63925069	6.696302567	6.662301739	6.594456686	6.677247974	6.625232655	6.708700844	6.629190206
AKR1C8P	6.757658004	6.716286969	6.691403134	6.677742362	6.673128594	6.66465143	6.691728825	6.663671314	6.689010888	6.761100834	6.671578534	6.779616408	6.819714623	6.639136062	6.698086221	6.698270404	6.725477402	6.695883283	6.635558918	6.611486641	6.62496848	6.713550841	6.633243541	6.657267231	6.657789919	6.694277359	6.7387478	6.670596148	6.632415698	6.600391076	6.645320541	6.586690927	6.680015287	6.728691692	6.665913568	6.66736135	6.604698506	6.815774275	6.752086945	6.699438008	6.720822506	6.664619386	6.705399485	6.588287006	6.659672936	6.637433157	6.694071306	6.725477402	6.599961896
AKR1D1	10.04048313	9.817727189	9.943392411	10.29588922	10.13867923	9.796527643	9.747109351	10.08893763	9.95705442	9.897123363	9.884685467	10.04248122	9.985149203	9.860257462	9.789251453	10.07635711	9.927486617	10.25717516	10.1436002	9.843534023	10.0909125	9.933743584	10.056818	10.18057238	9.908209845	9.834047101	9.829276917	9.930592797	9.961781969	10.04492078	10.22053426	9.990082314	9.95705442	10.0369264	10.10655201	10.2532254	9.946491639	10.16519362	10.0870248	10.06920598	9.953538733	10.03155026	10.02437014	10.0967911	10.13487355	10.02627784	10.25517962	10.18057238	10.15199883
AKR1E2	6.724431733	6.660524665	6.659668211	6.808374661	6.602542036	6.679327785	6.694290913	6.621926168	6.974972351	6.764911923	6.637614398	6.736539857	6.69498848	6.742350258	6.590596958	6.732862231	6.681141407	6.68820925	6.818390467	6.624036214	6.636389722	6.673518259	6.71824244	6.773210247	6.707948852	6.628792379	6.629481683	6.808493549	6.637124434	6.840024615	6.636969252	6.655564906	6.596092786	6.627655391	6.746668902	6.601176159	6.710480101	6.647715413	6.771756695	6.718341466	6.675085389	6.816893193	6.719611337	6.737607951	6.742682432	6.664832986	6.660431803	6.791607275	6.662598115
AKR7A2	9.110128182	9.047082718	8.97398422	8.699860551	8.728552579	9.189600321	8.838341529	8.942527217	8.743554305	8.809987089	8.916515784	8.857691066	9.095678885	8.751971863	8.929411713	8.819326502	8.75937973	8.765029521	8.743860118	9.054704924	8.778361396	8.957494664	8.944524052	8.751169637	8.949606429	9.144186458	8.966003236	9.072217886	9.025518232	9.006222446	8.312539226	8.890235618	8.856229778	9.085608787	8.856229778	8.698697726	8.966864579	8.90429925	8.893593293	8.836101185	8.929411713	8.69916037	8.907654621	9.072217886	9.179822574	9.333172413	8.960282488	8.835216011	9.093295304
AKR7A2P1	6.585072371	6.740160741	6.697154793	6.677993493	6.606316181	6.683272667	6.763354403	6.64596198	6.670534085	6.667917827	6.592379903	6.637273687	6.690016229	6.612730563	6.727842571	6.670409711	6.613968281	6.737459153	6.596931296	6.829421899	6.744107952	6.679087478	6.688271043	6.667513794	6.636183451	6.74582858	6.574000558	6.709115003	6.592090991	6.664526465	6.729373551	6.682203317	6.937977329	6.629615327	6.6733252	6.636312598	6.613409633	6.658001551	6.547200669	6.638570275	6.689708842	6.63294574	6.679644411	6.684456749	6.634603117	6.709780061	6.6820373	6.629376079	6.654930224
AKR7A3	7.247670605	7.251567808	7.171428047	7.402841988	7.123493414	7.233826787	7.382960579	7.123987116	7.141355879	7.172232021	7.18690081	7.079665261	7.177260273	7.234039378	7.282813363	7.181961968	7.073983854	7.17755907	7.172379363	7.201851797	7.23609396	7.172976293	7.199261941	7.23194959	7.155046664	7.169543591	7.283621965	7.119494863	7.256458707	7.164443121	7.137891596	7.197586136	7.176352105	7.206411814	7.224218589	7.115937524	7.272009103	7.278768632	7.188412607	7.236300529	7.154369157	7.121322571	7.146985705	7.081793161	7.261252524	7.167939957	7.155945091	7.108055694	7.184547082
AKR7L	6.697406969	6.71174289	6.71161531	6.697090651	6.606524381	6.759116722	6.711504149	6.717601382	6.655377219	6.65982633	6.714987189	6.605829095	6.654961303	6.636051602	6.64143269	6.638370623	6.64698209	6.705259677	6.673659025	6.72088408	6.623752115	6.661915546	6.619095675	6.667439523	6.682512677	6.652372447	6.558700197	6.707595001	6.678418121	6.611083086	6.825241802	6.552679698	6.624590556	6.690517606	6.689770156	6.683464497	6.69367617	6.617485574	6.593041703	6.692367307	6.643672854	6.636761072	6.678074496	6.640055711	6.594277174	6.664357454	6.703365382	6.666151805	6.633008219
AKT1	8.385138391	8.393004546	8.351640588	8.507541351	8.237545149	8.479674235	8.23280747	8.492924073	8.547378229	8.495833892	8.3756995	8.727262998	8.607928588	8.595996844	8.327161888	8.659559165	8.720000984	8.495223166	8.409407755	8.529586702	8.579177043	8.508696723	8.420355677	8.546872488	8.56591125	8.242767434	8.388442653	8.624418617	8.368527296	8.485234437	8.679079303	8.357408762	8.410494079	8.559634468	8.568589256	8.381878997	8.406951059	8.356434514	8.483504358	8.657061542	8.510380041	8.317367672	8.1775401	8.402699027	8.362416669	8.112122258	8.502791626	8.542023647	8.531920672
AKT1S1	6.671656162	6.785644627	6.687658113	6.770637207	6.794360668	6.76670228	6.82706283	6.773807688	7.040663456	6.689558235	6.74781229	6.930992306	6.819438472	6.821533005	6.808645142	6.906952674	6.858210953	7.163913206	6.921927446	6.852478134	6.847300155	6.749160971	6.846778994	6.915465279	6.823090925	6.828753139	6.804051541	6.842811014	6.786149166	6.845953146	6.783127997	6.852590739	7.08125073	6.904065324	6.764160938	6.672974438	6.84329926	7.01024793	6.908615129	6.739038865	6.811019802	6.770004779	6.768603537	6.644078301	6.751833399	6.762430006	6.764568231	6.887724918	6.796665346
AKT2	6.636234651	6.602398541	6.542083832	6.859243912	6.633618537	6.795737128	6.643590553	6.588619886	6.743307318	6.670409711	6.586387884	6.602757572	6.614538402	6.798186415	6.410490985	6.474213376	6.642037931	6.573838231	6.613157464	6.572289242	6.487950766	6.605120417	6.565537041	6.699481992	6.573647955	6.62351213	6.702281626	6.580837541	6.619398681	6.701207344	6.581949054	6.710238527	6.640800966	6.617324528	6.6181141	6.655087648	6.578650266	6.589593577	6.658081249	6.494296096	6.579942613	6.654110268	6.581430247	6.637175155	6.621899483	6.561791976	6.627524646	6.548774994	6.58099783
AKT3	6.709228504	6.725167146	6.756994049	6.710506736	6.729614259	6.710647786	6.786035541	6.759640208	6.762811079	6.781793828	6.772255408	6.776196437	6.769382544	6.760713773	6.726469974	6.722016656	6.702854605	6.774371011	6.713276024	6.788966965	6.744929358	6.713322132	6.683937067	6.738393444	6.784303227	6.72595839	6.690270128	6.786343555	6.712747412	6.853798263	6.753124971	6.760447394	6.719014407	6.721480179	6.773745369	6.725177916	6.726178116	6.781387332	6.70071806	6.752294816	6.741182054	6.885966631	6.77676502	6.773252895	6.756819391	6.759116722	6.770478404	6.800759169	6.709319921
AKTIP	8.249696672	8.480212052	8.238474703	7.76368442	8.132832431	8.419160879	8.353015792	8.320298024	8.333910116	8.609304625	8.526049661	8.320298024	8.305243333	8.483504358	8.343251722	8.463307905	8.474201578	8.377171658	8.506442655	8.071631298	8.638981861	8.446486532	8.454195759	8.362979429	8.502791626	8.617287855	8.245762913	8.67081832	8.499816966	8.374544567	8.670174307	8.304291282	8.505182111	8.39356014	8.013994012	8.253537659	8.729922926	8.282616434	8.56980083	8.322904352	8.769923425	8.539624601	8.499816966	8.296511235	8.408558276	8.848013625	8.44825052	8.260793336	8.266990894
ALAD	6.974680717	6.996067013	6.978717615	7.084691016	6.93883219	6.984291662	7.027358323	6.959947772	6.942119197	6.918244309	6.921370294	7.03123891	7.04834779	6.981188642	6.950158084	6.937669756	6.885346271	7.009263289	6.943528056	7.053108756	6.9990667	6.966513854	7.110579961	6.942491389	6.950891203	6.940931159	6.971065135	7.014420504	6.997488371	6.993748032	7.019064732	7.085671536	6.951663483	6.970838432	7.027640109	6.959327124	7.035292593	7.107643837	7.046071426	7.093056052	7.042528175	7.083563252	7.007524602	7.071515701	7.038315288	7.033882863	7.031826174	7.075105074	7.086890455
ALAS1	6.640413445	6.705050393	6.71383647	6.67297984	6.70901495	6.691270979	6.648361343	6.743130229	6.651923915	6.626074265	6.695506718	6.686313636	6.76926871	6.771322752	6.768748949	6.644534459	6.714335115	6.649882192	6.651951304	6.680084939	6.693545813	6.726423942	6.724682283	6.740025941	6.653718833	6.658929547	6.715565136	6.671702369	6.682103147	6.752665201	6.695630828	6.703809788	6.682300683	6.72874345	6.608263651	6.659765504	6.705922056	6.73368573	6.653277422	6.662571801	6.709414351	6.653629815	6.699053233	6.725027153	6.639592436	6.69791538	6.699245321	6.690991292	6.753831513
ALAS2	8.522875507	9.059678897	9.36067338	10.79848288	9.386554162	9.353506819	9.221778413	8.874340738	9.22453487	8.881373625	9.385263553	10.5917348	9.502169907	8.563392066	9.547720188	10.336803	8.896620954	10.07444742	9.069417299	9.458860889	9.675430559	9.748264934	9.51780462	10.81505998	10.09482067	8.999431219	9.93840827	9.259584781	8.887763177	10.05500571	9.258539644	9.594822231	10.1930228	10.30852101	10.11365036	11.43556534	10.45545862	10.39756274	10.06533801	9.343814213	8.695764897	11.33517757	9.655314732	9.286213919	9.456324713	9.238103124	9.413875357	10.36437929	9.81889563
ALB	6.747928429	6.650908288	6.797973251	6.90309034	6.836779946	6.828717652	6.799070425	6.727821384	6.838440513	6.841369669	6.685658	6.772391056	6.775851483	6.848487304	6.693964352	6.70023383	6.822367608	6.885511417	6.810765796	6.720230599	6.884154099	6.780600257	6.671931931	6.787560671	6.847715693	6.783995828	6.749562081	6.739605834	6.835276123	6.764365943	6.865226228	6.818190811	6.767200495	6.792933936	6.705590845	6.908272488	6.802832881	6.895841984	6.800307603	6.831636275	6.763915205	6.99776419	6.775527611	6.796121741	6.739519358	6.714204696	6.814256624	6.958894501	6.75490551
ALCAM	7.741269079	7.899024763	8.147314623	7.757028944	7.636747589	7.731988498	8.040793833	7.699553946	7.903587086	7.796790232	7.835091553	8.044944155	7.63440035	7.896693756	7.908993134	7.828033783	8.206620505	7.466509452	7.797199661	8.037208275	7.883199091	7.902262726	7.581977035	7.747140201	7.934750131	7.47859412	8.170022291	7.99785169	7.791232181	7.862018114	8.131029821	7.833083072	8.364880487	7.750290167	8.24817294	7.734943982	7.894417276	7.503586297	7.672615411	7.890477649	8.098794926	7.987159598	7.620968235	7.691398577	7.577513061	7.626569025	7.761008168	8.006061412	7.927722974
ALDH16A1	7.027134641	7.149570685	7.141426109	7.191798157	7.478217752	7.155157312	7.017034394	7.15196198	7.196303813	7.24744237	7.202310566	7.245236633	7.169004617	7.228122831	7.115766751	7.252701287	7.12799928	6.861640733	7.134113691	7.036813543	6.956710105	7.222766055	7.061470102	7.128799952	7.196388598	7.122852202	7.138397575	7.017412862	7.104793963	7.117053901	6.928387589	7.24450652	7.245236633	7.075687324	7.068906514	7.104616918	7.325965868	6.959736549	7.055866223	7.147094263	7.086703995	7.229525844	7.045592156	7.230880382	7.152109622	7.150563893	7.296437212	7.231183332	6.972744686
ALDH18A1	7.23194959	7.050833349	7.042819926	6.805632609	6.895422441	7.056322695	6.83847453	6.964025298	6.76223613	7.025729166	6.972045241	6.941787654	6.92467212	6.900108903	6.954601053	6.923358754	6.954112114	6.897364215	6.816704779	6.944228321	6.886004768	7.018156607	7.091361979	6.871961097	7.028506496	7.283621965	6.897277846	6.969205615	7.028506496	6.981691995	6.79256016	7.005438567	6.705381571	7.004755031	6.644893332	7.007132717	7.069396849	6.838377622	6.873853388	6.898358473	7.006036756	6.686939894	7.026108232	7.247670605	6.945606991	7.043091583	6.862531468	6.749478065	6.884578807
ALDH1A1	8.308733944	8.260293006	8.48928927	7.850573539	8.241339663	8.337616743	8.428626036	8.134082256	8.185078964	7.542283775	7.75532662	7.663993677	8.299753912	8.394128483	8.24084597	7.891499841	8.356434514	7.954107938	8.633838143	8.020242511	8.293178374	8.020653252	7.859548018	7.8211703	7.862018114	7.400425	8.829767867	7.929643238	8.226210802	8.415519492	7.856316717	8.409927817	8.863575692	7.62086315	8.250593251	7.9273062	7.840963629	8.089841571	7.715261568	7.958605828	8.117444964	7.006036756	8.332740853	7.688419037	7.829471959	7.982233918	7.809322664	8.378845095	7.956397968
ALDH1A2	6.731133638	6.723339712	6.676065645	6.753050236	6.765716787	6.759214062	6.626883242	6.731653532	6.813149285	6.712593782	6.708499014	6.642746085	6.769311581	6.766998067	6.763675331	6.745343618	6.693349748	6.738584945	6.706992706	6.673254897	6.697527273	6.633786648	6.761100834	6.767408464	6.756288402	6.592018621	6.812456078	6.724318196	6.668771827	6.792167753	6.789133632	6.785955427	6.811912221	6.661091689	6.710740618	6.636213147	6.675604468	6.754587653	6.826837388	6.687612809	6.797834249	6.801508117	6.707104179	6.790258414	6.72354383	6.636261836	6.688835801	6.731674596	6.689044629
ALDH1A3	6.606652617	6.620837187	6.595342344	6.574505073	6.603082598	6.663192648	6.637946338	6.579688722	6.642935073	6.549042409	6.593939876	6.676361621	6.624683334	6.644872905	6.640009743	6.555913524	6.580883717	6.642649908	6.616241337	6.626564149	6.548979844	6.53420647	6.606065297	6.616395756	6.591602669	6.644143462	6.687591101	6.660208408	6.510194699	6.58513148	6.660008651	6.609289178	6.59682952	6.689635788	6.601585679	6.686524537	6.632891116	6.621773905	6.692305275	6.618425176	6.741001972	6.605353087	6.555192142	6.618070585	6.65869989	6.654824641	6.573088653	6.56564207	6.606230423
ALDH1B1	6.902075292	6.920687845	6.825891516	6.756134882	6.856356118	6.922647587	6.878082656	6.796017628	6.694142687	6.896327107	6.823944363	6.799869366	6.831974445	6.800686473	6.832209287	6.942389401	6.89752752	6.825686992	6.894380127	6.840788888	6.720498802	6.779151535	6.802740865	6.76556477	6.81340564	6.953811507	6.782809575	6.879953394	6.900956998	6.866940666	6.883596233	6.872705988	6.837871893	6.807331067	6.770656143	6.726510637	6.846617543	6.822739834	6.690820113	6.780705185	6.872169712	6.823944363	6.803620412	6.954280942	6.819843012	6.854253666	6.841245273	6.844249688	6.885117991
ALDH1L1	6.642061895	6.652850466	6.645396802	6.63370285	6.677357208	6.620601408	6.627788363	6.765521985	6.652378268	6.613033836	6.598690522	6.671692327	6.531691532	6.602332527	6.67064681	6.640694505	6.661289235	6.843949056	6.719718847	6.600391076	6.672684322	6.764237739	6.654853173	6.620691309	6.630431196	6.698365672	6.613371541	6.516769048	6.642354385	6.673041315	6.7093394	6.668762894	6.696377994	6.691357043	6.710210205	6.642091019	6.574385987	6.628443225	6.733142954	6.675396446	6.679806883	6.702170963	6.732742805	6.587738057	6.633848483	6.697224576	6.749971852	6.620702687	6.787824985
ALDH1L2	6.84431194	6.815516517	6.779616408	6.763880829	6.732770865	6.725128921	6.877475754	6.738372311	6.949604916	6.753363877	6.793678541	6.931938435	6.820393971	6.757024084	6.810434061	6.755922706	6.871246013	6.922723136	6.807386201	6.733369918	6.743776456	6.808611287	6.84409891	6.776519698	6.82412989	6.756288402	6.841856641	6.77283502	6.760330593	6.68224344	6.786621364	6.782111089	6.906126552	6.794896759	6.82224099	6.796371492	6.759897056	6.844137182	6.863516638	6.876123497	6.776109139	6.986006554	6.80555016	6.763539449	6.779432869	6.694676256	6.880373055	6.903254973	6.964025298
ALDH2	8.58947738	8.094767942	8.80770074	7.965624227	8.466918169	8.525546209	8.317670767	8.406951059	8.405154358	7.823693063	8.30466503	8.393844312	8.321304429	8.339378815	8.74144715	8.343533793	8.477869029	8.522875507	8.565362038	8.405154358	8.594280126	7.919353984	8.381632504	8.099513217	8.302940976	7.645452357	8.562173113	8.348384284	8.359647753	8.142883984	8.086315112	8.016576788	8.594933534	8.472973084	8.564796255	7.921566984	8.100022981	8.174160185	8.209003624	8.351031639	8.334387119	7.862461694	8.037865351	7.721569036	7.595626139	7.770178017	8.03142224	8.43007141	8.051043707
ALDH3A1	6.482822918	6.652850466	6.621140741	6.617265127	6.598348877	6.715655458	6.624620386	6.74652141	6.696682598	6.675319825	6.557282398	6.56905951	6.738495955	6.741001972	6.755470376	6.581959882	6.521413591	6.690797772	6.696473571	6.620407158	6.688745262	6.601865031	6.522276767	6.647974392	6.460995794	6.639412531	6.696699422	6.742718021	6.663301315	6.740319926	6.738382878	6.590620566	6.67920197	6.827838109	6.613719165	6.668240518	6.581820651	6.489230902	6.587661071	6.632616935	6.6351609	6.724854742	6.61602362	6.634458606	6.733456149	6.633992427	6.630161209	6.636988598	6.756511901
ALDH3A2	7.169543591	7.2404925	7.241189909	6.985255658	7.157342377	7.227493171	7.241189909	7.289880325	7.158588113	7.157062637	7.124309378	7.300262788	7.218369389	7.116301095	7.241485608	7.147518453	7.130917468	7.022938768	7.173675463	7.098005314	7.110579961	7.088770086	7.265943019	7.143458221	7.195598532	7.125218896	7.234683903	7.066553519	7.134917315	7.129295567	7.085130773	7.15529385	7.171119434	7.166916493	7.134206544	7.102475613	7.163835412	7.194653069	7.184205715	7.246663066	7.16532978	7.049473058	7.17738492	7.248142779	7.189616453	7.180324612	7.256597194	7.146046455	7.229724056
ALDH3B1	7.199073861	7.197135691	7.217513034	7.159550704	7.491575136	7.335664631	7.19673404	7.171428047	7.192930073	7.089524783	7.262964997	7.319676701	7.314169311	7.448768822	7.375977817	7.266096851	7.336044275	7.310725831	7.329332795	7.249488461	7.407995406	7.061885372	7.083563252	7.122136553	7.171875847	7.031826174	7.351595981	7.280912314	7.304212978	7.332397014	7.387267062	7.254961662	7.194182966	7.309798044	7.510233421	7.159550704	7.050097529	7.05738611	7.213070492	7.163612125	7.166098835	7.175640315	7.140422672	7.008996735	7.025057644	6.932764836	7.182692275	7.103890339	7.361101152
ALDH3B2	6.624217477	6.595342344	6.574482079	6.676270428	6.659010607	6.675954919	6.584196921	6.557799117	6.574147349	6.588068086	6.546556802	6.58822506	6.575633323	6.646471599	6.605033405	6.568313965	6.62253215	6.688818049	6.57917299	6.57105664	6.543586066	6.578062242	6.563146047	6.560241183	6.590279101	6.560734819	6.637748298	6.60101155	6.578686857	6.614706218	6.689648804	6.583806235	6.601341188	6.588605822	6.594699648	6.555830451	6.570418849	6.650616755	6.588328924	6.560558516	6.571870233	6.572590253	6.59243696	6.588328924	6.544784554	6.562537574	6.568639847	6.697489628	6.611161269
ALDH4A1	6.748909361	6.696184737	6.781836697	6.652708854	6.73279777	6.734022632	6.746123296	6.692951673	6.636070536	6.688684982	6.671327893	6.69271883	6.697771776	6.677407509	6.760713773	6.676703983	6.690398401	6.6337472	6.678407141	6.66030332	6.617465277	6.680808667	6.697952809	6.642469028	6.693696155	6.687218614	6.737065944	6.729656105	6.693325405	6.667863638	6.710045727	6.714681316	6.661514637	6.663721883	6.672969035	6.626860034	6.694872281	6.683983831	6.661340134	6.671278844	6.731308794	6.723293905	6.723482197	6.699610326	6.690425748	6.703138828	6.700656059	6.795506231	6.757024084
ALDH5A1	7.431327888	7.837420434	7.551572309	9.015832767	7.334767935	7.915820783	7.588313228	7.592041463	8.139851	8.121804623	7.874221321	7.914637841	7.67314697	7.313141243	7.747478806	8.326053956	7.94120133	7.937738508	7.74887218	7.675220514	7.781579093	7.967366361	7.777837138	8.615983545	8.149291314	7.486817472	7.833931396	7.677822321	7.510628355	8.143802746	7.643697372	7.626715058	7.782218412	7.928551441	7.90931763	8.593928946	7.998468547	8.039609365	7.884906862	7.7054122	7.615552196	8.033368212	7.585930986	7.7631475	7.626422992	7.865073452	7.659419613	7.825490365	7.713217177
ALDH6A1	7.207975046	7.322610281	7.26263608	6.971893984	7.145208815	7.536941412	7.355761092	7.283161678	7.172232021	7.320495071	7.602085202	7.320715903	7.463167452	7.439502601	7.348461559	7.182692275	7.314169311	7.061305704	7.330838631	7.205583441	7.121151353	7.244871272	7.177101752	7.128500005	7.263133622	7.331963124	7.175271782	7.416651764	7.334126526	7.193721796	7.059349013	7.376782992	7.290219765	7.233658095	7.254644579	7.108820406	7.159168268	7.202310566	7.067202923	7.166098835	7.359850397	7.175828902	7.258177952	7.102475613	7.240021014	7.338461684	7.22557228	7.039942506	7.16941271
ALDH7A1	6.73579	6.693785883	6.706392123	6.768064081	6.723913507	6.690093845	6.787323306	6.801287836	6.641709172	6.705776367	6.810024056	6.681549337	6.678264811	6.770004779	6.727659229	6.726610937	6.720703278	6.594566989	6.669518192	6.643231693	6.614667003	6.676225727	6.726911601	6.764130352	6.754587653	6.763067551	6.872122089	6.784746056	6.732845998	6.727558357	6.770900826	6.64616428	6.746134387	6.691809949	6.685840377	6.652858352	6.783385911	6.72016102	6.732310066	6.721077451	6.687706986	6.839099044	6.745207939	6.742010006	6.677882983	6.783418242	6.646515839	6.680132874	6.638435321
ALDH8A1	6.705825117	6.74180636	6.651262564	6.67930493	6.729656105	6.675888903	6.655939584	6.689152846	6.67314675	6.640530562	6.707104179	6.642520039	6.746393039	6.707211374	6.80514631	6.773332441	6.754322652	6.781684901	6.663070271	6.738039558	6.718920106	6.685339752	6.796944884	6.793509721	6.62284692	6.761814224	6.781736405	6.756269839	6.733532139	6.734730024	6.759009538	6.736061246	6.842342563	6.717455699	6.700209789	6.738093389	6.736478848	6.687591101	6.739736993	6.660281303	6.782627451	6.600960519	6.808172311	6.744651304	6.757024084	6.726325278	6.760258033	6.79940911	6.700656059
ALDH9A1	10.9656054	10.62480858	10.48103284	10.41459111	10.40416935	10.77680572	10.87048808	10.75502399	10.5114866	10.70867985	10.66746989	10.72181775	10.90858978	10.60373429	10.74849309	10.5252849	10.65884817	10.73669866	11.08186368	10.52265186	10.50357155	10.81139733	10.91209374	10.64346898	10.54504652	10.8507478	10.64996278	10.86098188	10.18466002	10.6930249	10.71875416	10.76715158	10.81505998	10.82735628	10.38747298	10.39046242	10.85751713	10.52021333	10.68956645	10.78522847	10.78244788	10.68310098	10.95983058	11.0179439	10.93249175	10.94504586	10.68310098	10.42994442	10.81798158
ALDOA	8.513707807	8.412567163	8.498749963	8.466081015	8.584829714	8.551614055	8.585508724	8.621708521	8.76465088	8.432986822	8.579638343	8.578011767	8.464872306	8.687112772	8.546872488	8.601296704	8.56980083	8.707654484	8.602345201	8.487031332	8.532579307	8.488771249	8.575371688	8.501739848	8.573651038	8.3494958	8.607928588	8.427600549	8.521464379	8.578011767	8.760611204	8.515485366	8.822627875	8.574809884	8.579638343	8.435095053	8.395216483	8.494718242	8.568589256	8.563392066	8.457128517	8.765408161	8.512089884	8.466595831	8.370415284	8.370415284	8.393004546	8.749166875	8.600623584
ALDOB	6.814486374	6.745315608	6.832180237	6.876271197	6.815217006	6.893981757	6.777263978	6.757184569	6.839053353	7.022938768	6.822279203	6.946675895	6.913837598	6.881364287	6.806536129	6.874003757	6.912797031	6.88658805	7.074956899	6.858902191	6.835041905	6.852938294	6.814256624	7.037962721	7.027038875	6.851975206	6.801321123	6.93594884	6.891397688	6.767583591	6.898739394	6.836704613	6.824584559	6.825341759	6.891818035	6.895622709	6.837775809	6.816893193	6.738968829	6.99776419	6.821417927	6.968399928	6.777319451	6.930530311	6.927747927	6.731788083	6.81815364	6.929423737	6.763329246
ALDOC	8.194658319	8.066124442	8.225474685	8.057622624	7.842733899	8.102750145	8.014819679	8.144025456	8.235963852	7.968341679	8.01249661	8.086083373	8.10155767	7.862018114	8.149291314	8.068285584	7.922469797	8.140055095	7.934892916	8.267560306	8.054413453	8.150769149	8.427085636	8.072201629	8.05041334	7.948439378	8.283870648	8.314611845	8.202172543	7.868221758	8.467240508	8.191912443	8.073544604	8.101806546	8.078769763	8.033941694	8.436273014	8.275826957	8.517509455	8.132628825	7.884066615	8.527057111	8.473913104	8.503412604	8.071631298	8.649915127	8.058066967	8.174160185	8.215903334
ALG1	6.82050137	6.742096057	6.740246438	6.538992327	6.733497877	6.800192909	6.703285635	6.85917673	6.718167895	6.793088216	6.801375197	6.639373033	6.784405187	6.752417058	6.823044026	6.740406776	6.805882812	6.660603539	6.769810095	6.650281494	6.731758209	6.750706835	6.676547791	6.740865698	6.794152433	6.937882281	6.902887719	6.774910719	6.952147579	6.70731584	6.659505019	6.672865508	6.881337456	6.632288064	6.605996337	6.761026427	6.772465673	6.790073834	6.616966964	6.648514354	6.841283153	6.662103698	6.707757061	6.626050478	6.895226015	6.709296729	6.754722069	6.615080603	6.796665346
ALG10	6.78052605	6.769015599	6.822445968	6.79605274	6.714197347	6.694941414	6.801237627	6.715193885	6.787971378	6.801712069	6.796294828	6.626564149	6.719258609	6.830216269	6.733314025	6.73152036	6.718140754	6.811384796	6.816704779	6.70844318	6.798146064	6.807835236	6.788169773	6.850135581	6.681229083	6.939282511	6.668101053	6.723614426	6.766344021	6.720632044	6.718065333	6.621819561	6.78328283	6.734489691	6.813522726	6.773164023	6.803599916	6.721164317	6.791385777	6.751801305	6.715485826	6.902297106	6.838916625	6.728691692	6.705698121	6.700076104	6.801435373	6.726262967	6.770833531
ALG10B	6.836309686	6.867403491	6.854253666	6.830884279	6.830413769	6.842641854	6.858422426	6.869290067	6.937840823	6.941639794	6.87688106	6.878055949	6.863768569	6.954112114	6.837548822	6.922456335	6.879433167	6.963960466	6.845082403	6.801508117	6.935763782	6.909245073	6.862077684	6.817051807	6.929102822	6.944167577	6.862702955	6.862122662	6.895622709	6.89230085	6.785128809	6.880208571	6.954112114	6.896327107	6.838934856	6.797860413	6.859243912	6.921550852	6.843322725	6.830828159	6.855321141	7.06574481	6.783995828	6.844365993	6.932651576	6.880373055	6.924759269	6.882607299	6.940772295
ALG11	6.866236575	6.771904091	6.92550524	6.994796644	6.951006791	7.076182855	6.823485049	6.878329462	6.648738189	6.801321123	6.770228997	7.084791191	6.871441535	6.979852822	6.917198117	6.787082146	6.760910559	6.719652602	6.824958694	6.968080254	6.837818368	6.746714514	6.886814997	6.785785379	7.138174946	6.96853269	6.773080214	6.926059696	6.791077363	6.851417656	6.74339405	6.784102254	7.041834577	6.873146923	6.887810176	7.153062307	6.975554684	6.708778679	6.811304143	6.693591281	6.968179336	6.720868753	6.710594749	6.794360668	6.932373448	6.85289432	6.841321033	6.957119599	7.001012928
ALG12	6.81363497	6.912542473	7.034931667	7.148812448	6.825732416	6.769810095	6.911644604	7.071631637	6.950053571	7.004033602	6.936894771	6.883654743	6.865355549	6.946331341	6.892663224	6.849482215	7.059148762	6.980022183	6.863194366	6.937240479	6.840290215	6.799366831	6.814256624	7.208918357	6.746714514	6.771904091	6.8246222	6.797601671	6.876039251	6.800853455	6.961465295	6.902918063	6.887484187	6.786621364	6.743923912	6.798595763	6.955017806	6.874076398	7.121600928	7.067864326	6.959824992	7.029011916	6.742526635	6.976115197	6.943783465	6.86064814	6.934829036	6.804743726	6.941584435
ALG13	7.157846904	7.258668205	7.175828902	7.241189909	7.322125669	7.067969577	7.354384443	7.230272428	7.264181551	7.178263581	7.187691639	7.121151353	7.103031369	7.195079944	7.328821787	7.219899613	7.181644154	7.139072879	7.24799941	7.176227744	7.202310566	7.344875761	7.40006116	7.213245016	7.250165606	7.382960579	7.313141243	7.201572813	7.302272566	7.488172411	7.262024184	7.185216341	7.274336559	7.321737743	7.203351702	7.35280852	7.48357624	7.359850397	7.30041813	7.317375517	7.362964513	7.328320008	7.431555726	7.21779603	7.362573912	7.317780349	7.296812123	7.254961662	7.269036316
ALG14	6.735867225	6.664557347	6.748829465	6.912468729	6.863575101	6.800950305	6.78041763	6.7244866	6.791339013	6.85614449	6.804789527	6.653241481	6.76213795	6.707282905	6.771691309	6.721906086	6.714575042	6.683342795	6.75490551	6.742395093	6.686375998	6.78978165	6.73728701	6.686725929	6.742180115	7.079665261	6.842209195	6.762724116	6.867717744	6.687942401	6.717662758	6.783148268	6.771724626	6.753852791	6.728557154	6.659455281	6.769760762	6.733497877	6.765926445	6.698825152	6.817380677	6.681637675	6.961743772	6.718018728	6.775684072	6.785996479	6.752630673	6.724217018	6.736908916
ALG1L	6.721531955	6.653522179	6.715385352	6.581884427	6.643285008	6.623001469	6.720028231	6.648228643	6.71169581	6.616430013	6.6820373	6.604473445	6.575901831	6.681726934	6.63603061	6.659004736	6.666790232	6.603966178	6.577754789	6.678773442	6.64492089	6.635324169	6.567804662	6.614987492	6.63370285	6.673783874	6.637720031	6.668819251	6.649482043	6.629697528	6.671898423	6.630955093	6.591009549	6.635689502	6.619874659	6.687760456	6.700338124	6.644893332	6.602021944	6.63464892	6.654204907	6.603287456	6.631416535	6.53604767	6.613842082	6.742428488	6.662482947	6.611904088	6.702693197
ALG1L15P	6.591892537	6.618334404	6.738834629	6.66600957	6.711825336	6.595968707	6.652052218	6.645116783	6.649503624	6.70191821	6.739771666	6.659128445	6.649449987	6.650436689	6.668063252	6.672918877	6.54279302	6.58501353	6.667857665	6.612767946	6.73445352	6.631164135	6.653493691	6.601944017	6.686103297	6.594277174	6.568924865	6.64098078	6.692550262	6.625084328	6.654778122	6.692483511	6.694305033	6.617324528	6.620971265	6.701803116	6.71679814	6.729092591	6.707282905	6.6068889	6.645756395	6.7625281	6.554457525	6.745447884	6.567219573	6.701376204	6.583239061	6.740922497	6.652515092
ALG1L2	6.763055147	6.631006	6.680456509	6.606114294	6.623276911	6.517959066	6.740335339	6.640419354	6.618736849	6.643826647	6.613121045	6.55195859	6.578958965	6.685268453	6.723529193	6.513170012	6.70553794	6.73502973	6.677754025	6.898063118	6.574632204	6.572869819	6.654853173	6.705021016	6.713143764	6.55314113	6.649051198	6.591260437	6.647013128	6.648986341	6.578144716	6.639329894	6.700902877	6.586491869	6.6181141	6.695339087	6.467727832	6.583859552	6.662234921	6.649503624	6.656123997	6.644154543	6.576724581	6.820359059	6.710379367	6.489230902	6.659097557	6.77167538	6.623404458
ALG1L3P	6.619978904	6.809757439	6.6261933	6.448091855	6.690905171	6.645946281	6.656592445	6.657154703	6.521735419	6.540043119	6.618525665	6.687675152	6.652842581	6.573753058	6.543337627	6.612952907	6.549235677	6.617289142	6.608862206	6.654125841	6.540987548	6.684683684	6.612875942	6.640176985	6.625883393	6.507344002	6.603401005	6.687488032	6.574632204	6.724771245	6.618506799	6.52271223	6.707683767	6.634914385	6.678700278	6.690468723	6.622468529	6.65505828	6.608809313	6.689575847	6.73201931	6.772216079	6.594133701	6.592579474	6.627577917	6.574874864	6.560596247	6.674091294	6.6751317
ALG1L5P	6.700873967	7.025788738	6.991385628	6.582322025	6.715867472	6.612738529	6.686564698	6.830089067	6.727467053	6.573510215	6.600228595	6.759382153	6.624065418	6.70524716	6.679245463	6.894030446	6.748829465	6.498045346	6.533224315	6.690372946	6.665596194	6.747617106	6.796444404	6.698076978	6.610195632	6.753026022	6.772562631	6.680384276	6.670305139	6.827853992	6.899878202	6.810609249	6.714249878	6.677596311	6.770216866	6.80231724	6.654831702	6.683262568	6.724688787	6.578908369	6.70570612	6.666203592	6.716029009	6.761552056	6.90772025	6.801539363	6.545427371	6.789623719	6.800950305
ALG1L6P	6.704049417	6.619161887	6.63798325	6.761320552	6.677357208	6.696290221	6.680722965	6.669323522	6.671214453	6.716693249	6.681168671	6.543162013	6.624978489	6.628372909	6.561216963	6.640694505	6.536549955	6.884487282	6.699108182	6.683289515	6.58076061	6.632750056	6.691435976	6.664870816	6.587534809	6.652834456	6.646139651	6.566005771	6.606512647	6.605911161	6.714942472	6.672865508	6.667332974	6.675452555	6.678700278	6.668240518	6.631893675	6.690533643	6.595732578	6.751801305	6.631388368	6.670554551	6.635768824	6.595747104	6.703506201	6.612926901	6.753490173	6.668093194	6.575710809
ALG1L7P	6.82050137	6.766386064	6.796256169	6.720037588	6.78380483	6.7083162	6.759620518	6.815774275	6.649503624	6.744359095	6.749065761	6.715448074	6.845507093	6.697154793	6.867004375	6.815294468	6.906837044	6.818991138	6.955371671	6.821471962	6.798146064	6.691228411	6.698739879	6.740865698	6.742646419	6.74090414	6.808508672	6.735986286	6.753712692	6.705129493	6.706727751	6.745482455	6.78328283	6.765853648	6.880034162	6.773164023	6.771581626	6.705289472	6.694063752	6.709363892	6.895015821	6.554316543	6.787522162	6.872443956	6.76861899	6.853533125	6.794006621	6.678074496	6.773089639
ALG1L8P	6.924759269	6.704552062	6.577436878	6.600595677	6.766117157	6.893981757	6.907473162	6.705448642	6.640851268	6.804353819	6.688983833	6.655131076	6.923597574	6.785275371	6.752019362	6.825447897	6.85948546	6.62198001	6.76650745	6.770013886	6.799305857	6.757801248	6.769248664	6.966765785	6.684720335	6.807679043	6.793332469	6.740062691	6.740781826	6.74652141	6.542043668	6.912286325	6.738039558	6.753038129	6.71305711	6.776129077	6.818735039	6.732636934	6.836650692	6.622505715	6.786838226	6.799790227	6.672457126	6.716056811	6.615973145	6.818090532	6.631500788	6.752173763	6.757687567
ALG1L9P	6.639136062	6.769499398	6.727114828	6.689801838	6.782303697	6.780355552	6.732589945	6.73481593	6.768786771	6.75463784	6.718233228	6.749581926	6.659645599	6.734730024	6.775651662	6.768407225	6.804508444	6.769248664	6.738600374	6.676485721	6.741402991	6.757358508	6.700936604	6.776657002	6.729051306	6.814063547	6.70023383	6.717139535	6.692113223	6.764519681	6.748738658	6.694445054	6.758590531	6.746297637	6.707941757	6.697649621	6.78812832	6.633639183	6.735259672	6.732967081	6.767556145	6.745270446	6.745516494	6.689857742	6.736158097	6.846189294	6.853886345	6.694695635	6.687760456
ALG2	6.774226083	6.74765007	6.701424216	6.737427145	6.736028998	6.733859687	6.789713541	6.712406058	6.685761279	6.701141001	6.733258859	6.740457055	6.713806882	6.710575868	6.808191398	6.706360585	6.722386271	6.718045784	6.706167975	6.686048459	6.663891755	6.748273585	6.731286477	6.702481502	6.704452025	6.79224988	6.65003871	6.787738741	6.792711767	6.791622586	6.743824222	6.720767348	6.731511907	6.792790024	6.743252924	6.790290601	6.7135306	6.750479582	6.85948546	6.74861601	6.764043271	6.826837388	6.778097248	6.81080423	6.754221218	6.742105243	6.809649884	6.797911687	6.718140754
ALG3	7.239511544	7.180790229	7.243153938	7.042907346	7.218369389	7.116456656	7.348116512	7.162815542	7.081793161	7.08803575	7.281683543	7.103031369	7.122576975	7.122576975	7.240335431	7.178263581	7.113000387	7.116996065	7.076407844	7.021537727	7.100687833	7.145697512	7.23194959	7.088569664	7.115689571	7.258812888	7.141877139	7.05609104	7.178110044	7.027640109	7.159168268	7.146363716	7.114285812	7.083040117	7.030663199	7.144548535	7.256923739	7.210226985	7.21659411	7.179209371	7.189791883	7.136127472	7.185216341	7.224600663	7.212878766	7.224416156	7.174610686	7.192781289	7.105541159
ALG5	8.296093596	8.357858283	8.028836718	7.829283395	8.344124277	8.312090146	8.412908602	7.893472818	8.271580358	8.3083121	8.12001997	8.01380208	8.046797937	8.199343313	8.216756494	8.068285584	8.07314841	7.78957466	8.375132086	7.926963109	8.017644965	8.089040366	7.967366361	7.800422052	8.011114287	9.171939845	8.089247787	8.176091363	8.444152782	8.044944155	7.702461646	8.174379261	8.113418016	7.957421602	8.027103168	8.228144861	8.337099641	7.937943522	8.054197598	8.092452345	8.119652241	7.696831334	8.179753168	7.990331854	8.140785437	8.028063925	8.158258385	7.873312516	7.922469797
ALG6	7.704757596	7.702858637	7.793227262	7.574676413	8.024279586	7.87082282	7.931805288	7.829642125	7.836973215	8.08240975	7.947219655	7.761298704	7.763286658	7.98186277	7.903255526	7.877950436	7.97953967	7.798625954	8.014375153	7.774919285	7.687973631	7.849608734	7.664576933	7.748175604	7.857865991	8.015251199	7.80998974	7.841879338	7.913168713	7.734222456	7.946771539	7.77981277	7.709409556	7.901885872	7.885608819	7.863358252	7.849497728	7.850425358	7.601736809	7.723110634	7.886391264	7.746142178	7.772531937	7.805927126	7.695345608	7.820562078	7.914453511	7.582705429	7.629017344
ALG8	7.213070492	7.288783936	7.194329743	7.036137261	7.36950396	7.399198032	7.258310789	7.214249429	7.246663066	7.260920305	7.244150522	7.184205715	7.230409969	7.199708701	7.208610066	7.263133622	7.326043702	7.09578966	7.250165606	7.21094637	7.20319864	7.176516908	7.20319864	7.131584337	7.215504453	7.450316813	7.308549791	7.16499741	7.241189909	7.148244455	7.109783066	7.275545484	7.123844619	7.213245016	7.144094904	7.119601426	7.222766055	7.155046664	7.176823866	7.173675463	7.197406947	7.157487063	7.255726658	7.264489722	7.175528249	7.246031137	7.155157312	7.195079944	7.233305264
ALG9	7.25967702	7.115843931	7.276870549	7.113455334	7.312134579	7.246098529	7.211480777	7.264315513	7.163676028	7.256923739	7.290604817	7.229588428	7.227067068	7.291076967	7.353981258	7.14013609	7.262893797	7.339717369	7.137265262	7.004197356	7.319822596	7.274924185	7.310641006	7.40295799	7.177471995	7.771330043	7.130668548	7.220351541	7.3403362	7.255415774	7.192549124	7.193788706	7.271937533	7.135769614	6.989406256	7.187359529	7.279025658	7.510118966	7.31277963	7.2404925	7.261921393	7.079208798	7.371829664	7.322610281	7.340618823	7.302355345	7.230624302	6.972085921	7.281862375
ALK	6.750683342	6.891886195	6.81535018	6.778604775	6.786892082	6.705459096	6.84669317	6.715193885	6.974972351	6.751684631	6.655319502	6.873893875	6.726731983	6.690074757	6.886004768	6.704038692	6.774208736	6.929769112	6.710372026	6.759214062	6.760419625	6.694314223	6.848221681	6.850135581	6.747847389	6.849360491	6.744256336	6.901859136	6.742046133	6.814443986	6.789891335	6.968080254	6.777945929	6.619671736	6.692296246	6.695339087	6.71679814	6.696440676	7.041517547	6.891329606	6.885036619	6.724854742	6.817109037	6.766051649	6.772778175	6.850941854	6.760857231	6.608003762	6.69094246
ALKAL1	6.703652788	6.726547323	6.671214453	6.703924318	6.837656234	6.775361224	6.671361021	6.652949252	6.80579675	6.711388113	6.796641431	6.768908342	6.724666824	6.817987724	6.755812467	6.720208965	6.779897463	6.684609042	6.769285397	6.786710818	6.653562974	6.78843729	6.691967804	6.648898978	6.770508253	6.677087099	6.717139535	6.679362133	6.735714104	6.69854663	6.599151461	6.679253038	6.809936879	6.746316165	6.720377633	6.759953285	6.677122022	6.762399132	6.788857319	6.693899645	6.740214342	6.782627451	6.774191388	6.82317348	6.699030955	6.738171615	6.729252007	6.862448758	6.708049801
ALKAL2	6.650206689	6.717273811	6.64981539	6.672969035	6.700682348	6.591966911	6.708975666	6.722940395	6.575690133	6.616457728	6.646436551	6.73454547	6.63077106	6.646460696	6.581868266	6.729228664	6.738771399	6.665493937	6.633049079	6.771322752	6.635981371	6.729588942	6.69478841	6.688157572	6.661091689	6.714175471	6.643672854	6.62993773	6.640470033	6.724146261	6.623001469	6.599467384	6.668429722	6.565128606	6.667029945	6.702584263	6.67597754	6.666897678	6.679161083	6.607471363	6.685120548	6.650967734	6.641385775	6.750788333	6.713654142	6.633577796	6.675275323	6.617249342	6.604781028
ALKBH1	7.135979936	7.069342321	7.07137508	6.973985199	7.105148479	6.979915556	7.143330497	7.070352617	7.100057622	7.096501673	7.148366633	7.097124995	7.141877139	7.232795419	7.07978757	6.991636671	7.063000139	7.13008953	7.104681937	7.123002741	7.204237263	7.138397575	7.105255126	7.026536415	7.066881295	7.101098421	7.080070818	7.067202923	7.030663199	7.123588443	7.088917969	7.161549681	7.253710829	7.084791191	7.178110044	7.122576975	7.045296086	6.997099515	7.180324612	7.044281364	7.096054661	7.093350023	7.078071978	7.033205901	7.026052813	7.169082905	7.125094023	7.045407295	7.041028422
ALKBH2	7.135631458	7.039681947	7.10685817	7.140050305	7.057691129	7.117315808	7.067430928	7.095444729	7.074170106	7.113699816	6.915105267	7.086788938	6.928041772	7.085274759	7.135348016	7.079848272	6.957424462	6.914044545	7.15196198	7.055650934	6.978084674	7.073235303	7.160455111	6.848221681	7.125003153	7.248563891	6.954888599	7.051561935	7.053975554	6.963865345	6.964734356	7.041458618	7.003394622	7.033882863	7.182632401	7.084941541	7.201646903	7.015026393	7.062287055	7.01174846	7.147264845	6.968399928	7.067248978	7.195393343	7.073774918	7.275337145	7.066591741	7.178952781	6.99514151
ALKBH3	7.349643082	7.273234284	7.089667354	6.887160806	7.341150134	7.504660374	7.316421434	7.204879741	7.137841532	7.222827896	7.558559169	7.206055344	7.296736383	7.130917468	7.52303845	7.223041345	7.332728674	6.931352939	7.276082651	7.355856761	7.304685267	7.206713501	7.307353076	7.051561935	7.327606367	7.522465186	7.292227417	7.355428955	7.321902213	7.224317373	7.039681947	7.331065115	7.03161746	7.247749123	6.984367895	7.140510201	7.587469294	7.127274935	7.054130177	7.26975089	7.277710341	6.857585585	7.239723757	7.361717006	7.494669539	7.327606367	7.353542943	6.97532536	7.184982035
ALKBH4	6.850402727	6.731348918	6.764200936	6.6708794	6.78610185	6.793156175	6.759620518	6.906641271	6.688113553	6.835007501	6.693964352	6.719304878	6.813245239	6.68253927	6.786456528	6.776725077	6.766259582	6.789144535	6.722034635	6.852478134	6.680442258	6.70429578	6.700306383	6.750993699	6.72942786	6.855960801	6.676942311	6.895999542	6.823560979	6.841743605	6.884312119	6.791622586	6.650865136	6.786621364	6.753990392	6.837235724	6.771581626	6.823416238	6.612050713	6.787040613	6.710210205	6.606464548	6.762201276	6.742672578	6.810363065	6.744322004	6.704060143	6.776606507	6.833811142
ALKBH5	10.89162077	10.60956915	10.66746989	10.94172493	10.25918408	10.75216244	10.59490782	10.62143531	10.39543175	10.54612253	10.41459111	10.77680572	10.67085939	10.35363713	10.55416646	10.48660996	10.69627038	10.48911842	10.60685574	10.50846858	10.67358192	10.6930249	10.88419797	10.64996278	10.45270091	11.03024183	10.63094106	10.71875416	10.63711843	10.73991582	10.27917036	10.79531277	10.10843027	10.77034364	10.31485428	10.64346898	10.91879808	10.51464783	10.7248256	10.67358192	10.59490782	10.50597661	10.94172493	10.80170037	10.8336191	10.80761867	10.67085939	10.73083233	10.82127387
ALKBH6	7.57093908	7.337202013	7.166620375	7.45597232	7.413801997	7.16232257	7.381424628	7.320935044	7.023337677	7.275075833	7.146586792	7.221056446	7.349135027	7.168146045	7.237532153	7.310804249	7.331515178	7.334527951	7.218369389	7.294271351	7.17532209	7.260920305	7.315357032	7.271629468	7.367172015	7.363306315	7.183209642	7.301245351	7.339258383	7.357134445	7.403475735	7.336044275	7.113699816	7.22217277	7.08540848	7.464648004	7.374032837	7.319676701	7.380288258	7.316048204	7.18428189	7.288450509	7.20837357	7.416651764	7.410490228	7.192102249	7.368714445	7.306065428	7.262438418
ALKBH7	7.456758343	7.412221966	7.273406342	7.465086768	7.040542352	7.534688399	7.50532232	7.518263548	7.376376255	7.325743029	7.511997808	7.389563958	7.305762426	7.372644021	7.465733396	7.344875761	7.58430497	7.395248581	7.370780124	7.431943648	7.46088079	7.240728578	7.535037913	7.529265631	7.318799312	7.340789616	7.474532142	7.483138845	7.429755638	7.262264696	7.243347989	7.345394519	7.377541744	7.430645443	7.269280203	7.246315482	7.396401372	7.266402811	7.379165542	7.500223805	7.28325344	7.194653069	7.740693119	7.433970498	7.237453596	7.575124204	7.278459882	7.457654831	7.781888958
ALKBH8	7.114624461	7.248370833	7.053834112	6.878040439	7.072339238	7.196942569	7.195153324	7.015902286	7.113294039	7.081981697	7.198373393	7.003605401	6.945689729	7.191878061	7.05390144	7.117688779	7.10341865	6.677874415	7.068686667	6.957449807	7.161826181	7.096706992	7.149940719	7.126932373	7.107314901	7.23483846	7.067864326	6.93594884	6.978504541	6.951558154	6.955228607	6.932277855	6.932201517	6.880208571	6.908388479	7.110359442	7.115514416	6.96130305	7.054130177	6.979495247	7.069342321	6.874170424	6.909041241	7.110004936	7.073774918	7.21060637	7.088727968	6.748057026	7.232507651
ALLC	6.566917487	6.625886993	6.583481312	6.628133833	6.603190042	6.628471994	6.590688525	6.701980864	6.58369384	6.600188499	6.621079836	6.627366765	6.662135785	6.65388371	6.640035266	6.631917729	6.573753058	6.594510529	6.592639123	6.60784197	6.689481624	6.600889054	6.585781624	6.651951304	6.640331199	6.628022048	6.558384488	6.660145438	6.632616935	6.582683486	6.712956866	6.489512619	6.677882983	6.57651527	6.624189502	6.661721249	6.563850522	6.58815515	6.626284478	6.614972976	6.613144764	6.613873979	6.622302212	6.640074814	6.599520284	6.648821437	6.6412001	6.55575367	6.650446706
ALMS1	6.90621698	6.955189357	6.959399607	6.755403215	6.85705819	6.915959904	6.849190101	6.975626455	6.976389234	6.988145363	6.893244953	7.122576975	7.055440972	7.039089408	6.853358755	7.026261982	6.96566376	6.872488801	6.827739919	7.047284675	6.904065324	6.938293976	6.708062573	7.097643995	6.922610405	6.977222503	6.867340493	6.859984744	6.990633024	6.928252012	6.842832779	6.923954678	6.908272488	6.846969479	6.901096742	6.96011645	6.908615129	6.902047208	6.890431861	6.982329943	6.843275795	6.996662258	7.07726249	7.014469258	6.924759269	6.990294411	6.938256326	6.760374902	7.006036756
ALMS1P1	6.73728701	6.78812832	6.793547449	6.720751127	6.711296546	6.739519358	6.742869216	6.70830558	6.730631204	6.751052884	6.740377227	6.792546346	6.782627451	6.659117357	6.755152531	6.792573973	6.845507093	6.724893708	6.799844081	6.683723976	6.702711187	6.76521315	6.825775041	6.770415443	6.757632731	6.728079038	6.749406103	6.760258033	6.771266854	6.820727557	6.786812174	6.849804313	6.726235084	6.755152531	6.670256864	6.770385994	6.73362217	6.680757038	6.772542455	6.734527625	6.795506231	6.821432696	6.772778175	6.684889582	6.744462856	6.7551766	6.760330593	6.882479747	6.698027192
ALOX12	7.133729615	7.553446484	7.439502601	7.530840783	7.414639557	7.757972832	7.553999225	7.689585215	7.592744831	7.699699846	7.412221966	7.212567776	7.768236011	7.706138681	7.46894604	7.281683543	7.387267062	7.648673173	7.708971287	7.641515893	7.641660062	8.239932008	7.239351574	7.512902261	7.987159598	6.932412219	6.895918282	7.205454687	7.320085988	7.468027676	7.425220824	7.269672211	8.039166357	7.263406434	7.470201446	8.085741361	7.07545838	7.638825613	7.77750745	7.3770595	7.211181705	8.156508709	7.456541827	7.133007536	7.981098619	7.009632879	7.051911863	8.010953477	7.313201638
ALOX12B	6.550895746	6.584472028	6.572556744	6.602196426	6.580506155	6.692287217	6.602002581	6.653606089	6.580432282	6.527753015	6.566101205	6.655131076	6.580327804	6.547375943	6.548032481	6.530283807	6.656426405	6.623368611	6.632524462	6.510744179	6.54662156	6.619605697	6.621635881	6.557305608	6.530926395	6.584695895	6.568924865	6.631475242	6.539928977	6.605911161	6.598355834	6.593329094	6.568020861	6.552176976	6.616568589	6.701803116	6.546862074	6.634281704	6.535035755	6.668325368	6.598062327	6.508193176	6.621316749	6.642615865	6.604093174	6.547757406	6.674559571	6.55804727	6.603176355
ALOX12P2	6.702322622	6.632662577	6.625513329	6.645296279	6.610817243	6.721782883	6.76347992	6.647108142	6.670615658	6.692806322	6.658347644	6.702659454	6.678074496	6.64634824	6.653974652	6.641454233	6.657198835	6.739000069	6.698305046	6.64515843	6.673033517	6.69493267	6.687781042	6.659285377	6.663408429	6.709087097	6.701298455	6.682940952	6.66878688	6.700111445	6.748829465	6.727558357	6.79963991	6.747316901	6.797601671	6.680092674	6.670005606	6.655866291	6.709277627	6.682134274	6.716002892	6.657025692	6.697466134	6.656882505	6.70292853	6.707627197	6.678996579	6.738521098	6.679582392
ALOX15	6.783701563	6.812679774	6.814256624	6.936768101	6.796444404	6.810699013	6.810119499	6.950295418	6.801453117	6.793375967	6.816076135	6.808095133	6.835020853	6.843799276	6.810567513	6.793350645	6.928252012	6.837360624	6.80079706	6.82476652	6.78535862	6.837235724	6.787839098	6.685050847	6.834183326	6.752690014	6.850510768	6.945056229	6.754240033	6.757065312	6.796500299	6.924535618	6.695319361	6.819193029	7.007706862	6.828753139	6.777140423	6.8477703	6.870791032	6.72099352	6.771217431	6.685564118	6.701845568	6.822881968	6.740740676	6.768088318	6.844615808	6.868743558	6.879674076
ALOX15B	6.662482947	6.685277675	6.673556294	6.691357043	6.643012487	6.656537768	6.635226389	6.644300875	6.717791678	6.71836124	6.696032793	6.691125633	6.702894757	6.604930573	6.668551065	6.684176157	6.72232409	6.629429638	6.653342793	6.687974956	6.639382974	6.63851797	6.65120009	6.675756244	6.677882983	6.712650046	6.670297852	6.645116783	6.631578919	6.672630899	6.729289562	6.545757437	6.672443683	6.669108936	6.625549147	6.699458989	6.70838991	6.661599061	6.629796626	6.69031348	6.680491201	6.72817324	6.706856167	6.745108038	6.641841677	6.722166167	6.667393774	6.730315533	6.685585798
ALOX5	8.259323581	8.319858078	8.300699047	8.318474353	8.505836295	8.032001774	8.208789991	8.485729816	8.266534248	8.010517664	8.256713634	8.391098965	8.233708967	8.273630833	8.3479726	8.444994391	8.162037424	8.581535195	8.179554944	8.384005119	8.44028954	8.371955667	8.428098843	8.272221435	8.206263809	8.081559827	8.470768502	8.386682066	8.315756377	8.24084597	8.707654484	8.295109816	8.38350415	8.385615297	8.310128161	8.30168552	8.250175054	8.428098843	8.362979429	8.235492756	8.264919508	8.547378229	8.437984081	8.265473853	8.137302623	8.273630833	8.254479024	8.491814265	8.270437869
ALOX5AP	12.557396	11.95430519	12.66850837	11.75957054	13.02974347	12.14444353	11.57168619	12.52389476	12.64742426	11.9844071	12.30678325	12.40543776	12.30678325	12.75505638	12.79687311	12.34254467	12.45040433	13.3368097	12.313569	12.61106351	12.76156967	12.12450508	11.63710018	12.557396	12.23714476	11.66822252	12.92593828	12.3889211	12.43937743	12.36532363	13.75054907	12.65825797	12.53959187	12.35786685	12.50586791	11.77169455	12.21256492	11.61303923	12.35786685	12.69607395	12.28459127	13.3269832	12.313569	12.01679988	11.90080178	12.05929934	12.27761768	12.65825797	11.9844071
ALOXE3	6.754722069	6.737775276	6.753233846	6.736597319	6.646308226	6.730335613	6.765833042	6.740006529	6.777253401	6.643826647	6.672090607	6.683865967	6.813245239	6.713859722	6.86466485	6.707016252	6.750364013	6.637708779	6.650967734	6.646067556	6.784757748	6.707635858	6.672689058	6.803780306	6.678435267	6.786838226	6.80546464	6.770900826	6.543008772	6.775497672	6.817939304	6.852590739	6.751912498	6.7469084	6.79963991	6.606238909	6.794519013	6.904065324	6.751039687	6.841726228	6.686930755	6.606464548	6.619635389	6.647170293	6.674608079	6.695339087	6.677324304	6.674091294	6.653930602
ALPG	7.026651392	6.917351688	6.933050084	6.859243912	6.88658805	6.960536815	7.09938839	6.985407798	7.177705926	6.756666888	6.869454314	6.832543706	7.015942678	6.84527478	6.984291662	6.797996684	6.878509395	7.167831014	6.959863987	6.937240479	7.011597281	6.987072939	7.076231594	6.68754525	6.790525988	6.905596352	6.983134226	6.941835953	6.964325794	6.781213118	6.797089488	6.923954678	7.172502154	6.775551552	7.140295104	7.10192293	6.838916625	7.14108546	6.964025298	6.696946603	6.886042905	7.306262611	7.060494723	6.920895954	6.873805272	6.970677805	6.938256326	7.01892652	6.752117063
ALPI	6.937705052	6.767982976	6.874794554	6.680154324	6.905296375	6.905340547	7.000732842	6.775033767	6.907873672	7.090982291	6.751127549	6.901596327	6.782889758	6.913587706	6.924797455	6.886559372	6.860445869	7.041238607	6.938256326	6.948061802	6.906191611	6.882574494	7.00189661	6.870092796	6.761309442	6.858833945	6.817123934	6.868521118	6.979915556	6.788857319	6.875063008	6.955575537	7.232020797	6.808959961	7.090174329	6.793015873	6.86085547	6.934144867	6.984552369	6.864768422	6.816372665	7.064458976	6.944932044	7.021185257	6.858239862	6.939650173	6.928458935	7.148244455	6.800007168
ALPK1	7.822009127	7.9226582	8.219739211	8.468496916	8.258028968	7.826917034	7.636330688	8.276301499	8.002498424	7.799115834	8.191004303	8.250384152	8.132425219	7.969507186	7.832936109	8.531920672	7.995708058	8.734713812	8.125188262	8.3643278	8.433821352	8.033523825	7.847673717	8.043342175	8.214752223	7.429052535	8.34541414	8.313882868	8.179093089	8.199597321	9.024716405	8.053762094	8.665070911	8.107735072	8.938672588	8.213452394	7.745597754	8.045374765	8.016197023	8.148596403	7.87665257	8.27507852	7.959282255	7.817245049	7.616640301	7.890206157	8.124158221	8.411991944	8.072356827
ALPK2	6.601232679	6.570115031	6.640321184	6.523005435	6.642296708	6.571794555	6.637471029	6.734461063	6.652378268	6.643826647	6.713260272	6.758085183	6.578958965	6.592987695	6.504803708	6.5939743	6.60099918	6.603058342	6.641377798	6.728771669	6.568946427	6.564606226	6.553536337	6.576597865	6.664080673	6.588898918	6.668101053	6.6836123	6.584303684	6.599817333	6.651046977	6.563146047	6.650865136	6.601467467	6.658591348	6.676338358	6.608323629	6.677670451	6.618490838	6.553199647	6.594236618	6.571550004	6.564034212	6.636022982	6.558746242	6.547757406	6.549907182	6.586400287	6.661164793
ALPK3	6.843872496	6.70899854	6.676796637	6.612180141	6.743130229	6.81200651	6.85339889	6.681468803	6.835079008	6.653836408	6.834620207	6.754351466	6.724306427	6.782529511	6.56483539	6.825447897	6.755108495	6.710420824	6.7726252	6.728771669	6.69849595	6.70429578	6.715803987	6.728664693	6.644831661	6.774113238	6.808508672	6.815477127	6.594982121	6.74652141	6.706727751	6.732509142	6.67920197	6.630632876	6.777653119	6.725678464	6.67653052	6.85472274	6.669365529	6.706231536	6.743307318	6.891431541	6.768603537	6.722073937	6.668093194	6.693979488	6.665510344	6.887724918	6.779493113
ALPL	10.08027596	11.52199798	11.17597444	10.45028846	11.00454589	9.969062413	10.47037831	11.46772543	10.336803	8.961513373	11.19217738	11.16863792	11.08517225	8.866775244	10.24653693	11.48919983	9.735118938	11.54341092	10.47588633	11.9844071	11.35876133	10.56871943	11.24480066	10.83063799	10.79848288	10.14206025	10.26251136	11.76530391	10.97508218	10.63094106	11.99624692	11.16523769	10.32676654	11.74716961	11.25763667	10.66305628	11.03669856	11.26188106	10.52021333	10.42994442	10.44779221	12.62844685	12.17249336	10.84805555	9.996853222	11.77169455	10.11365036	11.49881543	10.15614002
ALPP	11.38026013	11.53338008	11.41140692	12.47818703	12.06582139	11.54825318	11.17597444	12.313569	11.68469381	11.45188397	11.82720106	11.8458585	11.65170722	11.51239733	11.2734023	11.93374224	11.69056825	12.05254416	12.07271159	11.33922131	11.82720106	11.44800324	11.7896457	11.94835417	11.91963662	11.28924201	11.22335053	11.35521181	11.46772543	11.72442238	12.80601956	11.5761485	11.56758238	11.82187773	12.01041342	12.43084785	11.25360334	11.59707465	11.87758222	11.77169455	11.85196893	11.75957054	11.56276747	11.95430519	12.30099877	11.65170722	12.19675384	11.83361349	11.88271722
ALS2	7.554896854	7.267789553	7.450501788	7.357534188	7.265191379	7.613887288	7.281149749	7.569673295	7.463391684	7.538092169	7.697151443	7.504237767	7.550010739	7.551232122	7.686777928	7.655460407	7.760201983	7.641378773	7.430393528	7.617041484	7.452237229	7.459665277	7.608928309	7.647156408	7.43719811	7.605635085	7.510533346	7.493384485	7.493384485	7.46968635	7.720783583	7.603632546	7.328002587	7.554542139	7.6936477	7.401207725	7.580228022	7.294677405	7.44199706	7.24172852	7.574047604	7.168096502	7.479906116	7.54215648	7.592365667	7.344875761	7.678843023	7.531729807	7.74779811
ALS2CL	6.664202375	6.673014731	6.689268393	6.654686893	6.667497278	6.664884179	6.72323589	6.683078574	6.761338097	6.65095369	6.706943788	6.697593706	6.732589945	6.671550498	6.68796187	6.581354876	6.713873745	6.651641061	6.681779198	6.597994432	6.639087291	6.716764658	6.697898665	6.676960607	6.672018527	6.730459277	6.723867209	6.570115031	6.596907983	6.689740295	6.677032173	6.653241481	6.728034687	6.654423762	6.650887527	6.700824444	6.692078095	6.750647406	6.647243523	6.666216394	6.668944943	6.679614023	6.678234133	6.647697708	6.637356264	6.662052165	6.654516197	6.652495325	6.606575508
ALX1	6.756269839	6.846308606	6.804469891	6.806824522	6.691667919	6.759088931	6.666805195	6.810567513	6.831551002	6.76556477	6.643756006	6.820254677	6.806039192	6.835062958	6.66885927	6.896476324	6.845374204	6.898517988	6.739771666	6.754653349	6.795899911	6.679161083	6.698170325	6.908272488	6.76760878	6.732934933	6.810156594	6.654575746	6.714646438	6.778150285	6.784067214	6.851275838	6.900162664	6.843751475	6.73152036	6.99325645	6.847845398	6.699261266	6.978826175	6.88243053	6.778539827	6.793180526	6.862498858	6.93446262	6.854830106	6.833969355	6.799844081	6.860445869	6.876271197
ALX3	6.749764424	6.601761304	6.769970427	6.766464061	6.727513266	6.75155127	6.742948546	6.725270599	6.737403065	6.666361749	6.695968636	6.691154391	6.727189744	6.688202425	6.697835707	6.633894099	6.802832881	6.803780306	6.683646336	6.759537631	6.744159606	6.765438304	6.699661018	6.826115855	6.67991672	6.693275304	6.714323402	6.690598118	6.711219561	6.787971378	6.745415758	6.667009019	6.821302811	6.807386201	6.847243007	6.736353865	6.703435431	6.720419878	6.837180315	6.703186789	6.7135244	6.650811583	6.634976801	6.703593247	6.694323414	6.767771798	6.729272099	6.72269856	6.724254296
ALX4	6.638475745	6.641377798	6.633337651	6.765853648	6.511112555	6.540373894	6.655099799	6.673024124	6.557309665	6.802868434	6.564980199	6.525999984	6.787216022	6.666885462	6.642091019	6.727467053	6.550995553	6.617289142	6.635013752	6.690372946	6.651673794	6.637516021	6.743016455	6.629999059	6.588415432	6.521662429	6.564277069	6.556230602	6.596158856	6.53361259	6.672732969	6.494084023	6.75722855	6.672962689	6.689330066	6.722782867	6.731840996	6.608659303	6.627600574	6.647116643	6.688051324	6.654110268	6.556024321	6.544343954	6.563118912	6.644426157	6.580391896	6.716573922	6.646558761
[truncated: 22,725 more rows]
[truncated: 23 more columns]
