# Supplementary material for: Revealing mechanism of Methazolamide for treatment of ankylosing spondylitis based on network pharmacology and GSEA
Source: Sci Rep. 2023 Sep 16;13:15370. doi: 10.1038/s41598-023-42721-x (PMC10505193; doi:10.1038/s41598-023-42721-x)
Supplement: Supplementary file 4 — Supplementary Information 2. [file 41598_2023_42721_MOESM4_ESM.xlsx]

## Sheet: AS total genes(GC 25%)
HLA-B
TNF
ERAP1
CRP
IL23R
IL6
ERAP2
IL1RN
TAP1
TAP2
IL17A
MMP3
HLA-DRB1
NOD2
TLR4
TNFRSF1A
TNFSF11
MICA
TNFRSF1B
CCR6
TNFRSF11B
PSMB9
ANKH
IL10
IL1R1
CD79A
BGLAP
IL1B
CD40LG
LTA
HLA-C
MRAP
TAPBP
PTH
ICOSLG
ANTXR2
FCAR
PRTN3
ZNF354A
LIN54
USP50
FRG2C
MIR146A
IL23A
ALB
SNAPC4
IFNG
DKK1
CFHR2
HSPD1
MEFV
ENPP1
HLA-DPB1
SOST
HLA-A
KIR3DL1
TLR5
IL1A
SOCS1
CTLA4
KIR3DS1
GPT
IL12B
RUNX3
VEGFA
CCL2
PDCD1
TGFB1
PTPN22
IL4
FGF23
IRF1-AS1
IL2
VDR
IL1R2
F2
F3
APCS
STAT3
BMP2
SAA1
KIR2DL5A
CHI3L1
HLA-DQA1
PRF1
NFKB1
CALCA
JAK2
HLA-DQB1
EXT1
TNFRSF21
EXT2
GZMA
FCGRT
FANCB
CARD9
KIR3DL2
KIF21B
TBKBP1
SERPINA1
IL1F10
COL6A1
PTGER4
MIF
KIR2DS5
TNFAIP3
B3GNT2
NFKBIA
HAPLN1
IL23
COX
IL6R
FCRH3
CD244
ACVR1
SPDA3
FGFR3
GC
PF4
SLC22A4
DDX39B
NFKBIL1
RA
ABL1
HTRA1
SYVN1
COL2A1
TNFSF13B
CIITA
TNFSF13
NOG
BCR
CYP2D6
PHEX
IBD17
PEP
NAIL
CSIF
ACVRLK2
SLEB2
ACH
DBP
HANK
ALAP
OCTN1
PSORS1
SPDA1
BAT1
TNFA
SS1
CELIAC1
ABCB2
IFNB2
CHDSKM
PRSS11
HRD1
BLYS
MEF
MHC2TA
CARD15
APRIL
SYM1
CML
CPD6
HYP
PTPN8
NKR2B4
GVHDS
ALK2
ANK
ARTS1
D6S81E
RING4
BSF2
ARMD7
KIAA1810
BAFF
FMF
C2TA
IBD1
TALL2
SYNS1A
PHL
P450DB1
HPDR1
LYP
SLAMF4
FOP
CMDJ
PILSAP
PSF1
HSF
CARASIL
PAAND
CD
ALL
LXHR
CCAL2
KIAA0525
HGF
CADASIL2
YAOS
CPPDD
BLAUS
ALPL
S100A9
ANO6
HP
IL22
IL37
TNFSF15
TRADD
KIR2DS1
PSMB8
IGF1
CXCL8
S100A8
COMP
FCGR3A
FCGR3B
CSF2RB
CXCL10
INS
FCRL3
KIR2DL1
TLR2
LEP
CD14
KIR2DL4
KIR2DL3
KIR3DL3
KIR2DS4
KIR2DL2
KIR2DS2
KIR2DS3
TBX21
ATG16L1
CDKAL1
IRGM
HLA-E
C4A
ABCF1
PTX3
IL18
ADIPOQ
FCRL5
HMGB1
PADI4
MTHFR
ASPN
LEPQTL1
ACE
IL33
BMP7
SOD2
TNFRSF11A
LACC1
BMP4
MSX2
TLR9
HLA-S
IL21
MMP1
IL36RN
PTGS2
KPNB1
DAB2
IL1RL1
UBE2E3
LTBR
PSMG1
MALRD1
DHFRP2
LINC01934
MICA-AS1
PTPN2
RORC
CCL21
EDIL3
GPR65
IL27
IL15RA
TIMP1
RELA
NOS2
LRRK2
FCGR2B
MST1
IRF8
IL12RB2
NPEPPS
IL18RAP
NKX2-3
ITLN1
PUS10
IL17RA
TRAF5
MIRLET7I
HSPA1A
ICAM1
GHRL
PPARGC1B
NOTCH1
FOXO1
ETS1
CCR5
GCKR
CCL7
CCL19
ZNF365
EMSY
PSORS1C1
CP
SOD1
CAT
BMP6
ORMDL3
FCRL4
HSPA5
RETN
KDM5A
JMY
MIR21
MIR221
MIR155
POMC
CTSK
CYP1A1
CD36
CA1
ALPP
HSPA2
RELN
CD274
CDC42BPB
CARD8
ITM2A
GNL1
PRR3
MIR204
MIR130A
MIR16-1
LINC00311
KIR2DP1
ADA
PTGS1
SPP1
IGFBP3
HLA-DRA
CSF2
MIR29A
MBL2
STAT4
BSG
IL17F
CXCR3
AHSG
IRAK1
MPO
FOXP3
ITGAM
VIP
IL1RAPL2
TNIP1
IL13
VIM
TLR7
CSF1
CCN2
ORAI1
MIR34B
NKILA
IFNA1
EDN1
THBD
ICAM2
TNFRSF8
CD69
HSPA1B
IL11
UTS2
SVEP1
GSTT1
CD68
MTOR
CDK6
NAMPT
DEPTOR
TESPA1
MTCO1P2
RPL13AP14
LCE3B
MIR199A2
MIR199A1
ESR1
TLR3
NR3C1
GSTP1
GATA3
GSR
STIM1
TTR
FLNB
ADORA1
STAT5A
ENTPD1
ADORA2B
P2RX7
ADORA2A
LGALS3
FOXO3
POSTN
TNFSF10
CCR4
DNASE1L3
CANX
MGP
TREM1
CXCL5
TREML2
CCL17
USO1
TIMD4
CCL22
OMP
TNFAIP8L2
MUC19
MIR125A
MIR214
MIR451A
MIR5196
IL15
CASR
CCL3L1
TNFRSF6B
CD58
PDGFRB
JAK1
MMP2
AR
JAK3
DNMT1
ABCB1
NOTCH2
STAT6
CASP1
LRP5
PLA2G7
MMP8
GSK3B
EIF2AK3
CYP2C9
HDAC3
VWF
ANXA2
PON1
LBR
NCAM1
NLRP3
TGFBR3
GRN
WNT3A
HRH4
SELP
SEMA3A
SEMA4D
KRT17
NAT1
HAVCR2
HLA-G
ITGB7
ADM
TIMP3
TRAF2
TNFRSF10A
CCR7
C4B
AICDA
LTF
CYP26A1
PEPD
ULK1
NLRP1
CEACAM1
LILRB1
NAT2
GPX3
PDCD10
TRAF4
SOCS3
TIRAP
SMURF2
BCL11B
DMP1
UGT2B17
FUT3
HLA-DPA1
CNOT3
PDCD4
ELMO1
CD276
CSF3
WNT16
BTNL2
HLA-DQB2
IBSP
IL32
CXCL9
BMP8A
LYRM4
GSDMD
LAIR2
TNNC2
CKLF
APLN
IL17D
IL36G
SAA2
SLC22A23
IL36A
MRPS11
HHLA2
DEFB4A
IFNA13
IL36B
LILRA3
MEG3
IGSF22
DEFB103B
DEFB103A
MIR196A2
MIR10B
MIR124-1
MIR499A
MIR96
MIR16-2
IGH
MIR495
MIR4284
KIR3DP1
MIR1290
LSP1P5
SLC11A1
TSPO
COL11A2
RSPO2
STK38L
RSPH9
CCDC91
IL19
S100A12
VIPR1
COMT
NGF
GRIN2D
OPRM1
SCN9A
SLC6A4
ADRB2
HTR2A
HTR1A
HTR3A
BDNF
NPY
TACR1
HTR3B
CRH
FMR1
PREP
PNOC
PSMD7
PLXNA2
CDSN
RPS27A
PDCD1LG2
CCL27
MIR31
TH
AMPH
TRH
PTGIS
ITGA4
IL7R
VCAN
IL2RA
CD40
TNFRSF14
BANK1
RUNX2
ABHD16A
CLIC1
LY6G6C
TYK2
FOS
ADAM17
DNMT3B
PLAU
HNF4A
SMAD3
DLD
IL6ST
CD4
RPS6KB1
CXCR2
IFNAR2
IKZF1
RPS6KA4
MAPKAPK2
IRF5
IRF1
FASLG
RIT1
SLC22A5
ADCY3
ATF6
GPX4
LNPEP
RASGRP1
PRKCB
NR5A2
FCGR2A
IFNAR1
ITGAL
RIPK2
ADCY7
ATF4
CCR1
IFIH1
REL
FUT2
FOSL1
HSPA6
HDAC7
IFNGR2
IL10RB
FADS2
PARK7
PMPCA
SMURF1
IL5
PPP5C
UBE2L3
SPRY4
LITAF
USF1
IL18R1
IL1RL2
KSR1
GART
IKZF3
GPR35
MTMR3
SULT1A2
CXCR1
BACH2
ZMIZ1
FOSL2
FIBP
GNA12
INPP5E
CDC37
SPRED2
CD226
CREM
LSP1
MICB
CD6
ARPC2
IL24
GPR183
TNPO3
CTDSP1
CNTF
FLG
LPXN
SKAP2
LGALS9
MSTO1
RASSF5
JAZF1
TNFSF18
TRIB1
TAGAP
DAP
CTSW
IL20
UBAC2
ZPBP
MMEL1
NDFIP1
THADA
SLC39A11
CPEB4
BAG6
SLC2A4RG
FCRLA
TSPAN33
TNFSF8
SNX32
SEC16A
TM9SF4
ARHGAP30
BSN
GSDMB
ZGPAT
DENND1B
PHTF1
TSPAN14
ZPBP2
LIME1
CCDC116
RMI2
ANKRD55
CCDC85B
TMEM50B
NXPE1
SBNO2
ZNF831
YDJC
ARHGAP45
ENTR1
C10orf55
INAVA
GATD3
LINC00598
FOSL2-AS1
LOC102724748

## Sheet: Genecards total
	Symbol	Description	Category	GIFtS	GC id	Score
1	HLA-B	Major Histocompatibility Complex, Class I, B	Protein Coding	46	GC06M061261	92.49
2	TNF	Tumor Necrosis Factor	Protein Coding	50	GC06P076864	35.38
3	ERAP1	Endoplasmic Reticulum Aminopeptidase 1	Protein Coding	45	GC05M096760	31.45
4	CRP	C-Reactive Protein	Protein Coding	45	GC01M159725	26.37
5	IL23R	Interleukin 23 Receptor	Protein Coding	44	GC01P067138	25.43
6	IL6	Interleukin 6	Protein Coding	48	GC07P022725	22.95
7	ERAP2	Endoplasmic Reticulum Aminopeptidase 2	Protein Coding	40	GC05P096875	22.46
8	IL1RN	Interleukin 1 Receptor Antagonist	Protein Coding	48	GC02P120921	21.47
9	TAP1	Transporter 1, ATP Binding Cassette Subfamily B Member	Protein Coding	46	GC06M061365	20.41
10	TAP2	Transporter 2, ATP Binding Cassette Subfamily B Member	Protein Coding	44	GC06M032821	20.41
11	IL17A	Interleukin 17A	Protein Coding	41	GC06P052186	19.2
12	MMP3	Matrix Metallopeptidase 3	Protein Coding	49	GC11M102835	18.79
13	HLA-DRB1	Major Histocompatibility Complex, Class II, DR Beta 1	Protein Coding	46	GC06M032578	18.38
14	NOD2	Nucleotide Binding Oligomerization Domain Containing 2	Protein Coding	47	GC16P050693	18.37
15	TLR4	Toll Like Receptor 4	Protein Coding	50	GC09P117704	17.94
16	TNFRSF1A	TNF Receptor Superfamily Member 1A	Protein Coding	48	GC12M006328	17.74
17	TNFSF11	TNF Superfamily Member 11	Protein Coding	46	GC13P042562	17.52
18	MICA	MHC Class I Polypeptide-Related Sequence A	Protein Coding	39	GC06P031399	16.68
19	TNFRSF1B	TNF Receptor Superfamily Member 1B	Protein Coding	46	GC01P012167	15.39
20	CCR6	C-C Motif Chemokine Receptor 6	Protein Coding	44	GC06P167111	15.05
21	TNFRSF11B	TNF Receptor Superfamily Member 11b	Protein Coding	48	GC08M118923	14.96
22	PSMB9	Proteasome 20S Subunit Beta 9	Protein Coding	45	GC06P076897	14.72
23	ANKH	ANKH Inorganic Pyrophosphate Transport Regulator	Protein Coding	41	GC05M014706	14.5
24	IL10	Interleukin 10	Protein Coding	46	GC01M206767	14.24
25	IL1R1	Interleukin 1 Receptor Type 1	Protein Coding	45	GC02P102136	14.09
26	CD79A	CD79a Molecule	Protein Coding	46	GC19P041877	14.04
27	BGLAP	Bone Gamma-Carboxyglutamate Protein	Protein Coding	40	GC01P156242	14
28	IL1B	Interleukin 1 Beta	Protein Coding	46	GC02M112829	13.66
29	CD40LG	CD40 Ligand	Protein Coding	47	GC0XP136649	13.32
30	LTA	Lymphotoxin Alpha	Protein Coding	41	GC06P076862	13.02
31	HLA-C	Major Histocompatibility Complex, Class I, C	Protein Coding	45	GC06M061260	12.91
32	MRAP	Melanocortin 2 Receptor Accessory Protein	Protein Coding	36	GC21P032291	12.25
33	TAPBP	TAP Binding Protein	Protein Coding	44	GC06M033299	12.04
34	PTH	Parathyroid Hormone	Protein Coding	45	GC11M013492	12.01
35	ICOSLG	Inducible T Cell Costimulator Ligand	Protein Coding	39	GC21M044222	11.96
36	ANTXR2	ANTXR Cell Adhesion Molecule 2	Protein Coding	46	GC04M079901	11.16
37	FCAR	Fc Alpha Receptor	Protein Coding	41	GC19P062555	11.15
38	PRTN3	Proteinase 3	Protein Coding	45	GC19P000840	10.83
39	ZNF354A	Zinc Finger Protein 354A	Protein Coding	37	GC05M178711	10.83
40	LIN54	Lin-54 DREAM MuvB Core Complex Component	Protein Coding	36	GC04M082909	10.83
41	USP50	Ubiquitin Specific Peptidase 50	Protein Coding	33	GC15M050556	10.83
42	FRG2C	FSHD Region Gene 2 Family Member C	Protein Coding	24	GC03P075646	10.83
43	MIR146A	MicroRNA 146a	RNA Gene	23	GC05P160485	10.67
44	IL23A	Interleukin 23 Subunit Alpha	Protein Coding	37	GC12P057101	10.36
45	ALB	Albumin	Protein Coding	49	GC04P073397	10.25
46	SNAPC4	Small Nuclear RNA Activating Complex Polypeptide 4	Protein Coding	37	GC09M136375	9.85
47	IFNG	Interferon Gamma	Protein Coding	47	GC12M068154	9.82
48	DKK1	Dickkopf WNT Signaling Pathway Inhibitor 1	Protein Coding	44	GC10P052314	9.78
49	CFHR2	Complement Factor H Related 2	Protein Coding	38	GC01P196943	9.71
50	HSPD1	Heat Shock Protein Family D (Hsp60) Member 1	Protein Coding	46	GC02M197486	9.35
51	MEFV	MEFV Innate Immuity Regulator, Pyrin	Protein Coding	43	GC16M006424	9.33
52	ENPP1	Ectonucleotide Pyrophosphatase/Phosphodiesterase 1	Protein Coding	48	GC06P131808	8.94
53	HLA-DPB1	Major Histocompatibility Complex, Class II, DP Beta 1	Protein Coding	45	GC06P076901	8.92
54	SOST	Sclerostin	Protein Coding	42	GC17M043753	8.78
55	HLA-A	Major Histocompatibility Complex, Class I, A	Protein Coding	46	GC06P076821	8.58
56	KIR3DL1	Killer Cell Immunoglobulin Like Receptor, Three Ig Domains And Long Cytoplasmic Tail 1	Protein Coding	41	GC19P062551	8.58
57	TLR5	Toll Like Receptor 5	Protein Coding	46	GC01M223643	8.52
58	IL1A	Interleukin 1 Alpha	Protein Coding	43	GC02M112773	8.51
59	SOCS1	Suppressor Of Cytokine Signaling 1	Protein Coding	43	GC16M011783	8.47
60	CTLA4	Cytotoxic T-Lymphocyte Associated Protein 4	Protein Coding	44	GC02P203867	8.1
61	KIR3DS1	Killer Cell Immunoglobulin Like Receptor, Three Ig Domains And Short Cytoplasmic Tail 1	Protein Coding	23	GC19MR00058	8.08
62	GPT	Glutamic--Pyruvic Transaminase	Protein Coding	41	GC08P144502	7.83
63	IL12B	Interleukin 12B	Protein Coding	43	GC05M159314	7.78
64	RUNX3	RUNX Family Transcription Factor 3	Protein Coding	43	GC01M024899	7.35
65	VEGFA	Vascular Endothelial Growth Factor A	Protein Coding	47	GC06P043770	7.18
66	CCL2	C-C Motif Chemokine Ligand 2	Protein Coding	47	GC17P034255	7.04
67	PDCD1	Programmed Cell Death 1	Protein Coding	46	GC02M241849	7.01
68	TGFB1	Transforming Growth Factor Beta 1	Protein Coding	50	GC19M041301	6.9
69	PTPN22	Protein Tyrosine Phosphatase Non-Receptor Type 22	Protein Coding	47	GC01M113813	6.89
70	IL4	Interleukin 4	Protein Coding	45	GC05P132673	6.87
71	FGF23	Fibroblast Growth Factor 23	Protein Coding	45	GC12M004368	6.82
72	IRF1-AS1	IRF1 Antisense RNA 1	RNA Gene	20	GC05P132420	6.67
73	IL2	Interleukin 2	Protein Coding	44	GC04M122451	6.19
74	VDR	Vitamin D Receptor	Protein Coding	50	GC12M047841	6.11
75	IL1R2	Interleukin 1 Receptor Type 2	Protein Coding	45	GC02P101991	5.98
76	F2	Coagulation Factor II, Thrombin	Protein Coding	48	GC11P046720	5.93
77	F3	Coagulation Factor III, Tissue Factor	Protein Coding	45	GC01M094570	5.93
78	APCS	Amyloid P Component, Serum	Protein Coding	42	GC01P159587	5.93
79	STAT3	Signal Transducer And Activator Of Transcription 3	Protein Coding	50	GC17M042313	5.83
80	BMP2	Bone Morphogenetic Protein 2	Protein Coding	46	GC20P006767	5.8
81	SAA1	Serum Amyloid A1	Protein Coding	41	GC11P018449	5.75
82	KIR2DL5A	Killer Cell Immunoglobulin Like Receptor, Two Ig Domains And Long Cytoplasmic Tail 5A	Protein Coding	22	GC19MR00046	5.71
83	CHI3L1	Chitinase 3 Like 1	Protein Coding	44	GC01M203148	5.68
84	HLA-DQA1	Major Histocompatibility Complex, Class II, DQ Alpha 1	Protein Coding	43	GC06P076895	5.64
85	PRF1	Perforin 1	Protein Coding	45	GC10M070597	5.64
86	NFKB1	Nuclear Factor Kappa B Subunit 1	Protein Coding	50	GC04P102501	5.64
87	CALCA	Calcitonin Related Polypeptide Alpha	Protein Coding	44	GC11M014945	5.44
88	JAK2	Janus Kinase 2	Protein Coding	51	GC09P004985	5.41
89	HLA-DQB1	Major Histocompatibility Complex, Class II, DQ Beta 1	Protein Coding	43	GC06M061358	5.41
90	EXT1	Exostosin Glycosyltransferase 1	Protein Coding	48	GC08M117798	5.39
91	TNFRSF21	TNF Receptor Superfamily Member 21	Protein Coding	45	GC06M047231	5.39
92	EXT2	Exostosin Glycosyltransferase 2	Protein Coding	45	GC11P044095	5.39
93	GZMA	Granzyme A	Protein Coding	42	GC05P055102	5.39
94	FCGRT	Fc Gamma Receptor And Transporter	Protein Coding	42	GC19P049506	5.39
95	FANCB	FA Complementation Group B	Protein Coding	40	GC0XM014690	5.39
96	CARD9	Caspase Recruitment Domain Family Member 9	Protein Coding	42	GC09M136361	5.33
97	KIR3DL2	Killer Cell Immunoglobulin Like Receptor, Three Ig Domains And Long Cytoplasmic Tail 2	Protein Coding	39	GC19P062553	5.27
98	KIF21B	Kinesin Family Member 21B	Protein Coding	36	GC01M200938	5.17
99	TBKBP1	TBK1 Binding Protein 1	Protein Coding	34	GC17P047694	5.17
100	SERPINA1	Serpin Family A Member 1	Protein Coding	48	GC14M094376	5.15
101	IL1F10	Interleukin 1 Family Member 10	Protein Coding	38	GC02P113067	5.14
102	COL6A1	Collagen Type VI Alpha 1 Chain	Protein Coding	44	GC21P045981	5.13
103	PTGER4	Prostaglandin E Receptor 4	Protein Coding	45	GC05P040679	5.13
104	MIF	Macrophage Migration Inhibitory Factor	Protein Coding	47	GC22P023894	5.1
105	KIR2DS5	Killer Cell Immunoglobulin Like Receptor, Two Ig Domains And Short Cytoplasmic Tail 5	Protein Coding	22	GC19Mr00079	4.85
106	TNFAIP3	TNF Alpha Induced Protein 3	Protein Coding	47	GC06P137866	4.77
107	B3GNT2	UDP-GlcNAc:BetaGal Beta-1,3-N-Acetylglucosaminyltransferase 2	Protein Coding	39	GC02P062196	4.76
108	NFKBIA	NFKB Inhibitor Alpha	Protein Coding	49	GC14M035401	4.75
109	HAPLN1	Hyaluronan And Proteoglycan Link Protein 1	Protein Coding	42	GC05M083637	4.7
110	ALPL	Alkaline Phosphatase, Biomineralization Associated	Protein Coding	51	GC01P021508	4.67
111	S100A9	S100 Calcium Binding Protein A9	Protein Coding	42	GC01P153357	4.65
112	ANO6	Anoctamin 6	Protein Coding	41	GC12P045215	4.58
113	HP	Haptoglobin	Protein Coding	45	GC16P072089	4.51
114	IL22	Interleukin 22	Protein Coding	41	GC12M068248	4.44
115	IL37	Interleukin 37	Protein Coding	37	GC02P120918	4.41
116	TNFSF15	TNF Superfamily Member 15	Protein Coding	43	GC09M114784	4.4
117	TRADD	TNFRSF1A Associated Via Death Domain	Protein Coding	42	GC16M067154	4.26
118	KIR2DS1	Killer Cell Immunoglobulin Like Receptor, Two Ig Domains And Short Cytoplasmic Tail 1	Protein Coding	23	GC19Mr00063	4.26
119	PSMB8	Proteasome 20S Subunit Beta 8	Protein Coding	49	GC06M032840	4.26
120	IGF1	Insulin Like Growth Factor 1	Protein Coding	48	GC12M102395	4.23
121	CXCL8	C-X-C Motif Chemokine Ligand 8	Protein Coding	40	GC04P073740	4.21
122	S100A8	S100 Calcium Binding Protein A8	Protein Coding	42	GC01M153391	4.03
123	COMP	Cartilage Oligomeric Matrix Protein	Protein Coding	47	GC19M018783	4.03
124	FCGR3A	Fc Gamma Receptor IIIa	Protein Coding	44	GC01M161541	4.01
125	FCGR3B	Fc Gamma Receptor IIIb	Protein Coding	43	GC01M161623	4.01
126	CSF2RB	Colony Stimulating Factor 2 Receptor Subunit Beta	Protein Coding	47	GC22P036913	3.98
127	CXCL10	C-X-C Motif Chemokine Ligand 10	Protein Coding	43	GC04M076021	3.97
128	INS	Insulin	Protein Coding	46	GC11M002159	3.94
129	FCRL3	Fc Receptor Like 3	Protein Coding	37	GC01M157674	3.93
130	KIR2DL1	Killer Cell Immunoglobulin Like Receptor, Two Ig Domains And Long Cytoplasmic Tail 1	Protein Coding	37	GC19P062547	3.87
131	TLR2	Toll Like Receptor 2	Protein Coding	50	GC04P153684	3.84
132	LEP	Leptin	Protein Coding	46	GC07P128241	3.81
133	CD14	CD14 Molecule	Protein Coding	45	GC05M140631	3.81
134	KIR2DL4	Killer Cell Immunoglobulin Like Receptor, Two Ig Domains And Long Cytoplasmic Tail 4	Protein Coding	39	GC19P062549	3.81
135	KIR2DL3	Killer Cell Immunoglobulin Like Receptor, Two Ig Domains And Long Cytoplasmic Tail 3	Protein Coding	37	GC19P062908	3.81
136	KIR3DL3	Killer Cell Immunoglobulin Like Receptor, Three Ig Domains And Long Cytoplasmic Tail 3	Protein Coding	35	GC19P062909	3.81
137	KIR2DS4	Killer Cell Immunoglobulin Like Receptor, Two Ig Domains And Short Cytoplasmic Tail 4	Protein Coding	32	GC19P062552	3.81
138	KIR2DL2	Killer Cell Immunoglobulin Like Receptor, Two Ig Domains And Long Cytoplasmic Tail 2	Protein Coding	25	GC19Mr00108	3.81
139	KIR2DS2	Killer Cell Immunoglobulin Like Receptor, Two Ig Domains And Short Cytoplasmic Tail 2	Protein Coding	25	GC19MR00122	3.81
140	KIR2DS3	Killer Cell Immunoglobulin Like Receptor, Two Ig Domains And Short Cytoplasmic Tail 3	Protein Coding	24	GC19ME00037	3.81
141	TBX21	T-Box Transcription Factor 21	Protein Coding	45	GC17P047733	3.81
142	ATG16L1	Autophagy Related 16 Like 1	Protein Coding	42	GC02P233246	3.81
143	CDKAL1	CDK5 Regulatory Subunit Associated Protein 1 Like 1	Protein Coding	39	GC06P020534	3.81
144	IRGM	Immunity Related GTPase M	Protein Coding	36	GC05P150846	3.81
145	HLA-E	Major Histocompatibility Complex, Class I, E	Protein Coding	42	GC06P076836	3.75
146	C4A	Complement C4A (Rodgers Blood Group)	Protein Coding	44	GC06P076888	3.73
147	ABCF1	ATP Binding Cassette Subfamily F Member 1	Protein Coding	39	GC06P030571	3.73
148	PTX3	Pentraxin 3	Protein Coding	42	GC03P157436	3.62
149	IL18	Interleukin 18	Protein Coding	42	GC11M112143	3.61
150	ADIPOQ	Adiponectin, C1Q And Collagen Domain Containing	Protein Coding	45	GC03P186842	3.57
151	FCRL5	Fc Receptor Like 5	Protein Coding	38	GC01M157514	3.57
152	HMGB1	High Mobility Group Box 1	Protein Coding	44	GC13M030456	3.57
153	PADI4	Peptidyl Arginine Deiminase 4	Protein Coding	42	GC01P017308	3.57
154	MTHFR	Methylenetetrahydrofolate Reductase	Protein Coding	48	GC01M011785	3.53
155	ASPN	Asporin	Protein Coding	41	GC09M092458	3.52
156	LEPQTL1	Leptin, Serum Levels Of	Genetic Locus	3	GC02U903086	3.52
157	ACE	Angiotensin I Converting Enzyme	Protein Coding	50	GC17P063477	3.48
158	IL33	Interleukin 33	Protein Coding	38	GC09P006350	3.48
159	BMP7	Bone Morphogenetic Protein 7	Protein Coding	45	GC20M057168	3.42
160	SOD2	Superoxide Dismutase 2	Protein Coding	49	GC06M159669	3.36
161	TNFRSF11A	TNF Receptor Superfamily Member 11a	Protein Coding	45	GC18P062325	3.36
162	LACC1	Laccase Domain Containing 1	Protein Coding	35	GC13P043879	3.34
163	IL6R	Interleukin 6 Receptor	Protein Coding	48	GC01P154405	3.34
164	BMP4	Bone Morphogenetic Protein 4	Protein Coding	48	GC14M053949	3.33
165	MSX2	Msh Homeobox 2	Protein Coding	46	GC05P174724	3.3
166	TLR9	Toll Like Receptor 9	Protein Coding	45	GC03M052222	3.3
167	HLA-S	Major Histocompatibility Complex, Class I, S (Pseudogene)	Pseudogene	8	GC06M031381	3.3
168	IL21	Interleukin 21	Protein Coding	42	GC04M122612	3.26
169	MMP1	Matrix Metallopeptidase 1	Protein Coding	51	GC11M102810	3.25
170	IL36RN	Interleukin 36 Receptor Antagonist	Protein Coding	40	GC02P120920	3.25
171	PTGS2	Prostaglandin-Endoperoxide Synthase 2	Protein Coding	48	GC01M186640	3.24
172	KPNB1	Karyopherin Subunit Beta 1	Protein Coding	42	GC17P047649	3.19
173	DAB2	DAB Adaptor Protein 2	Protein Coding	42	GC05M039371	3.19
174	IL1RL1	Interleukin 1 Receptor Like 1	Protein Coding	41	GC02P102294	3.19
175	UBE2E3	Ubiquitin Conjugating Enzyme E2 E3	Protein Coding	41	GC02P180967	3.19
176	LTBR	Lymphotoxin Beta Receptor	Protein Coding	41	GC12P006375	3.19
177	PSMG1	Proteasome Assembly Chaperone 1	Protein Coding	37	GC21M039174	3.19
178	MALRD1	MAM And LDL Receptor Class A Domain Containing 1	Protein Coding	28	GC10P019048	3.19
179	DHFRP2	Dihydrofolate Reductase Pseudogene 2	Pseudogene	12	GC06M061274	3.19
180	LINC01934	Long Intergenic Non-Protein Coding RNA 1934	RNA Gene	12	GC02P181086	3.19
181	MICA-AS1	MICA Antisense RNA 1	RNA Gene	9	GC06M061275	3.19
182	PTPN2	Protein Tyrosine Phosphatase Non-Receptor Type 2	Protein Coding	45	GC18M023298	3.12
183	RORC	RAR Related Orphan Receptor C	Protein Coding	44	GC01M151806	3.12
184	CCL21	C-C Motif Chemokine Ligand 21	Protein Coding	41	GC09M034709	3.12
185	EDIL3	EGF Like Repeats And Discoidin Domains 3	Protein Coding	40	GC05M083940	3.12
186	GPR65	G Protein-Coupled Receptor 65	Protein Coding	38	GC14P088005	3.12
187	IL27	Interleukin 27	Protein Coding	37	GC16M028645	3.12
188	IL15RA	Interleukin 15 Receptor Subunit Alpha	Protein Coding	40	GC10M005943	3.1
189	TIMP1	TIMP Metallopeptidase Inhibitor 1	Protein Coding	43	GC0XP047583	3.04
190	RELA	RELA Proto-Oncogene, NF-KB Subunit	Protein Coding	50	GC11M065653	3.04
191	NOS2	Nitric Oxide Synthase 2	Protein Coding	48	GC17M027756	3.04
192	LRRK2	Leucine Rich Repeat Kinase 2	Protein Coding	48	GC12P040196	3.04
193	FCGR2B	Fc Gamma Receptor IIb	Protein Coding	46	GC01P161663	3.04
194	MST1	Macrophage Stimulating 1	Protein Coding	46	GC03M049683	3.04
195	IRF8	Interferon Regulatory Factor 8	Protein Coding	45	GC16P085898	3.04
196	IL12RB2	Interleukin 12 Receptor Subunit Beta 2	Protein Coding	44	GC01P067307	3.04
197	NPEPPS	Aminopeptidase Puromycin Sensitive	Protein Coding	42	GC17P047522	3.04
198	IL18RAP	Interleukin 18 Receptor Accessory Protein	Protein Coding	38	GC02P102418	3.04
199	NKX2-3	NK2 Homeobox 3	Protein Coding	38	GC10P099532	3.04
200	ITLN1	Intelectin 1	Protein Coding	38	GC01M160876	3.04
201	PUS10	Pseudouridine Synthase 10	Protein Coding	35	GC02M060940	3.04
202	IL17RA	Interleukin 17 Receptor A	Protein Coding	44	GC22P018163	3.03
203	TRAF5	TNF Receptor Associated Factor 5	Protein Coding	41	GC01P211326	3.01
204	MIRLET7I	MicroRNA Let-7i	RNA Gene	21	GC12P062606	3.01
205	HSPA1A	Heat Shock Protein Family A (Hsp70) Member 1A	Protein Coding	44	GC06P076883	3
206	ICAM1	Intercellular Adhesion Molecule 1	Protein Coding	49	GC19P010310	2.95
207	GHRL	Ghrelin And Obestatin Prepropeptide	Protein Coding	43	GC03M010285	2.95
208	PPARGC1B	PPARG Coactivator 1 Beta	Protein Coding	36	GC05P149730	2.95
209	NOTCH1	Notch Receptor 1	Protein Coding	49	GC09M137332	2.94
210	FOXO1	Forkhead Box O1	Protein Coding	48	GC13M040555	2.94
211	ETS1	ETS Proto-Oncogene 1, Transcription Factor	Protein Coding	46	GC11M128458	2.94
212	CCR5	C-C Motif Chemokine Receptor 5	Protein Coding	45	GC03P046383	2.94
213	GCKR	Glucokinase Regulator	Protein Coding	42	GC02P027496	2.94
214	CCL7	C-C Motif Chemokine Ligand 7	Protein Coding	41	GC17P034270	2.94
215	CCL19	C-C Motif Chemokine Ligand 19	Protein Coding	40	GC09M034692	2.94
216	ZNF365	Zinc Finger Protein 365	Protein Coding	38	GC10P062374	2.94
217	EMSY	EMSY Transcriptional Repressor, BRCA2 Interacting	Protein Coding	32	GC11P077480	2.94
218	PSORS1C1	Psoriasis Susceptibility 1 Candidate 1	Protein Coding	30	GC06P031114	2.94
219	CP	Ceruloplasmin	Protein Coding	49	GC03M149162	2.9
220	SOD1	Superoxide Dismutase 1	Protein Coding	50	GC21P031659	2.84
221	CAT	Catalase	Protein Coding	49	GC11P034460	2.84
222	BMP6	Bone Morphogenetic Protein 6	Protein Coding	43	GC06P007726	2.84
223	ORMDL3	ORMDL Sphingolipid Biosynthesis Regulator 3	Protein Coding	40	GC17M039921	2.84
224	FCRL4	Fc Receptor Like 4	Protein Coding	38	GC01M157543	2.84
225	CYP2D6	Cytochrome P450 Family 2 Subfamily D Member 6	Protein Coding	48	GC22M042126	2.77
226	HSPA5	Heat Shock Protein Family A (Hsp70) Member 5	Protein Coding	46	GC09M125234	2.77
227	RETN	Resistin	Protein Coding	42	GC19P007669	2.77
228	KDM5A	Lysine Demethylase 5A	Protein Coding	41	GC12M000280	2.77
229	JMY	Junction Mediating And Regulatory Protein, P53 Cofactor	Protein Coding	36	GC05P079236	2.77
230	MIR21	MicroRNA 21	RNA Gene	25	GC17P059841	2.77
231	MIR221	MicroRNA 221	RNA Gene	21	GC0XM045746	2.77
232	MIR155	MicroRNA 155	RNA Gene	20	GC21P025573	2.77
233	POMC	Proopiomelanocortin	Protein Coding	48	GC02M025160	2.71
234	CTSK	Cathepsin K	Protein Coding	49	GC01M151456	2.69
235	CYP1A1	Cytochrome P450 Family 1 Subfamily A Member 1	Protein Coding	48	GC15M074719	2.69
236	CD36	CD36 Molecule	Protein Coding	47	GC07P080369	2.69
237	CA1	Carbonic Anhydrase 1	Protein Coding	46	GC08M085327	2.69
238	ALPP	Alkaline Phosphatase, Placental	Protein Coding	45	GC02P232378	2.69
239	HSPA2	Heat Shock Protein Family A (Hsp70) Member 2	Protein Coding	44	GC14P064535	2.69
240	RELN	Reelin	Protein Coding	44	GC07M103471	2.69
241	CD274	CD274 Molecule	Protein Coding	43	GC09P005450	2.69
242	CDC42BPB	CDC42 Binding Protein Kinase Beta	Protein Coding	42	GC14M102932	2.69
243	CARD8	Caspase Recruitment Domain Family Member 8	Protein Coding	40	GC19M062134	2.69
244	ITM2A	Integral Membrane Protein 2A	Protein Coding	38	GC0XM079360	2.69
245	GNL1	G Protein Nucleolar 1 (Putative)	Protein Coding	36	GC06M030541	2.69
246	PRR3	Proline Rich 3	Protein Coding	32	GC06P076837	2.69
247	MIR204	MicroRNA 204	RNA Gene	24	GC09M070809	2.69
248	MIR130A	MicroRNA 130a	RNA Gene	22	GC11P057641	2.69
249	MIR16-1	MicroRNA 16-1	RNA Gene	22	GC13M050048	2.69
250	LINC00311	Long Intergenic Non-Protein Coding RNA 311	RNA Gene	20	GC16P085282	2.69
251	KIR2DP1	Killer Cell Immunoglobulin Like Receptor, Two Ig Domains Pseudogene 1	Pseudogene	10	GC19P062546	2.69
252	ADA	Adenosine Deaminase	Protein Coding	49	GC20M044620	2.64
253	PTGS1	Prostaglandin-Endoperoxide Synthase 1	Protein Coding	46	GC09P122370	2.6
254	SPP1	Secreted Phosphoprotein 1	Protein Coding	46	GC04P087975	2.59
255	IGFBP3	Insulin Like Growth Factor Binding Protein 3	Protein Coding	45	GC07M045912	2.56
256	HLA-DRA	Major Histocompatibility Complex, Class II, DR Alpha	Protein Coding	46	GC06P032439	2.55
257	CSF2	Colony Stimulating Factor 2	Protein Coding	42	GC05P132073	2.55
258	MIR29A	MicroRNA 29a	RNA Gene	22	GC07M130876	2.53
259	MBL2	Mannose Binding Lectin 2	Protein Coding	46	GC10M052760	2.49
260	STAT4	Signal Transducer And Activator Of Transcription 4	Protein Coding	45	GC02M191029	2.49
261	BSG	Basigin (Ok Blood Group)	Protein Coding	43	GC19P000571	2.48
262	IL17F	Interleukin 17F	Protein Coding	42	GC06M061661	2.43
263	CXCR3	C-X-C Motif Chemokine Receptor 3	Protein Coding	44	GC0XM071615	2.39
264	AHSG	Alpha 2-HS Glycoprotein	Protein Coding	44	GC03P186622	2.36
265	IRAK1	Interleukin 1 Receptor Associated Kinase 1	Protein Coding	48	GC0XM154010	2.31
266	ACVR1	Activin A Receptor Type 1	Protein Coding	50	GC02M157736	2.31
267	MPO	Myeloperoxidase	Protein Coding	50	GC17M058269	2.31
268	FOXP3	Forkhead Box P3	Protein Coding	46	GC0XM049250	2.31
269	ITGAM	Integrin Subunit Alpha M	Protein Coding	46	GC16P039480	2.31
270	GC	GC Vitamin D Binding Protein	Protein Coding	45	GC04M071741	2.31
271	VIP	Vasoactive Intestinal Peptide	Protein Coding	44	GC06P152750	2.31
272	IL1RAPL2	Interleukin 1 Receptor Accessory Protein Like 2	Protein Coding	38	GC0XP104566	2.3
273	TNIP1	TNFAIP3 Interacting Protein 1	Protein Coding	40	GC05M151029	2.3
274	IL13	Interleukin 13	Protein Coding	42	GC05P132656	2.27
275	VIM	Vimentin	Protein Coding	49	GC10P017227	2.23
276	TLR7	Toll Like Receptor 7	Protein Coding	46	GC0XP012867	2.23
277	CSF1	Colony Stimulating Factor 1	Protein Coding	43	GC01P109911	2.23
278	CCN2	Cellular Communication Network Factor 2	Protein Coding	38	GC06M131948	2.23
279	ORAI1	ORAI Calcium Release-Activated Calcium Modulator 1	Protein Coding	43	GC12P125513	2.21
280	MIR34B	MicroRNA 34b	RNA Gene	22	GC11P111686	2.21
281	NKILA	NF-KappaB Interacting LncRNA	RNA Gene	12	GC20P057711	2.21
282	IFNA1	Interferon Alpha 1	Protein Coding	40	GC09P021577	2.18
283	EDN1	Endothelin 1	Protein Coding	48	GC06P012256	2.15
284	THBD	Thrombomodulin	Protein Coding	45	GC20M023026	2.15
285	ICAM2	Intercellular Adhesion Molecule 2	Protein Coding	44	GC17M064002	2.15
286	TNFRSF8	TNF Receptor Superfamily Member 8	Protein Coding	42	GC01P012063	2.15
287	CD69	CD69 Molecule	Protein Coding	41	GC12M019779	2.15
288	HSPA1B	Heat Shock Protein Family A (Hsp70) Member 1B	Protein Coding	40	GC06P076882	2.15
289	IL11	Interleukin 11	Protein Coding	40	GC19M055364	2.15
290	UTS2	Urotensin 2	Protein Coding	40	GC01M007843	2.15
291	SVEP1	Sushi, Von Willebrand Factor Type A, EGF And Pentraxin Domain Containing 1	Protein Coding	37	GC09M110365	2.15
292	GSTT1	Glutathione S-Transferase Theta 1	Protein Coding	33	GC22Mi00270	2.15
293	CD68	CD68 Molecule	Protein Coding	39	GC17P007579	2.13
294	MTOR	Mechanistic Target Of Rapamycin Kinase	Protein Coding	52	GC01M011106	2.09
295	CDK6	Cyclin Dependent Kinase 6	Protein Coding	52	GC07M092604	2.09
296	NAMPT	Nicotinamide Phosphoribosyltransferase	Protein Coding	46	GC07M106248	2.09
297	DEPTOR	DEP Domain Containing MTOR Interacting Protein	Protein Coding	38	GC08P119873	2.09
298	TESPA1	Thymocyte Expressed, Positive Selection Associated 1	Protein Coding	33	GC12M054949	2.09
299	MTCO1P2	MT-CO1 Pseudogene 2	Pseudogene	8	GC14M032484	2.09
300	RPL13AP14	Ribosomal Protein L13a Pseudogene 14	Pseudogene	6	GC05M083746	2.09
301	LCE3B	Late Cornified Envelope 3B	Protein Coding	26	GC01P152613	2.05
302	MIR199A2	MicroRNA 199a-2	RNA Gene	21	GC01M172235	2.05
303	MIR199A1	MicroRNA 199a-1	RNA Gene	20	GC19M010817	2.05
304	ESR1	Estrogen Receptor 1	Protein Coding	52	GC06P151656	2.01
305	TLR3	Toll Like Receptor 3	Protein Coding	50	GC04P186059	2.01
306	NR3C1	Nuclear Receptor Subfamily 3 Group C Member 1	Protein Coding	49	GC05M143277	2.01
307	GSTP1	Glutathione S-Transferase Pi 1	Protein Coding	49	GC11P067583	2.01
308	GATA3	GATA Binding Protein 3	Protein Coding	48	GC10P008045	2.01
309	GSR	Glutathione-Disulfide Reductase	Protein Coding	48	GC08M030678	2.01
310	STIM1	Stromal Interaction Molecule 1	Protein Coding	48	GC11P003855	2.01
311	TTR	Transthyretin	Protein Coding	48	GC18P031557	2.01
312	FLNB	Filamin B	Protein Coding	46	GC03P058008	2.01
313	ADORA1	Adenosine A1 Receptor	Protein Coding	46	GC01P203090	2.01
314	STAT5A	Signal Transducer And Activator Of Transcription 5A	Protein Coding	46	GC17P042287	2.01
315	ENTPD1	Ectonucleoside Triphosphate Diphosphohydrolase 1	Protein Coding	46	GC10P095711	2.01
316	ADORA2B	Adenosine A2b Receptor	Protein Coding	46	GC17P015927	2.01
317	P2RX7	Purinergic Receptor P2X 7	Protein Coding	46	GC12P125508	2.01
318	ADORA2A	Adenosine A2a Receptor	Protein Coding	45	GC22P024417	2.01
319	LGALS3	Galectin 3	Protein Coding	44	GC14P055124	2.01
320	FOXO3	Forkhead Box O3	Protein Coding	44	GC06P108559	2.01
321	POSTN	Periostin	Protein Coding	44	GC13M037562	2.01
322	TNFSF10	TNF Superfamily Member 10	Protein Coding	44	GC03M172505	2.01
323	CCR4	C-C Motif Chemokine Receptor 4	Protein Coding	44	GC03P032951	2.01
324	DNASE1L3	Deoxyribonuclease 1 Like 3	Protein Coding	43	GC03M058192	2.01
325	CANX	Calnexin	Protein Coding	43	GC05P179678	2.01
326	MGP	Matrix Gla Protein	Protein Coding	42	GC12M019862	2.01
327	TREM1	Triggering Receptor Expressed On Myeloid Cells 1	Protein Coding	40	GC06M041267	2.01
328	CXCL5	C-X-C Motif Chemokine Ligand 5	Protein Coding	40	GC04M073995	2.01
329	TREML2	Triggering Receptor Expressed On Myeloid Cells Like 2	Protein Coding	39	GC06M061493	2.01
330	CCL17	C-C Motif Chemokine Ligand 17	Protein Coding	38	GC16P057411	2.01
331	USO1	USO1 Vesicle Transport Factor	Protein Coding	38	GC04P075724	2.01
332	TIMD4	T Cell Immunoglobulin And Mucin Domain Containing 4	Protein Coding	37	GC05M156919	2.01
333	CCL22	C-C Motif Chemokine Ligand 22	Protein Coding	37	GC16P057359	2.01
334	OMP	Olfactory Marker Protein	Protein Coding	36	GC11P077102	2.01
335	TNFAIP8L2	TNF Alpha Induced Protein 8 Like 2	Protein Coding	33	GC01P151156	2.01
336	MUC19	Mucin 19, Oligomeric	Protein Coding	31	GC12P040393	2.01
337	MIR125A	MicroRNA 125a	RNA Gene	22	GC19P053334	2.01
338	MIR214	MicroRNA 214	RNA Gene	21	GC01M172234	2.01
339	MIR451A	MicroRNA 451a	RNA Gene	19	GC17M028861	2.01
340	MIR5196	MicroRNA 5196	RNA Gene	15	GC19P051385	2.01
341	IL15	Interleukin 15	Protein Coding	40	GC04P141636	1.99
342	CASR	Calcium Sensing Receptor	Protein Coding	50	GC03P122183	1.96
343	CCL3L1	C-C Motif Chemokine Ligand 3 Like 1	Protein Coding	29	GC17Mj00250	1.96
344	TNFRSF6B	TNF Receptor Superfamily Member 6b	Protein Coding	42	GC20P063696	1.92
345	CD58	CD58 Molecule	Protein Coding	40	GC01M116514	1.91
346	PDGFRB	Platelet Derived Growth Factor Receptor Beta	Protein Coding	53	GC05M150113	1.9
347	JAK1	Janus Kinase 1	Protein Coding	52	GC01M064833	1.9
348	MMP2	Matrix Metallopeptidase 2	Protein Coding	52	GC16P055390	1.9
349	AR	Androgen Receptor	Protein Coding	51	GC0XP067544	1.9
350	JAK3	Janus Kinase 3	Protein Coding	50	GC19M017824	1.9
351	DNMT1	DNA Methyltransferase 1	Protein Coding	50	GC19M010133	1.9
352	ABCB1	ATP Binding Cassette Subfamily B Member 1	Protein Coding	50	GC07M087504	1.9
353	NOTCH2	Notch Receptor 2	Protein Coding	49	GC01M119911	1.9
354	STAT6	Signal Transducer And Activator Of Transcription 6	Protein Coding	49	GC12M057095	1.9
355	CASP1	Caspase 1	Protein Coding	49	GC11M105025	1.9
356	LRP5	LDL Receptor Related Protein 5	Protein Coding	49	GC11P068298	1.9
357	PLA2G7	Phospholipase A2 Group VII	Protein Coding	49	GC06M061586	1.9
358	MMP8	Matrix Metallopeptidase 8	Protein Coding	48	GC11M102617	1.9
359	GSK3B	Glycogen Synthase Kinase 3 Beta	Protein Coding	48	GC03M119821	1.9
360	EIF2AK3	Eukaryotic Translation Initiation Factor 2 Alpha Kinase 3	Protein Coding	48	GC02M088556	1.9
361	CYP2C9	Cytochrome P450 Family 2 Subfamily C Member 9	Protein Coding	48	GC10P094938	1.9
362	HDAC3	Histone Deacetylase 3	Protein Coding	48	GC05M141583	1.9
363	VWF	Von Willebrand Factor	Protein Coding	48	GC12M005917	1.9
364	ANXA2	Annexin A2	Protein Coding	47	GC15M060347	1.9
365	PON1	Paraoxonase 1	Protein Coding	47	GC07M095297	1.9
366	LBR	Lamin B Receptor	Protein Coding	46	GC01M225401	1.9
367	NOG	Noggin	Protein Coding	46	GC17P056593	1.9
368	NCAM1	Neural Cell Adhesion Molecule 1	Protein Coding	46	GC11P112961	1.9
369	NLRP3	NLR Family Pyrin Domain Containing 3	Protein Coding	46	GC01P247415	1.9
370	TGFBR3	Transforming Growth Factor Beta Receptor 3	Protein Coding	46	GC01M091680	1.9
371	GRN	Granulin Precursor	Protein Coding	46	GC17P044345	1.9
372	WNT3A	Wnt Family Member 3A	Protein Coding	46	GC01P229075	1.9
373	HRH4	Histamine Receptor H4	Protein Coding	45	GC18P024460	1.9
374	SELP	Selectin P	Protein Coding	45	GC01M169558	1.9
375	SEMA3A	Semaphorin 3A	Protein Coding	45	GC07M083955	1.9
376	SEMA4D	Semaphorin 4D	Protein Coding	45	GC09M089360	1.9
377	KRT17	Keratin 17	Protein Coding	44	GC17M041619	1.9
378	NAT1	N-Acetyltransferase 1	Protein Coding	44	GC08P018179	1.9
379	HAVCR2	Hepatitis A Virus Cellular Receptor 2	Protein Coding	44	GC05M157063	1.9
380	HLA-G	Major Histocompatibility Complex, Class I, G	Protein Coding	44	GC06P076812	1.9
381	ITGB7	Integrin Subunit Beta 7	Protein Coding	44	GC12M053191	1.9
382	ADM	Adrenomedullin	Protein Coding	44	GC11P010304	1.9
383	TIMP3	TIMP Metallopeptidase Inhibitor 3	Protein Coding	44	GC22P033834	1.9
384	TRAF2	TNF Receptor Associated Factor 2	Protein Coding	44	GC09P136881	1.9
385	TNFRSF10A	TNF Receptor Superfamily Member 10a	Protein Coding	44	GC08M023190	1.9
386	CCR7	C-C Motif Chemokine Receptor 7	Protein Coding	44	GC17M041052	1.9
387	C4B	Complement C4B (Chido Blood Group)	Protein Coding	44	GC06P032014	1.9
388	AICDA	Activation Induced Cytidine Deaminase	Protein Coding	44	GC12M008602	1.9
389	LTF	Lactotransferrin	Protein Coding	44	GC03M046435	1.9
390	CYP26A1	Cytochrome P450 Family 26 Subfamily A Member 1	Protein Coding	44	GC10P093073	1.9
391	PEPD	Peptidase D	Protein Coding	44	GC19M033386	1.9
392	ULK1	Unc-51 Like Autophagy Activating Kinase 1	Protein Coding	44	GC12P131894	1.9
393	NLRP1	NLR Family Pyrin Domain Containing 1	Protein Coding	43	GC17M005499	1.9
394	CEACAM1	CEA Cell Adhesion Molecule 1	Protein Coding	43	GC19M042507	1.9
395	LILRB1	Leukocyte Immunoglobulin Like Receptor B1	Protein Coding	42	GC19P062542	1.9
396	NAT2	N-Acetyltransferase 2	Protein Coding	42	GC08P018391	1.9
397	GPX3	Glutathione Peroxidase 3	Protein Coding	42	GC05P150997	1.9
398	PDCD10	Programmed Cell Death 10	Protein Coding	42	GC03M167683	1.9
399	TRAF4	TNF Receptor Associated Factor 4	Protein Coding	42	GC17P049706	1.9
400	SOCS3	Suppressor Of Cytokine Signaling 3	Protein Coding	42	GC17M078356	1.9
401	TIRAP	TIR Domain Containing Adaptor Protein	Protein Coding	42	GC11P126284	1.9
402	SMURF2	SMAD Specific E3 Ubiquitin Protein Ligase 2	Protein Coding	42	GC17M064542	1.9
403	BCL11B	BAF Chromatin Remodeling Complex Subunit BCL11B	Protein Coding	42	GC14M099169	1.9
404	DMP1	Dentin Matrix Acidic Phosphoprotein 1	Protein Coding	42	GC04P087650	1.9
405	UGT2B17	UDP Glucuronosyltransferase Family 2 Member B17	Protein Coding	42	GC04M068537	1.9
406	FUT3	Fucosyltransferase 3 (Lewis Blood Group)	Protein Coding	41	GC19M005843	1.9
407	HLA-DPA1	Major Histocompatibility Complex, Class II, DP Alpha 1	Protein Coding	41	GC06M033064	1.9
408	CNOT3	CCR4-NOT Transcription Complex Subunit 3	Protein Coding	41	GC19P062517	1.9
409	PDCD4	Programmed Cell Death 4	Protein Coding	41	GC10P110871	1.9
410	ELMO1	Engulfment And Cell Motility 1	Protein Coding	40	GC07M036860	1.9
411	CD276	CD276 Molecule	Protein Coding	40	GC15P073683	1.9
412	CSF3	Colony Stimulating Factor 3	Protein Coding	40	GC17P040015	1.9
413	WNT16	Wnt Family Member 16	Protein Coding	40	GC07P121325	1.9
414	BTNL2	Butyrophilin Like 2	Protein Coding	39	GC06M032393	1.9
415	HLA-DQB2	Major Histocompatibility Complex, Class II, DQ Beta 2	Protein Coding	38	GC06M032756	1.9
416	IBSP	Integrin Binding Sialoprotein	Protein Coding	38	GC04P087799	1.9
417	IL32	Interleukin 32	Protein Coding	38	GC16P009928	1.9
418	CXCL9	C-X-C Motif Chemokine Ligand 9	Protein Coding	38	GC04M076001	1.9
419	BMP8A	Bone Morphogenetic Protein 8a	Protein Coding	38	GC01P039492	1.9
420	LYRM4	LYR Motif Containing 4	Protein Coding	38	GC06M005032	1.9
421	GSDMD	Gasdermin D	Protein Coding	38	GC08P143553	1.9
422	LAIR2	Leukocyte Associated Immunoglobulin Like Receptor 2	Protein Coding	37	GC19P062533	1.9
423	TNNC2	Troponin C2, Fast Skeletal Type	Protein Coding	37	GC20M045823	1.9
424	CKLF	Chemokine Like Factor	Protein Coding	37	GC16P066552	1.9
425	APLN	Apelin	Protein Coding	37	GC0XM129645	1.9
426	IL17D	Interleukin 17D	Protein Coding	37	GC13P020702	1.9
427	IL36G	Interleukin 36 Gamma	Protein Coding	37	GC02P112973	1.9
428	SAA2	Serum Amyloid A2	Protein Coding	36	GC11M018238	1.9
429	SLC22A23	Solute Carrier Family 22 Member 23	Protein Coding	36	GC06M003269	1.9
430	IL36A	Interleukin 36 Alpha	Protein Coding	36	GC02P113005	1.9
431	MRPS11	Mitochondrial Ribosomal Protein S11	Protein Coding	35	GC15P088467	1.9
432	HHLA2	HERV-H LTR-Associating 2	Protein Coding	34	GC03P108296	1.9
433	DEFB4A	Defensin Beta 4A	Protein Coding	34	GC08P007895	1.9
434	IFNA13	Interferon Alpha 13	Protein Coding	34	GC09M021367	1.9
435	IL36B	Interleukin 36 Beta	Protein Coding	33	GC02M113022	1.9
436	LILRA3	Leukocyte Immunoglobulin Like Receptor A3	Protein Coding	30	GC19Mp00270	1.9
437	MEG3	Maternally Expressed 3	RNA Gene	30	GC14P109055	1.9
438	IGSF22	Immunoglobulin Superfamily Member 22	Protein Coding	29	GC11M018705	1.9
439	DEFB103B	Defensin Beta 103B	Protein Coding	28	GC08M007430	1.9
440	DEFB103A	Defensin Beta 103A	Protein Coding	27	GC08P007881	1.9
441	MIR196A2	MicroRNA 196a-2	RNA Gene	23	GC12P054900	1.9
442	MIR10B	MicroRNA 10b	RNA Gene	22	GC02P176150	1.9
443	MIR124-1	MicroRNA 124-1	RNA Gene	22	GC08M009903	1.9
444	MIR499A	MicroRNA 499a	RNA Gene	22	GC20P034990	1.9
445	MIR96	MicroRNA 96	RNA Gene	22	GC07M129774	1.9
446	MIR16-2	MicroRNA 16-2	RNA Gene	20	GC03P160413	1.9
447	IGH	Immunoglobulin Heavy Locus	Protein Coding	17	GC14M112094	1.9
448	MIR495	MicroRNA 495	RNA Gene	17	GC14P109091	1.9
449	MIR4284	MicroRNA 4284	RNA Gene	15	GC07P073711	1.9
450	KIR3DP1	Killer Cell Immunoglobulin Like Receptor, Three Ig Domains Pseudogene 1	Pseudogene	14	GC19P062548	1.9
451	MIR1290	MicroRNA 1290	RNA Gene	14	GC01M018897	1.9
452	LSP1P5	LSP1 Pseudogene 5	Pseudogene	5	GC01P144717	1.9
453	SLC11A1	Solute Carrier Family 11 Member 1	Protein Coding	46	GC02P218382	1.87
454	TSPO	Translocator Protein	Protein Coding	42	GC22P043151	1.86
455	COL11A2	Collagen Type XI Alpha 2 Chain	Protein Coding	44	GC06M033162	1.84
456	RSPO2	R-Spondin 2	Protein Coding	43	GC08M107899	1.84
457	STK38L	Serine/Threonine Kinase 38 Like	Protein Coding	43	GC12P027243	1.84
458	RSPH9	Radial Spoke Head Component 9	Protein Coding	37	GC06P077074	1.84
459	CCDC91	Coiled-Coil Domain Containing 91	Protein Coding	34	GC12P028133	1.84
460	IL19	Interleukin 19	Protein Coding	40	GC01P206770	1.82
461	S100A12	S100 Calcium Binding Protein A12	Protein Coding	39	GC01M153373	1.8
462	VIPR1	Vasoactive Intestinal Peptide Receptor 1	Protein Coding	45	GC03P042490	1.76
463	COMT	Catechol-O-Methyltransferase	Protein Coding	50	GC22P019941	1.67
464	NGF	Nerve Growth Factor	Protein Coding	49	GC01M115285	1.67
465	GRIN2D	Glutamate Ionotropic Receptor NMDA Type Subunit 2D	Protein Coding	48	GC19P052233	1.67
466	OPRM1	Opioid Receptor Mu 1	Protein Coding	48	GC06P154075	1.67
467	SCN9A	Sodium Voltage-Gated Channel Alpha Subunit 9	Protein Coding	48	GC02M166195	1.67
468	SLC6A4	Solute Carrier Family 6 Member 4	Protein Coding	48	GC17M030194	1.67
469	ADRB2	Adrenoceptor Beta 2	Protein Coding	48	GC05P148825	1.67
470	HTR2A	5-Hydroxytryptamine Receptor 2A	Protein Coding	47	GC13M046831	1.67
471	HTR1A	5-Hydroxytryptamine Receptor 1A	Protein Coding	46	GC05M063960	1.67
472	HTR3A	5-Hydroxytryptamine Receptor 3A	Protein Coding	46	GC11P113974	1.67
473	BDNF	Brain Derived Neurotrophic Factor	Protein Coding	46	GC11M027654	1.67
474	NPY	Neuropeptide Y	Protein Coding	45	GC07P024290	1.67
475	TACR1	Tachykinin Receptor 1	Protein Coding	45	GC02M075047	1.67
476	HTR3B	5-Hydroxytryptamine Receptor 3B	Protein Coding	44	GC11P113931	1.67
477	CRH	Corticotropin Releasing Hormone	Protein Coding	44	GC08M066176	1.67
478	FMR1	FMRP Translational Regulator 1	Protein Coding	43	GC0XP147933	1.67
479	PREP	Prolyl Endopeptidase	Protein Coding	41	GC06M105277	1.67
480	PNOC	Prepronociceptin	Protein Coding	38	GC08P028316	1.67
481	PSMD7	Proteasome 26S Subunit, Non-ATPase 7	Protein Coding	43	GC16P074296	1.66
482	PLXNA2	Plexin A2	Protein Coding	42	GC01M208023	1.66
483	CDSN	Corneodesmosin	Protein Coding	42	GC06M031115	1.66
484	RPS27A	Ribosomal Protein S27a	Protein Coding	41	GC02P055231	1.66
485	PDCD1LG2	Programmed Cell Death 1 Ligand 2	Protein Coding	41	GC09P005510	1.66
486	CCL27	C-C Motif Chemokine Ligand 27	Protein Coding	35	GC09M034662	1.66
487	MIR31	MicroRNA 31	RNA Gene	21	GC09M021705	1.66
488	TH	Tyrosine Hydroxylase	Protein Coding	50	GC11M002163	1.63
489	AMPH	Amphiphysin	Protein Coding	43	GC07M038996	1.63
490	TRH	Thyrotropin Releasing Hormone	Protein Coding	42	GC03P129974	1.62
491	PTGIS	Prostaglandin I2 Synthase	Protein Coding	46	GC20M049503	1.62
492	ITGA4	Integrin Subunit Alpha 4	Protein Coding	47	GC02P181456	1.57
493	IL7R	Interleukin 7 Receptor	Protein Coding	45	GC05P035852	1.57
494	VCAN	Versican	Protein Coding	48	GC05P083471	1.56
495	IL2RA	Interleukin 2 Receptor Subunit Alpha	Protein Coding	49	GC10M006010	1.46
496	CD40	CD40 Molecule	Protein Coding	47	GC20P046118	1.46
497	TNFRSF14	TNF Receptor Superfamily Member 14	Protein Coding	41	GC01P002555	1.46
498	BANK1	B Cell Scaffold Protein With Ankyrin Repeats 1	Protein Coding	37	GC04P101411	1.46
499	RUNX2	RUNX Family Transcription Factor 2	Protein Coding	46	GC06P077087	1.43
500	ABHD16A	Abhydrolase Domain Containing 16A, Phospholipase	Protein Coding	35	GC06M061310	1.38
501	CLIC1	Chloride Intracellular Channel 1	Protein Coding	41	GC06M061314	1.36
502	LY6G6C	Lymphocyte Antigen 6 Family Member G6C	Protein Coding	35	GC06M061313	1.36
503	TYK2	Tyrosine Kinase 2	Protein Coding	51	GC19M010350	1.28
504	FOS	Fos Proto-Oncogene, AP-1 Transcription Factor Subunit	Protein Coding	50	GC14P075278	1.28
505	ADAM17	ADAM Metallopeptidase Domain 17	Protein Coding	50	GC02M009488	1.28
506	DNMT3B	DNA Methyltransferase 3 Beta	Protein Coding	50	GC20P032762	1.28
507	PLAU	Plasminogen Activator, Urokinase	Protein Coding	50	GC10P073909	1.28
508	HNF4A	Hepatocyte Nuclear Factor 4 Alpha	Protein Coding	49	GC20P044355	1.28
509	SMAD3	SMAD Family Member 3	Protein Coding	49	GC15P067063	1.28
510	DLD	Dihydrolipoamide Dehydrogenase	Protein Coding	49	GC07P107890	1.28
511	IL6ST	Interleukin 6 Cytokine Family Signal Transducer	Protein Coding	48	GC05M055935	1.28
512	CD4	CD4 Molecule	Protein Coding	48	GC12P006786	1.28
513	RPS6KB1	Ribosomal Protein S6 Kinase B1	Protein Coding	48	GC17P059893	1.28
514	CXCR2	C-X-C Motif Chemokine Receptor 2	Protein Coding	48	GC02P218125	1.28
515	IFNAR2	Interferon Alpha And Beta Receptor Subunit 2	Protein Coding	48	GC21P033229	1.28
516	IKZF1	IKAROS Family Zinc Finger 1	Protein Coding	47	GC07P050303	1.28
517	RPS6KA4	Ribosomal Protein S6 Kinase A4	Protein Coding	47	GC11P064360	1.28
518	MAPKAPK2	MAPK Activated Protein Kinase 2	Protein Coding	47	GC01P206684	1.28
519	IRF5	Interferon Regulatory Factor 5	Protein Coding	46	GC07P128937	1.28
520	IRF1	Interferon Regulatory Factor 1	Protein Coding	46	GC05M132440	1.28
521	FASLG	Fas Ligand	Protein Coding	46	GC01P172628	1.28
522	RIT1	Ras Like Without CAAX 1	Protein Coding	46	GC01M155897	1.28
523	SLC22A5	Solute Carrier Family 22 Member 5	Protein Coding	46	GC05P132369	1.28
524	ADCY3	Adenylate Cyclase 3	Protein Coding	46	GC02M024819	1.28
525	ATF6	Activating Transcription Factor 6	Protein Coding	46	GC01P161766	1.28
526	GPX4	Glutathione Peroxidase 4	Protein Coding	46	GC19P001103	1.28
527	LNPEP	Leucyl And Cystinyl Aminopeptidase	Protein Coding	46	GC05P096935	1.28
528	RASGRP1	RAS Guanyl Releasing Protein 1	Protein Coding	46	GC15M038488	1.28
529	PRKCB	Protein Kinase C Beta	Protein Coding	46	GC16P024142	1.28
530	NR5A2	Nuclear Receptor Subfamily 5 Group A Member 2	Protein Coding	45	GC01P199996	1.28
531	FCGR2A	Fc Gamma Receptor IIa	Protein Coding	45	GC01P161505	1.28
532	IFNAR1	Interferon Alpha And Beta Receptor Subunit 1	Protein Coding	45	GC21P033324	1.28
533	ITGAL	Integrin Subunit Alpha L	Protein Coding	45	GC16P030472	1.28
534	RIPK2	Receptor Interacting Serine/Threonine Kinase 2	Protein Coding	45	GC08P089786	1.28
535	ADCY7	Adenylate Cyclase 7	Protein Coding	45	GC16P050495	1.28
536	ATF4	Activating Transcription Factor 4	Protein Coding	45	GC22P039599	1.28
537	CCR1	C-C Motif Chemokine Receptor 1	Protein Coding	45	GC03M046218	1.28
538	IFIH1	Interferon Induced With Helicase C Domain 1	Protein Coding	45	GC02M162267	1.28
539	REL	REL Proto-Oncogene, NF-KB Subunit	Protein Coding	45	GC02P060881	1.28
540	FUT2	Fucosyltransferase 2	Protein Coding	44	GC19P048695	1.28
541	FOSL1	FOS Like 1, AP-1 Transcription Factor Subunit	Protein Coding	44	GC11M084714	1.28
542	HSPA6	Heat Shock Protein Family A (Hsp70) Member 6	Protein Coding	44	GC01P161524	1.28
543	HDAC7	Histone Deacetylase 7	Protein Coding	44	GC12M047782	1.28
544	IFNGR2	Interferon Gamma Receptor 2	Protein Coding	44	GC21P033402	1.28
545	IL10RB	Interleukin 10 Receptor Subunit Beta	Protein Coding	44	GC21P033266	1.28
546	FADS2	Fatty Acid Desaturase 2	Protein Coding	44	GC11P061792	1.28
547	PARK7	Parkinsonism Associated Deglycase	Protein Coding	44	GC01P008078	1.28
548	PMPCA	Peptidase, Mitochondrial Processing Subunit Alpha	Protein Coding	44	GC09P136410	1.28
549	SLC22A4	Solute Carrier Family 22 Member 4	Protein Coding	44	GC05P132294	1.28
550	SMURF1	SMAD Specific E3 Ubiquitin Protein Ligase 1	Protein Coding	44	GC07M099027	1.28
551	IL5	Interleukin 5	Protein Coding	44	GC05M132541	1.28
552	PPP5C	Protein Phosphatase 5 Catalytic Subunit	Protein Coding	44	GC19P052069	1.28
553	UBE2L3	Ubiquitin Conjugating Enzyme E2 L3	Protein Coding	44	GC22P021549	1.28
554	SPRY4	Sprouty RTK Signaling Antagonist 4	Protein Coding	43	GC05M142310	1.28
555	LITAF	Lipopolysaccharide Induced TNF Factor	Protein Coding	43	GC16M011547	1.28
556	USF1	Upstream Transcription Factor 1	Protein Coding	43	GC01M161039	1.28
557	IL18R1	Interleukin 18 Receptor 1	Protein Coding	42	GC02P102311	1.28
558	IL1RL2	Interleukin 1 Receptor Like 2	Protein Coding	42	GC02P102186	1.28
559	KSR1	Kinase Suppressor Of Ras 1	Protein Coding	42	GC17P027456	1.28
560	GART	Phosphoribosylglycinamide Formyltransferase, Phosphoribosylglycinamide Synthetase, Phosphoribosylaminoimidazole Synthetase	Protein Coding	42	GC21M033503	1.28
561	IKZF3	IKAROS Family Zinc Finger 3	Protein Coding	42	GC17M040974	1.28
562	GPR35	G Protein-Coupled Receptor 35	Protein Coding	42	GC02P240605	1.28
563	MTMR3	Myotubularin Related Protein 3	Protein Coding	42	GC22P033694	1.28
564	SULT1A2	Sulfotransferase Family 1A Member 2	Protein Coding	42	GC16M028591	1.28
565	CXCR1	C-X-C Motif Chemokine Receptor 1	Protein Coding	42	GC02M218162	1.28
566	CD244	CD244 Molecule	Protein Coding	42	GC01M160830	1.28
567	BACH2	BTB Domain And CNC Homolog 2	Protein Coding	42	GC06M089926	1.28
568	ZMIZ1	Zinc Finger MIZ-Type Containing 1	Protein Coding	42	GC10P079068	1.28
569	FOSL2	FOS Like 2, AP-1 Transcription Factor Subunit	Protein Coding	41	GC02P028392	1.28
570	FIBP	FGF1 Intracellular Binding Protein	Protein Coding	41	GC11M084711	1.28
571	GNA12	G Protein Subunit Alpha 12	Protein Coding	41	GC07M002728	1.28
572	INPP5E	Inositol Polyphosphate-5-Phosphatase E	Protein Coding	41	GC09M136428	1.28
573	CDC37	Cell Division Cycle 37, HSP90 Cochaperone	Protein Coding	41	GC19M010391	1.28
574	SPRED2	Sprouty Related EVH1 Domain Containing 2	Protein Coding	41	GC02M065307	1.28
575	CD226	CD226 Molecule	Protein Coding	41	GC18M069831	1.28
576	CREM	CAMP Responsive Element Modulator	Protein Coding	41	GC10P035126	1.28
577	LSP1	Lymphocyte Specific Protein 1	Protein Coding	41	GC11P001852	1.28
578	MICB	MHC Class I Polypeptide-Related Sequence B	Protein Coding	41	GC06P076856	1.28
579	CD6	CD6 Molecule	Protein Coding	41	GC11P060971	1.28
580	ARPC2	Actin Related Protein 2/3 Complex Subunit 2	Protein Coding	41	GC02P218217	1.28
581	IL24	Interleukin 24	Protein Coding	40	GC01P206897	1.28
582	GPR183	G Protein-Coupled Receptor 183	Protein Coding	40	GC13M099339	1.28
583	TNPO3	Transportin 3	Protein Coding	40	GC07M128954	1.28
584	CTDSP1	CTD Small Phosphatase 1	Protein Coding	40	GC02P218398	1.28
585	CNTF	Ciliary Neurotrophic Factor	Protein Coding	40	GC11P058622	1.28
586	FLG	Filaggrin	Protein Coding	40	GC01M152274	1.28
587	LPXN	Leupaxin	Protein Coding	40	GC11M084411	1.28
588	SKAP2	Src Kinase Associated Phosphoprotein 2	Protein Coding	40	GC07M026654	1.28
589	LGALS9	Galectin 9	Protein Coding	39	GC17P027629	1.28
590	MSTO1	Misato Mitochondrial Distribution And Morphology Regulator 1	Protein Coding	39	GC01P155610	1.28
591	RASSF5	Ras Association Domain Family Member 5	Protein Coding	39	GC01P206507	1.28
592	NFKBIL1	NFKB Inhibitor Like 1	Protein Coding	38	GC06P076858	1.28
593	JAZF1	JAZF Zinc Finger 1	Protein Coding	38	GC07M027830	1.28
594	TNFSF18	TNF Superfamily Member 18	Protein Coding	38	GC01M173009	1.28
595	TRIB1	Tribbles Pseudokinase 1	Protein Coding	38	GC08P125430	1.28
596	TAGAP	T Cell Activation RhoGTPase Activating Protein	Protein Coding	38	GC06M159034	1.28
597	DAP	Death Associated Protein	Protein Coding	38	GC05M010679	1.28
598	CTSW	Cathepsin W	Protein Coding	38	GC11P065879	1.28
599	DDX39B	DExD-Box Helicase 39B	Protein Coding	38	GC06M031530	1.28
600	IL20	Interleukin 20	Protein Coding	38	GC01P206866	1.28
601	UBAC2	UBA Domain Containing 2	Protein Coding	38	GC13P099200	1.28
602	ZPBP	Zona Pellucida Binding Protein	Protein Coding	38	GC07M049850	1.28
603	MMEL1	Membrane Metalloendopeptidase Like 1	Protein Coding	37	GC01M002590	1.28
604	NDFIP1	Nedd4 Family Interacting Protein 1	Protein Coding	37	GC05P142108	1.28
605	THADA	THADA Armadillo Repeat Containing	Protein Coding	37	GC02M043193	1.28
606	SLC39A11	Solute Carrier Family 39 Member 11	Protein Coding	37	GC17M072645	1.28
607	SP140	SP140 Nuclear Body Protein	Protein Coding	37	GC02P230203	1.28
608	CPEB4	Cytoplasmic Polyadenylation Element Binding Protein 4	Protein Coding	37	GC05P173888	1.28
609	BAG6	BAG Cochaperone 6	Protein Coding	37	GC06M031639	1.28
610	SLC2A4RG	SLC2A4 Regulator	Protein Coding	37	GC20P063739	1.28
611	FCRLA	Fc Receptor Like A	Protein Coding	36	GC01P161708	1.28
612	TSPAN33	Tetraspanin 33	Protein Coding	36	GC07P131424	1.28
613	TNFSF8	TNF Superfamily Member 8	Protein Coding	36	GC09M114893	1.28
614	SNX32	Sorting Nexin 32	Protein Coding	36	GC11P065833	1.28
615	SEC16A	SEC16 Homolog A, Endoplasmic Reticulum Export Factor	Protein Coding	36	GC09M136440	1.28
616	TM9SF4	Transmembrane 9 Superfamily Member 4	Protein Coding	36	GC20P032109	1.28
617	ARHGAP30	Rho GTPase Activating Protein 30	Protein Coding	36	GC01M161046	1.28
618	BSN	Bassoon Presynaptic Cytomatrix Protein	Protein Coding	36	GC03P049554	1.28
619	GSDMB	Gasdermin B	Protein Coding	36	GC17M039904	1.28
620	ZGPAT	Zinc Finger CCCH-Type And G-Patch Domain Containing	Protein Coding	36	GC20P063707	1.28
621	DENND1B	DENN Domain Containing 1B	Protein Coding	35	GC01M197473	1.28
622	PHTF1	Putative Homeodomain Transcription Factor 1	Protein Coding	35	GC01M113696	1.28
623	TSPAN14	Tetraspanin 14	Protein Coding	35	GC10P090585	1.28
624	ZPBP2	Zona Pellucida Binding Protein 2	Protein Coding	34	GC17P050340	1.28
625	LIME1	Lck Interacting Transmembrane Adaptor 1	Protein Coding	33	GC20P063736	1.28
626	CCDC116	Coiled-Coil Domain Containing 116	Protein Coding	33	GC22P033845	1.28
627	RMI2	RecQ Mediated Genome Instability 2	Protein Coding	33	GC16P011250	1.28
628	ANKRD55	Ankyrin Repeat Domain 55	Protein Coding	33	GC05M056099	1.28
629	CCDC85B	Coiled-Coil Domain Containing 85B	Protein Coding	33	GC11P065890	1.28
630	TMEM50B	Transmembrane Protein 50B	Protein Coding	33	GC21M033432	1.28
631	NXPE1	Neurexophilin And PC-Esterase Domain Family Member 1	Protein Coding	32	GC11M114521	1.28
632	SBNO2	Strawberry Notch Homolog 2	Protein Coding	32	GC19M001107	1.28
633	ZNF831	Zinc Finger Protein 831	Protein Coding	32	GC20P059126	1.28
634	YDJC	YdjC Chitooligosaccharide Deacetylase Homolog	Protein Coding	32	GC22M021628	1.28
635	ARHGAP45	Rho GTPase Activating Protein 45	Protein Coding	30	GC19P001065	1.28
636	ENTR1	Endosome Associated Trafficking Regulator 1	Protein Coding	28	GC09M136403	1.28
637	C10orf55	Chromosome 10 Putative Open Reading Frame 55	RNA Gene	28	GC10M073909	1.28
638	INAVA	Innate Immunity Activator	Protein Coding	28	GC01P200892	1.28
639	GATD3	Glutamine Amidotransferase Class 1 Domain Containing 3	Protein Coding	27	GC21P044135	1.28
640	LINC00598	Long Intergenic Non-Protein Coding RNA 598	RNA Gene	17	GC13M040098	1.28
641	FOSL2-AS1	FOSL2 Antisense RNA 1	RNA Gene	11	GC02M028387	1.28
642	LOC102724748	Uncharacterized LOC102724748	RNA Gene	3	GC05P096784	1.28
643	TRAF3IP2	TRAF3 Interacting Protein 2	Protein Coding	45	GC06M111555	1.27
644	SELE	Selectin E	Protein Coding	42	GC01M169722	1.27
645	GPI	Glucose-6-Phosphate Isomerase	Protein Coding	47	GC19P051335	1.26
646	XDH	Xanthine Dehydrogenase	Protein Coding	46	GC02M031334	1.22
647	PNP	Purine Nucleoside Phosphorylase	Protein Coding	45	GC14P020468	1.22
648	GDA	Guanine Deaminase	Protein Coding	42	GC09P072114	1.22
649	GDF2	Growth Differentiation Factor 2	Protein Coding	43	GC10P047322	1.18
650	NRAP	Nebulin Related Anchoring Protein	Protein Coding	36	GC10M113588	1.18
651	MIR10A	MicroRNA 10a	RNA Gene	22	GC17M048579	1.18
652	DDAH2	Dimethylarginine Dimethylaminohydrolase 2	Protein Coding	42	GC06M031727	1.11
653	LY6G6D	Lymphocyte Antigen 6 Family Member G6D	Protein Coding	33	GC06P031715	1.11
654	MPIG6B	Megakaryocyte And Platelet Inhibitory Receptor G6b	Protein Coding	32	GC06P078374	1.11
655	CXCL16	C-X-C Motif Chemokine Ligand 16	Protein Coding	39	GC17M004733	1.09
656	MYC	MYC Proto-Oncogene, BHLH Transcription Factor	Protein Coding	50	GC08P127735	1.03
657	DNMT3A	DNA Methyltransferase 3 Alpha	Protein Coding	50	GC02M025228	1.03
658	RAC2	Rac Family Small GTPase 2	Protein Coding	50	GC22M037227	1.03
659	FAS	Fas Cell Surface Death Receptor	Protein Coding	49	GC10P090723	1.03
660	PFKM	Phosphofructokinase, Muscle	Protein Coding	49	GC12P048105	1.03
661	RAD50	RAD50 Double Strand Break Repair Protein	Protein Coding	49	GC05P132556	1.03
662	ALDH2	Aldehyde Dehydrogenase 2 Family Member	Protein Coding	49	GC12P111766	1.03
663	PDGFB	Platelet Derived Growth Factor Subunit B	Protein Coding	49	GC22M055561	1.03
664	IGF2	Insulin Like Growth Factor 2	Protein Coding	48	GC11M002733	1.03
665	GBA	Glucosylceramidase Beta	Protein Coding	48	GC01M155234	1.03
666	GAPDH	Glyceraldehyde-3-Phosphate Dehydrogenase	Protein Coding	48	GC12P018545	1.03
667	STK11	Serine/Threonine Kinase 11	Protein Coding	48	GC19P001177	1.03
668	CAMK2G	Calcium/Calmodulin Dependent Protein Kinase II Gamma	Protein Coding	48	GC10M073812	1.03
669	AHR	Aryl Hydrocarbon Receptor	Protein Coding	48	GC07P016916	1.03
670	LMNA	Lamin A/C	Protein Coding	48	GC01P156082	1.03
671	CYLD	CYLD Lysine 63 Deubiquitinase	Protein Coding	48	GC16P050742	1.03
672	RDX	Radixin	Protein Coding	48	GC11M109864	1.03
673	PRKCQ	Protein Kinase C Theta	Protein Coding	48	GC10M006393	1.03
674	NCF4	Neutrophil Cytosolic Factor 4	Protein Coding	47	GC22P036860	1.03
675	FLI1	Fli-1 Proto-Oncogene, ETS Transcription Factor	Protein Coding	47	GC11P128686	1.03
676	SCNN1A	Sodium Channel Epithelial 1 Subunit Alpha	Protein Coding	47	GC12M006346	1.03
677	CSNK2B	Casein Kinase 2 Beta	Protein Coding	47	GC06P076868	1.03
678	C1R	Complement C1r	Protein Coding	47	GC12M007574	1.03
679	C1S	Complement C1s	Protein Coding	47	GC12P018578	1.03
680	CTSF	Cathepsin F	Protein Coding	47	GC11M084759	1.03
681	KEAP1	Kelch Like ECH Associated Protein 1	Protein Coding	47	GC19M010486	1.03
682	USP8	Ubiquitin Specific Peptidase 8	Protein Coding	47	GC15P050424	1.03
683	NBN	Nibrin	Protein Coding	46	GC08M089933	1.03
684	GALT	Galactose-1-Phosphate Uridylyltransferase	Protein Coding	46	GC09P039388	1.03
685	GABBR1	Gamma-Aminobutyric Acid Type B Receptor Subunit 1	Protein Coding	46	GC06M029555	1.03
686	NFATC1	Nuclear Factor Of Activated T Cells 1	Protein Coding	46	GC18P079395	1.03
687	P4HA2	Prolyl 4-Hydroxylase Subunit Alpha 2	Protein Coding	46	GC05M132191	1.03
688	PDXK	Pyridoxal Kinase	Protein Coding	46	GC21P043719	1.03
689	SH2B3	SH2B Adaptor Protein 3	Protein Coding	46	GC12P111405	1.03
690	ACTA2	Actin Alpha 2, Smooth Muscle	Protein Coding	46	GC10M088935	1.03
691	ADRA1B	Adrenoceptor Alpha 1B	Protein Coding	46	GC05P159867	1.03
692	MAP3K11	Mitogen-Activated Protein Kinase Kinase Kinase 11	Protein Coding	46	GC11M084684	1.03
693	MAN1B1	Mannosidase Alpha Class 1B Member 1	Protein Coding	46	GC09P137086	1.03
694	PRKAA1	Protein Kinase AMP-Activated Catalytic Subunit Alpha 1	Protein Coding	46	GC05M040759	1.03
695	VCL	Vinculin	Protein Coding	46	GC10P073995	1.03
696	NEK9	NIMA Related Kinase 9	Protein Coding	45	GC14M075079	1.03
697	NOTCH4	Notch Receptor 4	Protein Coding	45	GC06M061333	1.03
698	FLNC	Filamin C	Protein Coding	45	GC07P128830	1.03
699	IKBKE	Inhibitor Of Nuclear Factor Kappa B Kinase Subunit Epsilon	Protein Coding	45	GC01P206470	1.03
700	IL11RA	Interleukin 11 Receptor Subunit Alpha	Protein Coding	45	GC09P039385	1.03
701	KAT5	Lysine Acetyltransferase 5	Protein Coding	45	GC11P065711	1.03
702	GOT1	Glutamic-Oxaloacetic Transaminase 1	Protein Coding	45	GC10M099396	1.03
703	CD81	CD81 Molecule	Protein Coding	45	GC11P002505	1.03
704	MSX1	Msh Homeobox 1	Protein Coding	45	GC04P004861	1.03
705	PDE4A	Phosphodiesterase 4A	Protein Coding	45	GC19P010416	1.03
706	SUOX	Sulfite Oxidase	Protein Coding	45	GC12P055997	1.03
707	TOR1A	Torsin Family 1 Member A	Protein Coding	45	GC09M129812	1.03
708	TUFM	Tu Translation Elongation Factor, Mitochondrial	Protein Coding	45	GC16M035630	1.03
709	SAG	S-Antigen Visual Arrestin	Protein Coding	45	GC02P233371	1.03
710	SLC26A3	Solute Carrier Family 26 Member 3	Protein Coding	45	GC07M107765	1.03
711	CD28	CD28 Molecule	Protein Coding	45	GC02P203706	1.03
712	CHRNB2	Cholinergic Receptor Nicotinic Beta 2 Subunit	Protein Coding	45	GC01P154568	1.03
713	CAST	Calpastatin	Protein Coding	45	GC05P096525	1.03
714	AMT	Aminomethyltransferase	Protein Coding	45	GC03M050897	1.03
715	ERCC1	ERCC Excision Repair 1, Endonuclease Non-Catalytic Subunit	Protein Coding	45	GC19M062024	1.03
716	ERN1	Endoplasmic Reticulum To Nucleus Signaling 1	Protein Coding	45	GC17M064039	1.03
717	EFEMP2	EGF Containing Fibulin Extracellular Matrix Protein 2	Protein Coding	45	GC11M084712	1.03
718	DAG1	Dystroglycan 1	Protein Coding	45	GC03P049540	1.03
719	CD27	CD27 Molecule	Protein Coding	45	GC12P018529	1.03
720	CFL1	Cofilin 1	Protein Coding	45	GC11M065823	1.03
721	MAP2K5	Mitogen-Activated Protein Kinase Kinase 5	Protein Coding	45	GC15P092245	1.03
722	PPP1CB	Protein Phosphatase 1 Catalytic Subunit Beta	Protein Coding	45	GC02P028752	1.03
723	PSMA6	Proteasome 20S Subunit Alpha 6	Protein Coding	45	GC14P035278	1.03
724	PTPRK	Protein Tyrosine Phosphatase Receptor Type K	Protein Coding	45	GC06M127949	1.03
725	POU5F1	POU Class 5 Homeobox 1	Protein Coding	45	GC06M061255	1.03
726	OSMR	Oncostatin M Receptor	Protein Coding	45	GC05P038845	1.03
727	GPR37	G Protein-Coupled Receptor 37	Protein Coding	44	GC07M124745	1.03
728	MPDZ	Multiple PDZ Domain Crumbs Cell Polarity Complex Component	Protein Coding	44	GC09M013095	1.03
729	FAP	Fibroblast Activation Protein Alpha	Protein Coding	44	GC02M162170	1.03
730	ADAMTS4	ADAM Metallopeptidase With Thrombospondin Type 1 Motif 4	Protein Coding	44	GC01M161184	1.03
731	PFKFB3	6-Phosphofructo-2-Kinase/Fructose-2,6-Biphosphatase 3	Protein Coding	44	GC10P006144	1.03
732	POLR1D	RNA Polymerase I And III Subunit D	Protein Coding	44	GC13P027620	1.03
733	SHC1	SHC Adaptor Protein 1	Protein Coding	44	GC01M154962	1.03
734	TCF3	Transcription Factor 3	Protein Coding	44	GC19M001609	1.03
735	TNNT3	Troponin T3, Fast Skeletal Type	Protein Coding	44	GC11P001920	1.03
736	SEC24C	SEC24 Homolog C, COPII Coat Complex Component	Protein Coding	44	GC10P073744	1.03
737	CHD4	Chromodomain Helicase DNA Binding Protein 4	Protein Coding	44	GC12M006570	1.03
738	EWSR1	EWS RNA Binding Protein 1	Protein Coding	44	GC22P033676	1.03
739	EOMES	Eomesodermin	Protein Coding	44	GC03M027715	1.03
740	DOT1L	DOT1 Like Histone Lysine Methyltransferase	Protein Coding	44	GC19P002189	1.03
741	CRB1	Crumbs Cell Polarity Complex Component 1	Protein Coding	44	GC01P197170	1.03
742	CCR2	C-C Motif Chemokine Receptor 2	Protein Coding	44	GC03P046356	1.03
743	ANXA11	Annexin A11	Protein Coding	44	GC10M080150	1.03
744	AGER	Advanced Glycosylation End-Product Specific Receptor	Protein Coding	44	GC06M032180	1.03
745	AIRE	Autoimmune Regulator	Protein Coding	44	GC21P044285	1.03
746	MAPRE1	Microtubule Associated Protein RP/EB Family Member 1	Protein Coding	44	GC20P032819	1.03
747	RAPGEF3	Rap Guanine Nucleotide Exchange Factor 3	Protein Coding	44	GC12M047736	1.03
748	PRDM1	PR/SET Domain 1	Protein Coding	44	GC06P105993	1.03
749	PPIF	Peptidylprolyl Isomerase F	Protein Coding	44	GC10P090574	1.03
750	POFUT1	Protein O-Fucosyltransferase 1	Protein Coding	44	GC20P032207	1.03
751	SLC39A8	Solute Carrier Family 39 Member 8	Protein Coding	44	GC04M102252	1.03
752	KAT6B	Lysine Acetyltransferase 6B	Protein Coding	43	GC10P074860	1.03
753	PIP5K1A	Phosphatidylinositol-4-Phosphate 5-Kinase Type 1 Alpha	Protein Coding	43	GC01P151198	1.03
754	SENP1	SUMO Specific Peptidase 1	Protein Coding	43	GC12M048042	1.03
755	TRIM33	Tripartite Motif Containing 33	Protein Coding	43	GC01M114392	1.03
756	CLN3	CLN3 Lysosomal/Endosomal Transmembrane Protein, Battenin	Protein Coding	43	GC16M028466	1.03
757	EFNB2	Ephrin B2	Protein Coding	43	GC13M106489	1.03
758	ATG5	Autophagy Related 5	Protein Coding	43	GC06M106045	1.03
759	MAPKAPK5	MAPK Activated Protein Kinase 5	Protein Coding	43	GC12P111842	1.03
760	PPOX	Protoporphyrinogen Oxidase	Protein Coding	43	GC01P161302	1.03
761	PNPLA8	Patatin Like Phospholipase Domain Containing 8	Protein Coding	43	GC07M108470	1.03
762	VAMP1	Vesicle Associated Membrane Protein 1	Protein Coding	43	GC12M006462	1.03
763	FOXF1	Forkhead Box F1	Protein Coding	42	GC16P086510	1.03
764	HHAT	Hedgehog Acyltransferase	Protein Coding	42	GC01P210328	1.03
765	CORO1A	Coronin 1A	Protein Coding	42	GC16P039395	1.03
766	FCER1G	Fc Epsilon Receptor Ig	Protein Coding	42	GC01P161215	1.03
767	MUS81	MUS81 Structure-Specific Endonuclease Subunit	Protein Coding	42	GC11P069021	1.03
768	MPST	Mercaptopyruvate Sulfurtransferase	Protein Coding	42	GC22P037019	1.03
769	POLR2E	RNA Polymerase II, I And III Subunit E	Protein Coding	42	GC19M001086	1.03
770	POT1	Protection Of Telomeres 1	Protein Coding	42	GC07M124822	1.03
771	SCYL1	SCY1 Like Pseudokinase 1	Protein Coding	42	GC11P065525	1.03
772	SKIV2L	Ski2 Like RNA Helicase	Protein Coding	42	GC06P076887	1.03
773	SRP54	Signal Recognition Particle 54	Protein Coding	42	GC14P034981	1.03
774	CCL20	C-C Motif Chemokine Ligand 20	Protein Coding	42	GC02P227835	1.03
775	CCS	Copper Chaperone For Superoxide Dismutase	Protein Coding	42	GC11P066593	1.03
776	ATXN2	Ataxin 2	Protein Coding	42	GC12M111443	1.03
777	CTDP1	CTD Phosphatase Subunit 1	Protein Coding	42	GC18P079679	1.03
778	CHSY1	Chondroitin Sulfate Synthase 1	Protein Coding	42	GC15M101175	1.03
779	ICAM3	Intercellular Adhesion Molecule 3	Protein Coding	42	GC19M010388	1.03
780	LZTR1	Leucine Zipper Like Transcription Regulator 1	Protein Coding	42	GC22P033344	1.03
781	MEIS1	Meis Homeobox 1	Protein Coding	42	GC02P066433	1.03
782	RBMX	RNA Binding Motif Protein X-Linked	Protein Coding	42	GC0XM136848	1.03
783	PTBP1	Polypyrimidine Tract Binding Protein 1	Protein Coding	42	GC19P000797	1.03
784	PASK	PAS Domain Containing Serine/Threonine Kinase	Protein Coding	42	GC02M241106	1.03
785	NTF3	Neurotrophin 3	Protein Coding	42	GC12P005432	1.03
786	NUDT1	Nudix Hydrolase 1	Protein Coding	42	GC07P002242	1.03
787	SLC13A2	Solute Carrier Family 13 Member 2	Protein Coding	42	GC17P028473	1.03
788	KLC2	Kinesin Light Chain 2	Protein Coding	41	GC11P066257	1.03
789	FLVCR2	FLVCR Heme Transporter 2	Protein Coding	41	GC14P075578	1.03
790	HS3ST1	Heparan Sulfate-Glucosamine 3-Sulfotransferase 1	Protein Coding	41	GC04M011394	1.03
791	HHEX	Hematopoietically Expressed Homeobox	Protein Coding	41	GC10P092689	1.03
792	GLYAT	Glycine-N-Acyltransferase	Protein Coding	41	GC11M084412	1.03
793	MSH5	MutS Homolog 5	Protein Coding	41	GC06P076879	1.03
794	ADAM15	ADAM Metallopeptidase Domain 15	Protein Coding	41	GC01P155050	1.03
795	BRAP	BRCA1 Associated Protein	Protein Coding	41	GC12M111642	1.03
796	SETD1A	SET Domain Containing 1A, Histone Lysine Methyltransferase	Protein Coding	41	GC16P039459	1.03
797	SETDB1	SET Domain Bifurcated Histone Lysine Methyltransferase 1	Protein Coding	41	GC01P150926	1.03
798	SON	SON DNA And RNA Binding Protein	Protein Coding	41	GC21P033542	1.03
799	THBS3	Thrombospondin 3	Protein Coding	41	GC01M155195	1.03
800	TDGF1	Teratocarcinoma-Derived Growth Factor 1	Protein Coding	41	GC03P046681	1.03
801	TRPM2	Transient Receptor Potential Cation Channel Subfamily M Member 2	Protein Coding	41	GC21P044350	1.03
802	SYNGR1	Synaptogyrin 1	Protein Coding	41	GC22P039350	1.03
803	AKAP6	A-Kinase Anchoring Protein 6	Protein Coding	41	GC14P032203	1.03
804	ARFGAP1	ADP Ribosylation Factor GTPase Activating Protein 1	Protein Coding	41	GC20P063272	1.03
805	CAPN10	Calpain 10	Protein Coding	41	GC02P240586	1.03
806	ETS2	ETS Proto-Oncogene 2, Transcription Factor	Protein Coding	41	GC21P038805	1.03
807	DCTD	DCMP Deaminase	Protein Coding	41	GC04M182890	1.03
808	CLK2	CDC Like Kinase 2	Protein Coding	41	GC01M155262	1.03
809	C4BPB	Complement Component 4 Binding Protein Beta	Protein Coding	41	GC01P207088	1.03
810	ANXA7	Annexin A7	Protein Coding	41	GC10M073375	1.03
811	BANF1	BAF Nuclear Assembly Factor 1	Protein Coding	41	GC11P066002	1.03
812	AFF4	AF4/FMR2 Family Member 4	Protein Coding	41	GC05M132875	1.03
813	LRIG2	Leucine Rich Repeats And Immunoglobulin Like Domains 2	Protein Coding	41	GC01P113073	1.03
814	MDC1	Mediator Of DNA Damage Checkpoint 1	Protein Coding	41	GC06M061228	1.03
815	RAB1B	RAB1B, Member RAS Oncogene Family	Protein Coding	41	GC11P069053	1.03
816	RPL3	Ribosomal Protein L3	Protein Coding	41	GC22M055086	1.03
817	PRPF6	Pre-MRNA Processing Factor 6	Protein Coding	41	GC20P063981	1.03
818	DNMT3L	DNA Methyltransferase 3 Like	Protein Coding	41	GC21M044246	1.03
819	DPF2	Double PHD Fingers 2	Protein Coding	41	GC11P068981	1.03
820	RAB5B	RAB5B, Member RAS Oncogene Family	Protein Coding	41	GC12P055973	1.03
821	RFX5	Regulatory Factor X5	Protein Coding	41	GC01M151340	1.03
822	RTEL1	Regulator Of Telomere Elongation Helicase 1	Protein Coding	41	GC20P063658	1.03
823	TMED10	Transmembrane P24 Trafficking Protein 10	Protein Coding	41	GC14M075132	1.03
824	IFT172	Intraflagellar Transport 172	Protein Coding	40	GC02M028005	1.03
825	NPAS3	Neuronal PAS Domain Protein 3	Protein Coding	40	GC14P032934	1.03
826	FAU	FAU Ubiquitin Like And Ribosomal Protein S30 Fusion	Protein Coding	40	GC11M065120	1.03
827	HIPK1	Homeodomain Interacting Protein Kinase 1	Protein Coding	40	GC01P113929	1.03
828	HIF3A	Hypoxia Inducible Factor 3 Subunit Alpha	Protein Coding	40	GC19P046297	1.03
829	HMGN1	High Mobility Group Nucleosome Binding Domain 1	Protein Coding	40	GC21M039342	1.03
830	GRIN3B	Glutamate Ionotropic Receptor NMDA Type Subunit 3B	Protein Coding	40	GC19P001000	1.03
831	JDP2	Jun Dimerization Protein 2	Protein Coding	40	GC14P075427	1.03
832	NCAPD2	Non-SMC Condensin I Complex Subunit D2	Protein Coding	40	GC12P006493	1.03
833	GTF2H4	General Transcription Factor IIH Subunit 4	Protein Coding	40	GC06P076845	1.03
834	ADGRL2	Adhesion G Protein-Coupled Receptor L2	Protein Coding	40	GC01P081306	1.03
835	OLIG2	Oligodendrocyte Transcription Factor 2	Protein Coding	40	GC21P033025	1.03
836	PCSK5	Proprotein Convertase Subtilisin/Kexin Type 5	Protein Coding	40	GC09P075890	1.03
837	POLA2	DNA Polymerase Alpha 2, Accessory Subunit	Protein Coding	40	GC11P068976	1.03
838	RBM4	RNA Binding Motif Protein 4	Protein Coding	40	GC11P066638	1.03
839	TOP3B	DNA Topoisomerase III Beta	Protein Coding	40	GC22M021957	1.03
840	SART1	Spliceosome Associated Factor 1, Recruiter Of U4/U6.U5 Tri-SnRNP	Protein Coding	40	GC11P069032	1.03
841	SYVN1	Synoviolin 1	Protein Coding	40	GC11M084659	1.03
842	ASH1L	ASH1 Like Histone Lysine Methyltransferase	Protein Coding	40	GC01M155335	1.03
843	CDK11B	Cyclin Dependent Kinase 11B	Protein Coding	40	GC01M005159	1.03
844	ADAM28	ADAM Metallopeptidase Domain 28	Protein Coding	40	GC08P024294	1.03
845	APOBEC3A	Apolipoprotein B MRNA Editing Enzyme Catalytic Subunit 3A	Protein Coding	40	GC22P038952	1.03
846	ATP8B2	ATPase Phospholipid Transporting 8B2	Protein Coding	40	GC01P154325	1.03
847	CCNT1	Cyclin T1	Protein Coding	40	GC12M048688	1.03
848	CST6	Cystatin E/M	Protein Coding	40	GC11P069036	1.03
849	DHX16	DEAH-Box Helicase 16	Protein Coding	40	GC06M030653	1.03
850	DAP3	Death Associated Protein 3	Protein Coding	40	GC01P155758	1.03
851	BAZ1A	Bromodomain Adjacent To Zinc Finger Domain 1A	Protein Coding	40	GC14M034752	1.03
852	ATP6V1F	ATPase H+ Transporting V1 Subunit F	Protein Coding	40	GC07P128862	1.03
853	ATP8B3	ATPase Phospholipid Transporting 8B3	Protein Coding	40	GC19M004410	1.03
854	BATF	Basic Leucine Zipper ATF-Like Transcription Factor	Protein Coding	40	GC14P075523	1.03
855	B3GALT6	Beta-1,3-Galactosyltransferase 6	Protein Coding	40	GC01P001232	1.03
856	FLAD1	Flavin Adenine Dinucleotide Synthetase 1	Protein Coding	40	GC01P154983	1.03
857	LRRC32	Leucine Rich Repeat Containing 32	Protein Coding	40	GC11M076657	1.03
858	LPAR5	Lysophosphatidic Acid Receptor 5	Protein Coding	40	GC12M006618	1.03
859	MLNR	Motilin Receptor	Protein Coding	40	GC13P049220	1.03
860	PHB2	Prohibitin 2	Protein Coding	40	GC12M006965	1.03
861	KIF3A	Kinesin Family Member 3A	Protein Coding	40	GC05M132689	1.03
862	DPM3	Dolichyl-Phosphate Mannosyltransferase Subunit 3, Regulatory	Protein Coding	40	GC01M155139	1.03
863	USP20	Ubiquitin Specific Peptidase 20	Protein Coding	40	GC09P129834	1.03
864	XK	X-Linked Kx Blood Group	Protein Coding	40	GC0XP037685	1.03
865	GDI2	GDP Dissociation Inhibitor 2	Protein Coding	39	GC10M005765	1.03
866	EMG1	EMG1 N1-Specific Pseudouridine Methyltransferase	Protein Coding	39	GC12P006970	1.03
867	HCN3	Hyperpolarization Activated Cyclic Nucleotide Gated Potassium Channel 3	Protein Coding	39	GC01P155277	1.03
868	GPBAR1	G Protein-Coupled Bile Acid Receptor 1	Protein Coding	39	GC02P218259	1.03
869	AAGAB	Alpha And Gamma Adaptin Binding Protein	Protein Coding	39	GC15M067200	1.03
870	PPP2R3C	Protein Phosphatase 2 Regulatory Subunit B''Gamma	Protein Coding	39	GC14M035085	1.03
871	RALGAPA1	Ral GTPase Activating Protein Catalytic Subunit Alpha 1	Protein Coding	39	GC14M035538	1.03
872	SYMPK	Symplekin Scaffold Protein	Protein Coding	39	GC19M045815	1.03
873	SNRPD2	Small Nuclear Ribonucleoprotein D2 Polypeptide	Protein Coding	39	GC19M062042	1.03
874	STK19	Serine/Threonine Kinase 19	Protein Coding	39	GC06P031971	1.03
875	TAX1BP1	Tax1 Binding Protein 1	Protein Coding	39	GC07P027739	1.03
876	TUFT1	Tuftelin 1	Protein Coding	39	GC01P151513	1.03
877	TOR1B	Torsin Family 1 Member B	Protein Coding	39	GC09P129803	1.03
878	THEM4	Thioesterase Superfamily Member 4	Protein Coding	39	GC01M151870	1.03
879	TNS1	Tensin 1	Protein Coding	39	GC02M217799	1.03
880	ANAPC2	Anaphase Promoting Complex Subunit 2	Protein Coding	39	GC09M137174	1.03
881	ASIC2	Acid Sensing Ion Channel Subunit 2	Protein Coding	39	GC17M033013	1.03
882	CXCR6	C-X-C Motif Chemokine Receptor 6	Protein Coding	39	GC03P046271	1.03
883	LSM2	LSM2 Homolog, U6 Small Nuclear RNA And MRNA Degradation Associated	Protein Coding	39	GC06M061319	1.03
884	PPIL2	Peptidylprolyl Isomerase Like 2	Protein Coding	39	GC22P034309	1.03
885	PMEL	Premelanosome Protein	Protein Coding	39	GC12M055954	1.03
886	KIF3B	Kinesin Family Member 3B	Protein Coding	39	GC20P032277	1.03
887	SIX5	SIX Homeobox 5	Protein Coding	39	GC19M045764	1.03
888	USP12	Ubiquitin Specific Peptidase 12	Protein Coding	39	GC13M027066	1.03
889	YY1AP1	YY1 Associated Protein 1	Protein Coding	39	GC01M155659	1.03
890	ZFP57	ZFP57 Zinc Finger Protein	Protein Coding	39	GC06M029672	1.03
891	LIMD1	LIM Domain Containing 1	Protein Coding	38	GC03P045555	1.03
892	MYOM2	Myomesin 2	Protein Coding	38	GC08P002045	1.03
893	NDST2	N-Deacetylase And N-Sulfotransferase 2	Protein Coding	38	GC10M073801	1.03
894	NRBP1	Nuclear Receptor Binding Protein 1	Protein Coding	38	GC02P027427	1.03
895	NSMCE2	NSE2 (MMS21) Homolog, SMC5-SMC6 Complex SUMO Ligase	Protein Coding	38	GC08P125091	1.03
896	FNBP1	Formin Binding Protein 1	Protein Coding	38	GC09M129887	1.03
897	GJA10	Gap Junction Protein Alpha 10	Protein Coding	38	GC06P089894	1.03
898	ERRFI1	ERBB Receptor Feedback Inhibitor 1	Protein Coding	38	GC01M008004	1.03
899	IL22RA1	Interleukin 22 Receptor Subunit Alpha 1	Protein Coding	38	GC01M024119	1.03
900	ITGB1BP1	Integrin Subunit Beta 1 Binding Protein 1	Protein Coding	38	GC02M009391	1.03
901	GNPDA1	Glucosamine-6-Phosphate Deaminase 1	Protein Coding	38	GC05M141991	1.03
902	ADO	2-Aminoethanethiol Dioxygenase	Protein Coding	38	GC10P062804	1.03
903	LAG3	Lymphocyte Activating 3	Protein Coding	38	GC12P018557	1.03
904	OLFML3	Olfactomedin Like 3	Protein Coding	38	GC01P113979	1.03
905	OLIG1	Oligodendrocyte Transcription Factor 1	Protein Coding	38	GC21P033070	1.03
906	OLIG3	Oligodendrocyte Transcription Factor 3	Protein Coding	38	GC06M137492	1.03
907	PAPOLG	Poly(A) Polymerase Gamma	Protein Coding	38	GC02P060756	1.03
908	RNF114	Ring Finger Protein 114	Protein Coding	38	GC20P049936	1.03
909	RPL37	Ribosomal Protein L37	Protein Coding	38	GC05M040825	1.03
910	SF3A1	Splicing Factor 3a Subunit 1	Protein Coding	38	GC22M030331	1.03
911	SF3B2	Splicing Factor 3b Subunit 2	Protein Coding	38	GC11P066050	1.03
912	TRIM39	Tripartite Motif Containing 39	Protein Coding	38	GC06P076830	1.03
913	TIPIN	TIMELESS Interacting Protein	Protein Coding	38	GC15M079248	1.03
914	UQCR10	Ubiquinol-Cytochrome C Reductase, Complex III Subunit X	Protein Coding	38	GC22P029767	1.03
915	SLC9A8	Solute Carrier Family 9 Member A8	Protein Coding	38	GC20P049813	1.03
916	SNX27	Sorting Nexin 27	Protein Coding	38	GC01P151611	1.03
917	SDF4	Stromal Cell Derived Factor 4	Protein Coding	38	GC01M001216	1.03
918	TPD52L2	TPD52 Like 2	Protein Coding	38	GC20P063865	1.03
919	TDRKH	Tudor And KH Domain Containing	Protein Coding	38	GC01M151852	1.03
920	SLC25A28	Solute Carrier Family 25 Member 28	Protein Coding	38	GC10M099610	1.03
921	ARFRP1	ADP Ribosylation Factor Related Protein 1	Protein Coding	38	GC20M063698	1.03
922	CCHCR1	Coiled-Coil Alpha-Helical Rod Protein 1	Protein Coding	38	GC06M061251	1.03
923	CCL8	C-C Motif Chemokine Ligand 8	Protein Coding	38	GC17P034319	1.03
924	CCRL2	C-C Motif Chemokine Receptor Like 2	Protein Coding	38	GC03P046407	1.03
925	CDH22	Cadherin 22	Protein Coding	38	GC20M046173	1.03
926	COG6	Component Of Oligomeric Golgi Complex 6	Protein Coding	38	GC13P039655	1.03
927	ASAP2	ArfGAP With SH3 Domain, Ankyrin Repeat And PH Domain 2	Protein Coding	38	GC02P009206	1.03
928	CBFA2T2	CBFA2/RUNX1 Partner Transcriptional Co-Repressor 2	Protein Coding	38	GC20P033490	1.03
929	DIDO1	Death Inducer-Obliterator 1	Protein Coding	38	GC20M062877	1.03
930	CD248	CD248 Molecule	Protein Coding	38	GC11M066314	1.03
931	CGN	Cingulin	Protein Coding	38	GC01P151483	1.03
932	CARD6	Caspase Recruitment Domain Family Member 6	Protein Coding	38	GC05P040841	1.03
933	ATXN2L	Ataxin 2 Like	Protein Coding	38	GC16P039269	1.03
934	ATF6B	Activating Transcription Factor 6 Beta	Protein Coding	38	GC06M032115	1.03
935	BBS1	Bardet-Biedl Syndrome 1	Protein Coding	38	GC11P069104	1.03
936	B4GALT5	Beta-1,4-Galactosyltransferase 5	Protein Coding	38	GC20M049632	1.03
937	GRHL3	Grainyhead Like Transcription Factor 3	Protein Coding	38	GC01P024425	1.03
938	LRRK1	Leucine Rich Repeat Kinase 1	Protein Coding	38	GC15P100919	1.03
939	RAPGEF6	Rap Guanine Nucleotide Exchange Factor 6	Protein Coding	38	GC05M131423	1.03
940	RBM17	RNA Binding Motif Protein 17	Protein Coding	38	GC10P006089	1.03
941	RCE1	Ras Converting CAAX Endopeptidase 1	Protein Coding	38	GC11P066842	1.03
942	RNASEH2C	Ribonuclease H2 Subunit C	Protein Coding	38	GC11M065714	1.03
943	PPP1R10	Protein Phosphatase 1 Regulatory Subunit 10	Protein Coding	38	GC06M030600	1.03
944	KCTD15	Potassium Channel Tetramerization Domain Containing 15	Protein Coding	38	GC19P051312	1.03
945	DAZAP1	DAZ Associated Protein 1	Protein Coding	38	GC19P001407	1.03
946	PYGO2	Pygopus Family PHD Finger 2	Protein Coding	38	GC01M154957	1.03
947	UBASH3A	Ubiquitin Associated And SH3 Domain Containing A	Protein Coding	38	GC21P042403	1.03
948	WTAP	WT1 Associated Protein	Protein Coding	38	GC06P159725	1.03
949	FAM177A1	Family With Sequence Similarity 177 Member A1	Protein Coding	37	GC14P035044	1.03
950	GPR107	G Protein-Coupled Receptor 107	Protein Coding	37	GC09P130053	1.03
951	GPSM1	G Protein Signaling Modulator 1	Protein Coding	37	GC09P136327	1.03
952	GPR25	G Protein-Coupled Receptor 25	Protein Coding	37	GC01P200872	1.03
953	IKZF4	IKAROS Family Zinc Finger 4	Protein Coding	37	GC12P056007	1.03
954	GPN1	GPN-Loop GTPase 1	Protein Coding	37	GC02P027628	1.03
955	GPR12	G Protein-Coupled Receptor 12	Protein Coding	37	GC13M026755	1.03
956	ING4	Inhibitor Of Growth Family Member 4	Protein Coding	37	GC12M006650	1.03
957	CBLL1	Cbl Proto-Oncogene Like 1	Protein Coding	37	GC07P107743	1.03
958	MRPL11	Mitochondrial Ribosomal Protein L11	Protein Coding	37	GC11M084745	1.03
959	MPPE1	Metallophosphoesterase 1	Protein Coding	37	GC18M023289	1.03
960	PBX2	PBX Homeobox 2	Protein Coding	37	GC06M032184	1.03
961	RIN1	Ras And Rab Interactor 1	Protein Coding	37	GC11M084738	1.03
962	SEC31B	SEC31 Homolog B, COPII Coat Complex Component	Protein Coding	37	GC10M100486	1.03
963	SEPHS2	Selenophosphate Synthetase 2	Protein Coding	37	GC16M035849	1.03
964	STMN3	Stathmin 3	Protein Coding	37	GC20M063639	1.03
965	TRAPPC10	Trafficking Protein Particle Complex Subunit 10	Protein Coding	37	GC21P044012	1.03
966	TRIM26	Tripartite Motif Containing 26	Protein Coding	37	GC06M030184	1.03
967	UCKL1	Uridine-Cytidine Kinase 1 Like 1	Protein Coding	37	GC20M063939	1.03
968	TM9SF2	Transmembrane 9 Superfamily Member 2	Protein Coding	37	GC13P099446	1.03
969	THEMIS	Thymocyte Selection Associated	Protein Coding	37	GC06M127708	1.03
970	TENM3	Teneurin Transmembrane Protein 3	Protein Coding	37	GC04P181448	1.03
971	SLC37A1	Solute Carrier Family 37 Member 1	Protein Coding	37	GC21P042561	1.03
972	ASCL2	Achaete-Scute Family BHLH Transcription Factor 2	Protein Coding	37	GC11M002744	1.03
973	CDK5RAP1	CDK5 Regulatory Subunit Associated Protein 1	Protein Coding	37	GC20M033358	1.03
974	CCDC8	Coiled-Coil Domain Containing 8	Protein Coding	37	GC19M046410	1.03
975	ACYP1	Acylphosphatase 1	Protein Coding	37	GC14M075053	1.03
976	DUSP12	Dual Specificity Phosphatase 12	Protein Coding	37	GC01P161749	1.03
977	ECD	Ecdysoneless Cell Cycle Regulator	Protein Coding	37	GC10M073130	1.03
978	DRAP1	DR1 Associated Protein 1	Protein Coding	37	GC11P069024	1.03
979	CPSF3	Cleavage And Polyadenylation Specific Factor 3	Protein Coding	37	GC02P009423	1.03
980	CH25H	Cholesterol 25-Hydroxylase	Protein Coding	37	GC10M089205	1.03
981	CLEC16A	C-Type Lectin Domain Containing 16A	Protein Coding	37	GC16P010944	1.03
982	CEP192	Centrosomal Protein 192	Protein Coding	37	GC18P016762	1.03
983	BRMS1	BRMS1 Transcriptional Repressor And Anoikis Regulator	Protein Coding	37	GC11M084739	1.03
984	AURKAIP1	Aurora Kinase A Interacting Protein 1	Protein Coding	37	GC01M001373	1.03
985	PMF1	Polyamine Modulated Factor 1	Protein Coding	37	GC01P156212	1.03
986	DNAJC9	DnaJ Heat Shock Protein Family (Hsp40) Member C9	Protein Coding	37	GC10M073183	1.03
987	DOK6	Docking Protein 6	Protein Coding	37	GC18P069401	1.03
988	PKIG	CAMP-Dependent Protein Kinase Inhibitor Gamma	Protein Coding	37	GC20P044531	1.03
989	PLB1	Phospholipase B1	Protein Coding	37	GC02P028460	1.03
990	QSOX2	Quiescin Sulfhydryl Oxidase 2	Protein Coding	37	GC09M136206	1.03
991	USP21	Ubiquitin Specific Peptidase 21	Protein Coding	37	GC01P161159	1.03
992	ZNF687	Zinc Finger Protein 687	Protein Coding	37	GC01P151281	1.03
993	YTHDF1	YTH N6-Methyladenosine RNA Binding Protein 1	Protein Coding	37	GC20M063195	1.03
994	UBE2Q1	Ubiquitin Conjugating Enzyme E2 Q1	Protein Coding	37	GC01M154521	1.03
995	ZBTB40	Zinc Finger And BTB Domain Containing 40	Protein Coding	37	GC01P022428	1.03
996	ZNF384	Zinc Finger Protein 384	Protein Coding	37	GC12M006841	1.03
997	MYOZ1	Myozenin 1	Protein Coding	36	GC10M073631	1.03
998	NAALADL1	N-Acetylated Alpha-Linked Acidic Dipeptidase Like 1	Protein Coding	36	GC11M065044	1.03
999	NPDC1	Neural Proliferation, Differentiation And Control 1	Protein Coding	36	GC09M137039	1.03
1000	MYRF	Myelin Regulatory Factor	Protein Coding	36	GC11P061753	1.03
1001	NOP2	NOP2 Nucleolar Protein	Protein Coding	36	GC12M006556	1.03
1002	DUSP8	Dual Specificity Phosphatase 8	Protein Coding	36	GC11M002714	1.03
1003	EAPP	E2F Associated Phosphoprotein	Protein Coding	36	GC14M034516	1.03
1004	EMC1	ER Membrane Protein Complex Subunit 1	Protein Coding	36	GC01M019215	1.03
1005	IFNLR1	Interferon Lambda Receptor 1	Protein Coding	36	GC01M025369	1.03
1006	MRPL23	Mitochondrial Ribosomal Protein L23	Protein Coding	36	GC11P001948	1.03
1007	MRPS27	Mitochondrial Ribosomal Protein S27	Protein Coding	36	GC05M072219	1.03
1008	PSMG2	Proteasome Assembly Chaperone 2	Protein Coding	36	GC18P016752	1.03
1009	RSPH3	Radial Spoke Head 3	Protein Coding	36	GC06M158948	1.03
1010	RNPEPL1	Arginyl Aminopeptidase Like 1	Protein Coding	36	GC02P240565	1.03
1011	SNX20	Sorting Nexin 20	Protein Coding	36	GC16M050700	1.03
1012	SDF2L1	Stromal Cell Derived Factor 2 Like 1	Protein Coding	36	GC22P033379	1.03
1013	TCF19	Transcription Factor 19	Protein Coding	36	GC06P076850	1.03
1014	TATDN1	TatD DNase Domain Containing 1	Protein Coding	36	GC08M124488	1.03
1015	ASCC2	Activating Signal Cointegrator 1 Complex Subunit 2	Protein Coding	36	GC22M029788	1.03
1016	ANKRD30A	Ankyrin Repeat Domain 30A	Protein Coding	36	GC10P037134	1.03
1017	CEP76	Centrosomal Protein 76	Protein Coding	36	GC18M023296	1.03
1018	ATAD3B	ATPase Family AAA Domain Containing 3B	Protein Coding	36	GC01P003381	1.03
1019	ATG2A	Autophagy Related 2A	Protein Coding	36	GC11M084637	1.03
1020	DNAJC27	DnaJ Heat Shock Protein Family (Hsp40) Member C27	Protein Coding	36	GC02M024943	1.03
1021	CYTH4	Cytohesin 4	Protein Coding	36	GC22P037282	1.03
1022	BCAP29	B Cell Receptor Associated Protein 29	Protein Coding	36	GC07P107579	1.03
1023	FNIP1	Folliculin Interacting Protein 1	Protein Coding	36	GC05M131641	1.03
1024	LRRC2	Leucine Rich Repeat Containing 2	Protein Coding	36	GC03M046515	1.03
1025	DDX27	DEAD-Box Helicase 27	Protein Coding	36	GC20P049219	1.03
1026	RBM14	RNA Binding Motif Protein 14	Protein Coding	36	GC11P069114	1.03
1027	RNF126	Ring Finger Protein 126	Protein Coding	36	GC19M000647	1.03
1028	RASSF8	Ras Association Domain Family Member 8	Protein Coding	36	GC12P025959	1.03
1029	PWP2	PWP2 Small Subunit Processome Component	Protein Coding	36	GC21P044107	1.03
1030	UBAP2L	Ubiquitin Associated Protein 2 Like	Protein Coding	36	GC01P154219	1.03
1031	ZC3H12C	Zinc Finger CCCH-Type Containing 12C	Protein Coding	36	GC11P110092	1.03
1032	ZNF341	Zinc Finger Protein 341	Protein Coding	36	GC20P033731	1.03
1033	GBA3	Glucosylceramidase Beta 3 (Gene/Pseudogene)	Protein Coding	35	GC04P022694	1.03
1034	FCGR2C	Fc Gamma Receptor IIc (Gene/Pseudogene)	Protein Coding	35	GC01P161647	1.03
1035	GMEB2	Glucocorticoid Modulatory Element Binding Protein 2	Protein Coding	35	GC20M063587	1.03
1036	OLFML2B	Olfactomedin Like 2B	Protein Coding	35	GC01M162217	1.03
1037	RNF145	Ring Finger Protein 145	Protein Coding	35	GC05M159157	1.03
1038	TBC1D8	TBC1 Domain Family Member 8	Protein Coding	35	GC02M101007	1.03
1039	THEM5	Thioesterase Superfamily Member 5	Protein Coding	35	GC01M151851	1.03
1040	CELF3	CUGBP Elav-Like Family Member 3	Protein Coding	35	GC01M151674	1.03
1041	COMMD7	COMM Domain Containing 7	Protein Coding	35	GC20M032702	1.03
1042	DYDC1	DPY30 Domain Containing 1	Protein Coding	35	GC10M080336	1.03
1043	CENPO	Centromere Protein O	Protein Coding	35	GC02P024793	1.03
1044	LPCAT3	Lysophosphatidylcholine Acyltransferase 3	Protein Coding	35	GC12M006976	1.03
1045	RBM4B	RNA Binding Motif Protein 4B	Protein Coding	35	GC11M066664	1.03
1046	PTTG1IP	PTTG1 Interacting Protein	Protein Coding	35	GC21M044849	1.03
1047	ZNF366	Zinc Finger Protein 366	Protein Coding	35	GC05M072907	1.03
1048	ZFP91	ZFP91 Zinc Finger Protein, Atypical E3 Ubiquitin Ligase	Protein Coding	35	GC11P058580	1.03
1049	ZFPL1	Zinc Finger Protein Like 1	Protein Coding	35	GC11P065084	1.03
1050	ZNF200	Zinc Finger Protein 200	Protein Coding	35	GC16M006425	1.03
1051	NKD1	NKD Inhibitor Of WNT Signaling Pathway 1	Protein Coding	34	GC16P050548	1.03
1052	NPAS4	Neuronal PAS Domain Protein 4	Protein Coding	34	GC11P069077	1.03
1053	FNDC3A	Fibronectin Type III Domain Containing 3A	Protein Coding	34	GC13P048975	1.03
1054	ENDOU	Endonuclease, Poly(U) Specific	Protein Coding	34	GC12M047709	1.03
1055	GAL3ST2	Galactose-3-O-Sulfotransferase 2	Protein Coding	34	GC02P241777	1.03
1056	GON4L	Gon-4 Like	Protein Coding	34	GC01M155754	1.03
1057	KCP	Kielin Cysteine Rich BMP Regulator	Protein Coding	34	GC07M128862	1.03
1058	MRPL9	Mitochondrial Ribosomal Protein L9	Protein Coding	34	GC01M151759	1.03
1059	OTUD3	OTU Deubiquitinase 3	Protein Coding	34	GC01P019881	1.03
1060	PNRC2	Proline Rich Nuclear Receptor Coactivator 2	Protein Coding	34	GC01P024397	1.03
1061	TAPBPL	TAP Binding Protein Like	Protein Coding	34	GC12P006451	1.03
1062	TNP2	Transition Protein 2	Protein Coding	34	GC16M011267	1.03
1063	SBK1	SH3 Domain Binding Kinase 1	Protein Coding	34	GC16P028260	1.03
1064	SIKE1	Suppressor Of IKBKE 1	Protein Coding	34	GC01M114769	1.03
1065	TCHHL1	Trichohyalin Like 1	Protein Coding	34	GC01M152085	1.03
1066	SKOR1	SKI Family Transcriptional Corepressor 1	Protein Coding	34	GC15P067819	1.03
1067	SLC9A4	Solute Carrier Family 9 Member A4	Protein Coding	34	GC02P102456	1.03
1068	SPSB2	SplA/Ryanodine Receptor Domain And SOCS Box Containing 2	Protein Coding	34	GC12M006873	1.03
1069	ASB8	Ankyrin Repeat And SOCS Box Containing 8	Protein Coding	34	GC12M048147	1.03
1070	AMZ1	Archaelysin Family Metallopeptidase 1	Protein Coding	34	GC07P002679	1.03
1071	ACRBP	Acrosin Binding Protein	Protein Coding	34	GC12M006638	1.03
1072	ASB6	Ankyrin Repeat And SOCS Box Containing 6	Protein Coding	34	GC09M129918	1.03
1073	DXO	Decapping Exoribonuclease	Protein Coding	34	GC06M031969	1.03
1074	DYDC2	DPY30 Domain Containing 2	Protein Coding	34	GC10P080344	1.03
1075	CMC1	C-X9-C Motif Containing 1	Protein Coding	34	GC03P028261	1.03
1076	BBS12	Bardet-Biedl Syndrome 12	Protein Coding	34	GC04P122702	1.03
1077	BLOC1S2	Biogenesis Of Lysosomal Organelles Complex 1 Subunit 2	Protein Coding	34	GC10M100273	1.03
1078	LSM14A	LSM14A MRNA Processing Body Assembly Factor	Protein Coding	34	GC19P034172	1.03
1079	RAVER1	Ribonucleoprotein, PTB Binding 1	Protein Coding	34	GC19M010316	1.03
1080	PRM2	Protamine 2	Protein Coding	34	GC16M011786	1.03
1081	NUDT13	Nudix Hydrolase 13	Protein Coding	34	GC10P073110	1.03
1082	QPCTL	Glutaminyl-Peptide Cyclotransferase Like	Protein Coding	34	GC19P045692	1.03
1083	SLC48A1	Solute Carrier Family 48 Member 1	Protein Coding	34	GC12P047753	1.03
1084	WDR43	WD Repeat Domain 43	Protein Coding	34	GC02P028894	1.03
1085	ZBTB46	Zinc Finger And BTB Domain Containing 46	Protein Coding	34	GC20M063743	1.03
1086	ZWILCH	Zwilch Kinetochore Protein	Protein Coding	34	GC15P066504	1.03
1087	YIF1A	Yip1 Interacting Factor Homolog A, Membrane Trafficking Protein	Protein Coding	34	GC11M084735	1.03
1088	ZC3H4	Zinc Finger CCCH-Type Containing 4	Protein Coding	34	GC19M047064	1.03
1089	KRTCAP2	Keratinocyte Associated Protein 2	Protein Coding	33	GC01M155187	1.03
1090	NRM	Nurim	Protein Coding	33	GC06M061227	1.03
1091	FUT11	Fucosyltransferase 11	Protein Coding	33	GC10P073772	1.03
1092	GID8	GID Complex Subunit 8 Homolog	Protein Coding	33	GC20P062938	1.03
1093	FAM118A	Family With Sequence Similarity 118 Member A	Protein Coding	33	GC22P045308	1.03
1094	KANSL2	KAT8 Regulatory NSL Complex Subunit 2	Protein Coding	33	GC12M048653	1.03
1095	MFSD9	Major Facilitator Superfamily Domain Containing 9	Protein Coding	33	GC02M102700	1.03
1096	RPP25L	Ribonuclease P/MRP Subunit P25 Like	Protein Coding	33	GC09M034610	1.03
1097	RNF186	Ring Finger Protein 186	Protein Coding	33	GC01M019814	1.03
1098	RPAP3	RNA Polymerase II Associated Protein 3	Protein Coding	33	GC12M047661	1.03
1099	THAP7	THAP Domain Containing 7	Protein Coding	33	GC22M020999	1.03
1100	TTPAL	Alpha Tocopherol Transfer Protein Like	Protein Coding	33	GC20P044476	1.03
1101	TSSC4	Tumor Suppressing Subtransferable Candidate 4	Protein Coding	33	GC11P002507	1.03
1102	SPATA2	Spermatogenesis Associated 2	Protein Coding	33	GC20M049903	1.03
1103	TMCO4	Transmembrane And Coiled-Coil Domains 4	Protein Coding	33	GC01M019682	1.03
1104	SNN	Stannin	Protein Coding	33	GC16P011669	1.03
1105	CAPSL	Calcyphosine Like	Protein Coding	33	GC05M035916	1.03
1106	CARS1	Cysteinyl-TRNA Synthetase 1	Protein Coding	33	GC11M003000	1.03
1107	EHBP1L1	EH Domain Binding Protein 1 Like 1	Protein Coding	33	GC11P068998	1.03
1108	CYTL1	Cytokine Like 1	Protein Coding	33	GC04M005016	1.03
1109	C11orf68	Chromosome 11 Open Reading Frame 68	Protein Coding	33	GC11M065916	1.03
1110	C9orf78	Chromosome 9 Open Reading Frame 78	Protein Coding	33	GC09M129827	1.03
1111	BCL2L15	BCL2 Like 15	Protein Coding	33	GC01M113876	1.03
1112	IFFO1	Intermediate Filament Family Orphan 1	Protein Coding	33	GC12M006538	1.03
1113	LMBRD2	LMBR1 Domain Containing 2	Protein Coding	33	GC05M036098	1.03
1114	LIX1	Limb And CNS Expressed 1	Protein Coding	33	GC05M097091	1.03
1115	MED16	Mediator Complex Subunit 16	Protein Coding	33	GC19M004323	1.03
1116	RABL6	RAB, Member RAS Oncogene Family Like 6	Protein Coding	33	GC09P136807	1.03
1117	OAZ3	Ornithine Decarboxylase Antizyme 3	Protein Coding	33	GC01P151762	1.03
1118	PLEKHG6	Pleckstrin Homology And RhoGEF Domain Containing G6	Protein Coding	33	GC12P006310	1.03
1119	PTCD2	Pentatricopeptide Repeat Domain 2	Protein Coding	33	GC05P072320	1.03
1120	RSBN1	Round Spermatid Basic Protein 1	Protein Coding	33	GC01M113761	1.03
1121	TTC33	Tetratricopeptide Repeat Domain 33	Protein Coding	33	GC05M040512	1.03
1122	WHRN	Whirlin	Protein Coding	33	GC09M115041	1.03
1123	ZCCHC10	Zinc Finger CCHC-Type Containing 10	Protein Coding	33	GC05M132996	1.03
1124	LCA5L	Lebercilin LCA5 Like	Protein Coding	32	GC21M039405	1.03
1125	FRMD8	FERM Domain Containing 8	Protein Coding	32	GC11P065386	1.03
1126	HECTD4	HECT Domain E3 Ubiquitin Protein Ligase 4	Protein Coding	32	GC12M112160	1.03
1127	IQCH	IQ Motif Containing H	Protein Coding	32	GC15P067254	1.03
1128	MTERF4	Mitochondrial Transcription Termination Factor 4	Protein Coding	32	GC02M241072	1.03
1129	OR10AD1	Olfactory Receptor Family 10 Subfamily AD Member 1	Protein Coding	32	GC12M048201	1.03
1130	RIC8B	RIC8 Guanine Nucleotide Exchange Factor B	Protein Coding	32	GC12P106774	1.03
1131	SH2D4B	SH2 Domain Containing 4B	Protein Coding	32	GC10P090586	1.03
1132	SUPT7L	SPT7 Like, STAGA Complex Subunit Gamma	Protein Coding	32	GC02M028033	1.03
1133	TMEM17	Transmembrane Protein 17	Protein Coding	32	GC02M062452	1.03
1134	TMEM174	Transmembrane Protein 174	Protein Coding	32	GC05P073168	1.03
1135	TMEM106C	Transmembrane Protein 106C	Protein Coding	32	GC12P047963	1.03
1136	SLC45A1	Solute Carrier Family 45 Member 1	Protein Coding	32	GC01P008317	1.03
1137	CFAP70	Cilia And Flagella Associated Protein 70	Protein Coding	32	GC10M073253	1.03
1138	CCDC61	Coiled-Coil Domain Containing 61	Protein Coding	32	GC19P045995	1.03
1139	EIF1AD	Eukaryotic Translation Initiation Factor 1A Domain Containing	Protein Coding	32	GC11M065996	1.03
1140	BPIFB3	BPI Fold Containing Family B Member 3	Protein Coding	32	GC20P033059	1.03
1141	MIER2	MIER Family Member 2	Protein Coding	32	GC19M000305	1.03
1142	LINGO4	Leucine Rich Repeat And Ig Domain Containing 4	Protein Coding	32	GC01M151812	1.03
1143	PROX2	Prospero Homeobox 2	Protein Coding	32	GC14M074852	1.03
1144	DNAJC28	DnaJ Heat Shock Protein Family (Hsp40) Member C28	Protein Coding	32	GC21M033485	1.03
1145	VWA7	Von Willebrand Factor A Domain Containing 7	Protein Coding	32	GC06M061316	1.03
1146	ZNF512	Zinc Finger Protein 512	Protein Coding	32	GC02P027582	1.03
1147	KPNA7	Karyopherin Subunit Alpha 7	Protein Coding	31	GC07M099173	1.03
1148	PSORS1C2	Psoriasis Susceptibility 1 Candidate 2	Protein Coding	31	GC06M031137	1.03
1149	TMEM259	Transmembrane Protein 259	Protein Coding	31	GC19M004336	1.03
1150	SAPCD2	Suppressor APC Domain Containing 2	Protein Coding	31	GC09M137062	1.03
1151	AP5B1	Adaptor Related Protein Complex 5 Subunit Beta 1	Protein Coding	31	GC11M065773	1.03
1152	LURAP1L	Leucine Rich Adaptor Protein 1 Like	Protein Coding	31	GC09P012775	1.03
1153	PTRHD1	Peptidyl-TRNA Hydrolase Domain Containing 1	Protein Coding	31	GC02M024790	1.03
1154	PCP4L1	Purkinje Cell Protein 4 Like 1	Protein Coding	31	GC01P161258	1.03
1155	OSGIN2	Oxidative Stress Induced Growth Inhibitor Family Member 2	Protein Coding	31	GC08P089901	1.03
1156	WASHC5	WASH Complex Subunit 5	Protein Coding	31	GC08M131396	1.03
1157	GPATCH2L	G-Patch Domain Containing 2 Like	Protein Coding	30	GC14P076151	1.03
1158	CATIP	Ciliogenesis Associated TTC17 Interacting Protein	Protein Coding	30	GC02P218356	1.03
1159	POLR1H	RNA Polymerase I Subunit H	Protein Coding	30	GC06P079647	1.03
1160	TMEM258	Transmembrane Protein 258	Protein Coding	30	GC11M061768	1.03
1161	DUSP28	Dual Specificity Phosphatase 28	Protein Coding	30	GC02P240560	1.03
1162	CEP43	Centrosomal Protein 43	Protein Coding	30	GC06P167001	1.03
1163	C6orf47	Chromosome 6 Open Reading Frame 47	Protein Coding	30	GC06M061307	1.03
1164	LY6G5B	Lymphocyte Antigen 6 Family Member G5B	Protein Coding	30	GC06P076871	1.03
1165	CNOT11	CCR4-NOT Transcription Complex Subunit 11	Protein Coding	30	GC02P101252	1.03
1166	ZMAT5	Zinc Finger Matrin-Type 5	Protein Coding	30	GC22M029730	1.03
1167	HCP5	HLA Complex P5	RNA Gene	29	GC06P031400	1.03
1168	NSG2	Neuronal Vesicle Trafficking Associated 2	Protein Coding	29	GC05P174047	1.03
1169	SEPTIN1	Septin 1	Protein Coding	29	GC16M030378	1.03
1170	TDRD10	Tudor Domain Containing 10	Protein Coding	29	GC01P154502	1.03
1171	TEX33	Testis Expressed 33	Protein Coding	29	GC22M036991	1.03
1172	ANKRD33B	Ankyrin Repeat Domain 33B	Protein Coding	29	GC05P010564	1.03
1173	AQP12A	Aquaporin 12A	Protein Coding	29	GC02P240691	1.03
1174	AQP12B	Aquaporin 12B	Protein Coding	29	GC02M240676	1.03
1175	DEXI	Dexi Homolog	Protein Coding	29	GC16M010928	1.03
1176	RASL11A	RAS Like Family 11 Member A	Protein Coding	29	GC13P027270	1.03
1177	DNLZ	DNL-Type Zinc Finger	Protein Coding	29	GC09M136359	1.03
1178	PLEKHN1	Pleckstrin Homology Domain Containing N1	Protein Coding	29	GC01P003353	1.03
1179	SEPTIN8	Septin 8	Protein Coding	29	GC05M132751	1.03
1180	TSGA10IP	Testis Specific 10 Interacting Protein	Protein Coding	29	GC11P069028	1.03
1181	EIPR1	EARP Complex And GARP Complex Interacting Protein 1	Protein Coding	28	GC02M003188	1.03
1182	FCMR	Fc Mu Receptor	Protein Coding	28	GC01M206904	1.03
1183	HLA-H	Major Histocompatibility Complex, Class I, H (Pseudogene)	Pseudogene	28	GC06P076814	1.03
1184	INS-IGF2	INS-IGF2 Readthrough	Protein Coding	28	GC11M002735	1.03
1185	OR5B21	Olfactory Receptor Family 5 Subfamily B Member 21	Protein Coding	28	GC11M084408	1.03
1186	SGF29	SAGA Complex Associated Factor 29	Protein Coding	28	GC16P039217	1.03
1187	SFTA2	Surfactant Associated 2	Protein Coding	28	GC06M061239	1.03
1188	CPTP	Ceramide-1-Phosphate Transfer Protein	Protein Coding	28	GC01P003366	1.03
1189	C11orf87	Chromosome 11 Open Reading Frame 87	Protein Coding	28	GC11P109421	1.03
1190	C1orf141	Chromosome 1 Open Reading Frame 141	Protein Coding	28	GC01M067092	1.03
1191	C17orf67	Chromosome 17 Open Reading Frame 67	Protein Coding	28	GC17M056791	1.03
1192	PRM3	Protamine 3	Protein Coding	28	GC16M011273	1.03
1193	PHETA1	PH Domain Containing Endocytic Trafficking Adaptor 1	Protein Coding	28	GC12M111361	1.03
1194	ZNRD2	Zinc Ribbon Domain Containing 2	Protein Coding	28	GC11P068995	1.03
1195	CFAP126	Cilia And Flagella Associated Protein 126	Protein Coding	27	GC01M161364	1.03
1196	CCDC184	Coiled-Coil Domain Containing 184	Protein Coding	27	GC12P048183	1.03
1197	PRXL2A	Peroxiredoxin Like 2A	Protein Coding	27	GC10P091407	1.03
1198	KRTAP5-5	Keratin Associated Protein 5-5	Protein Coding	26	GC11P001629	1.03
1199	KRTAP5-6	Keratin Associated Protein 5-6	Protein Coding	26	GC11P001718	1.03
1200	LCE3A	Late Cornified Envelope 3A	Protein Coding	26	GC01M152595	1.03
1201	FAM205A	Family With Sequence Similarity 205 Member A	Protein Coding	26	GC09M034723	1.03
1202	RIMBP3C	RIMS Binding Protein 3C	Protein Coding	26	GC22M022250	1.03
1203	TMEM116	Transmembrane Protein 116	Protein Coding	26	GC12M111894	1.03
1204	CBARP	CACN Subunit Beta Associated Regulatory Protein	Protein Coding	26	GC19M001228	1.03
1205	C5orf47	Chromosome 5 Open Reading Frame 47	Protein Coding	26	GC05P173973	1.03
1206	LYRM9	LYR Motif Containing 9	Protein Coding	26	GC17M027878	1.03
1207	PVT1	Pvt1 Oncogene	RNA Gene	26	GC08P127849	1.03
1208	IGF2-AS	IGF2 Antisense RNA	RNA Gene	25	GC11P002140	1.03
1209	INKA1	Inka Box Actin Regulator 1	Protein Coding	25	GC03P049803	1.03
1210	PCNX3	Pecanex 3	Protein Coding	25	GC11P068999	1.03
1211	RUSC1-AS1	RUSC1 Antisense RNA 1	RNA Gene	25	GC01M155317	1.03
1212	C1QTNF12	C1q And TNF Related 12	Protein Coding	25	GC01M005129	1.03
1213	PRXL2B	Peroxiredoxin Like 2B	Protein Coding	25	GC01P003430	1.03
1214	KHDC4	KH Domain Containing 4, Pre-MRNA Splicing Factor	Protein Coding	25	GC01M155913	1.03
1215	NEAT1	Nuclear Paraspeckle Assembly Transcript 1	RNA Gene	24	GC11P068984	1.03
1216	INAFM1	InaF Motif Containing 1	Protein Coding	24	GC19P052134	1.03
1217	MALAT1	Metastasis Associated Lung Adenocarcinoma Transcript 1	RNA Gene	24	GC11P068989	1.03
1218	DELEC1	Deleted In Esophageal Cancer 1	RNA Gene	23	GC09P118334	1.03
1219	MUC22	Mucin 22	Protein Coding	22	GC06P031005	1.03
1220	PSORS1C3	Psoriasis Susceptibility 1 Candidate 3	RNA Gene	22	GC06M061253	1.03
1221	CFAP141	Cilia And Flagella Associated Protein 141	Protein Coding	22	GC01M154200	1.03
1222	C20orf203	Chromosome 20 Open Reading Frame 203	Protein Coding	22	GC20M032631	1.03
1223	LINC02694	Long Intergenic Non-Protein Coding RNA 2694	RNA Gene	22	GC15P038948	1.03
1224	PI4KAP2	Phosphatidylinositol 4-Kinase Alpha Pseudogene 2	Pseudogene	22	GC22M021472	1.03
1225	HCG9	HLA Complex Group 9	RNA Gene	21	GC06P076818	1.03
1226	HCG22	HLA Complex Group 22 (Gene/Pseudogene)	Protein Coding	21	GC06P031053	1.03
1227	SPATA48	Spermatogenesis Associated 48	Protein Coding	21	GC07P050095	1.03
1228	SCARNA12	Small Cajal Body-Specific RNA 12	RNA Gene	21	GC12M007566	1.03
1229	SNHG7	Small Nucleolar RNA Host Gene 7	RNA Gene	21	GC09M137348	1.03
1230	MEIKIN	Meiotic Kinetochore Factor	Protein Coding	21	GC05M131806	1.03
1231	SCARNA5	Small Cajal Body-Specific RNA 5	RNA Gene	21	GC02P233275	1.03
1232	HCG27	HLA Complex Group 27	RNA Gene	20	GC06P031197	1.03
1233	MIR483	MicroRNA 483	RNA Gene	20	GC11M002736	1.03
1234	NPIPB6	Nuclear Pore Complex Interacting Protein Family Member B6	Protein Coding	19	GC16M028342	1.03
1235	FAM183BP	Family With Sequence Similarity 183 Member B, Pseudogene	Pseudogene	19	GC07M038998	1.03
1236	RTEL1-TNFRSF6B	RTEL1-TNFRSF6B Readthrough (NMD Candidate)	RNA Gene	19	GC20P063657	1.03
1237	CCDC162P	Coiled-Coil Domain Containing 162, Pseudogene	Pseudogene	19	GC06P109166	1.03
1238	HLA-J	Major Histocompatibility Complex, Class I, J (Pseudogene)	Pseudogene	18	GC06P076823	1.03
1239	IFNG-AS1	IFNG Antisense RNA 1	RNA Gene	18	GC12P067989	1.03
1240	SCARNA10	Small Cajal Body-Specific RNA 10	RNA Gene	18	GC12P006510	1.03
1241	HCG4	HLA Complex Group 4	RNA Gene	18	GC06M061196	1.03
1242	ZEB1-AS1	ZEB1 Antisense RNA 1	RNA Gene	18	GC10M031166	1.03
1243	LINC00460	Long Intergenic Non-Protein Coding RNA 460	RNA Gene	17	GC13P106376	1.03
1244	FLG-AS1	FLG Antisense RNA 1	RNA Gene	17	GC01P152168	1.03
1245	HLA-F-AS1	HLA-F Antisense RNA 1	RNA Gene	17	GC06M061187	1.03
1246	GVQW3	GVQW Motif Containing 3	Protein Coding	17	GC11P077475	1.03
1247	TEX41	Testis Expressed 41	RNA Gene	17	GC02P144667	1.03
1248	SCARNA11	Small Cajal Body-Specific RNA 11	RNA Gene	17	GC12M006582	1.03
1249	MIR1301	MicroRNA 1301	RNA Gene	17	GC02M025328	1.03
1250	LINC01620	Long Intergenic Non-Protein Coding RNA 1620	RNA Gene	16	GC20M044453	1.03
1251	HCG4B	HLA Complex Group 4B	RNA Gene	16	GC06M061203	1.03
1252	IL21-AS1	IL21 Antisense RNA 1	RNA Gene	16	GC04P122544	1.03
1253	JAZF1-AS1	JAZF1 Antisense RNA 1	RNA Gene	16	GC07P028180	1.03
1254	SNORD16	Small Nucleolar RNA, C/D Box 16	RNA Gene	16	GC15M079256	1.03
1255	ACTA2-AS1	ACTA2 Antisense RNA 1	RNA Gene	16	GC10P088932	1.03
1256	ADAM1A	ADAM Metallopeptidase Domain 1A (Pseudogene)	Pseudogene	16	GC12P111899	1.03
1257	CD27-AS1	CD27 Antisense RNA 1	RNA Gene	16	GC12M006439	1.03
1258	MIR611	MicroRNA 611	RNA Gene	16	GC11M061792	1.03
1259	JMJD1C-AS1	JMJD1C Antisense RNA 1	RNA Gene	15	GC10P063465	1.03
1260	FAM99B	Family With Sequence Similarity 99 Member B	RNA Gene	15	GC11M002716	1.03
1261	C1RL-AS1	C1RL Antisense RNA 1	RNA Gene	15	GC12P018581	1.03
1262	THAP7-AS1	THAP7 Antisense RNA 1	RNA Gene	15	GC22P033354	1.03
1263	TPI1P2	Triosephosphate Isomerase 1 Pseudogene 2	Pseudogene	15	GC07P129055	1.03
1264	MIR647	MicroRNA 647	RNA Gene	15	GC20M063942	1.03
1265	MIR554	MicroRNA 554	RNA Gene	15	GC01P151545	1.03
1266	ZNRD1ASP	Zinc Ribbon Domain Containing 1 Antisense, Pseudogene	Pseudogene	15	GC06M063204	1.03
1267	FAS-AS1	FAS Antisense RNA 1	RNA Gene	14	GC10M088991	1.03
1268	GBAP1	Glucosylceramidase Beta Pseudogene 1	Pseudogene	14	GC01M155213	1.03
1269	LINC00993	Long Intergenic Non-Protein Coding RNA 993	RNA Gene	14	GC10P037249	1.03
1270	MSTO2P	Misato Family Member 2, Pseudogene	Pseudogene	14	GC01P155745	1.03
1271	SATB1-AS1	SATB1 Antisense RNA 1	RNA Gene	14	GC03P018445	1.03
1272	SUGT1P3	SUGT1 Pseudogene 3	Pseudogene	14	GC13M040882	1.03
1273	TEX48	Testis Expressed 48	Protein Coding	14	GC09M115050	1.03
1274	ASH1L-AS1	ASH1L Antisense RNA 1	RNA Gene	14	GC01P155561	1.03
1275	AP4B1-AS1	AP4B1 Antisense RNA 1	RNA Gene	14	GC01P113813	1.03
1276	LURAP1L-AS1	LURAP1L Antisense RNA 1	RNA Gene	14	GC09M012603	1.03
1277	MIR3936	MicroRNA 3936	RNA Gene	14	GC05M132365	1.03
1278	MIR1208	MicroRNA 1208	RNA Gene	14	GC08P128150	1.03
1279	ZSWIM8-AS1	ZSWIM8 Antisense RNA 1	RNA Gene	14	GC10M073887	1.03
1280	LINC00548	Long Intergenic Non-Protein Coding RNA 548	RNA Gene	13	GC13M040097	1.03
1281	LINC00824	Long Intergenic Non-Protein Coding RNA 824	RNA Gene	13	GC08M128405	1.03
1282	LINC01220	Long Intergenic Non-Protein Coding RNA 1220	RNA Gene	13	GC14P075294	1.03
1283	LINC01250	Long Intergenic Non-Protein Coding RNA 1250	RNA Gene	13	GC02M002899	1.03
1284	NRAD1	Non-Coding RNA In The Aldehyde Dehydrogenase 1A Pathway	RNA Gene	13	GC13P043910	1.03
1285	FAM205BP	Family With Sequence Similarity 205 Member B, Pseudogene	Pseudogene	13	GC09M034837	1.03
1286	HORMAD2-AS1	HORMAD2 And MTMR3 Antisense RNA 1	RNA Gene	13	GC22M030008	1.03
1287	HLA-K	Major Histocompatibility Complex, Class I, K (Pseudogene)	Pseudogene	13	GC06P076819	1.03
1288	RBFADN	RBFA Downstream Neighbor	RNA Gene	13	GC18P080063	1.03
1289	TNFRSF14-AS1	TNFRSF14 Antisense RNA 1	RNA Gene	13	GC01M005197	1.03
1290	CCR5AS	CCR5 Antisense RNA	RNA Gene	13	GC03M046365	1.03
1291	C20orf181	Chromosome 20 Open Reading Frame 181	Uncategorized	13	GC20M063844	1.03
1292	C2CD4D-AS1	C2CD4D And THEM5 Antisense RNA 1	RNA Gene	13	GC01P151916	1.03
1293	C7orf77	Chromosome 7 Open Reading Frame 77	RNA Gene	13	GC07M124777	1.03
1294	LINC01430	Long Intergenic Non-Protein Coding RNA 1430	RNA Gene	13	GC20M044448	1.03
1295	MIR4425	MicroRNA 4425	RNA Gene	13	GC01P025023	1.03
1296	MIR3936HG	MIR3936 Host Gene	RNA Gene	13	GC05M132312	1.03
1297	RASSF8-AS1	RASSF8 Antisense RNA 1	RNA Gene	13	GC12M025939	1.03
1298	ZBTB46-AS1	ZBTB46 Antisense RNA 1	RNA Gene	13	GC20P063808	1.03
1299	WAKMAR2	Wound And Keratinocyte Migration Associated LncRNA 2	RNA Gene	13	GC06M137820	1.03
1300	LOC100288123	Uncharacterized LOC100288123	RNA Gene	13	GC19P001822	1.03
1301	NCF4-AS1	NCF4 Antisense RNA 1	RNA Gene	12	GC22M036848	1.03
1302	FLNC-AS1	FLNC Antisense RNA 1	RNA Gene	12	GC07M128851	1.03
1303	IL6ST-DT	IL6ST Divergent Transcript	RNA Gene	12	GC05P055996	1.03
1304	LINC00581	Long Intergenic Non-Protein Coding RNA 581	RNA Gene	12	GC06M021486	1.03
1305	MROH3P	Maestro Heat Like Repeat Family Member 3, Pseudogene	Pseudogene	12	GC01P200920	1.03
1306	MRPL45P2	Mitochondrial Ribosomal Protein L45 Pseudogene 2	Pseudogene	12	GC17M047450	1.03
1307	LINC00892	Long Intergenic Non-Protein Coding RNA 892	RNA Gene	12	GC0XP136639	1.03
1308	OVOL1-AS1	OVOL1 Antisense RNA 1	RNA Gene	12	GC11M084699	1.03
1309	SNORA58B	Small Nucleolar RNA, H/ACA Box 58B	RNA Gene	12	GC01P154261	1.03
1310	SMG1P5	SMG1 Pseudogene 5	Pseudogene	12	GC16M030267	1.03
1311	ETS1-AS1	ETS1 Antisense RNA 1	RNA Gene	12	GC11P128527	1.03
1312	IGLV5-52	Immunoglobulin Lambda Variable 5-52	Protein Coding	12	GC22P022318	1.03
1313	LINC02800	Long Intergenic Non-Protein Coding RNA 2800	RNA Gene	12	GC01P024411	1.03
1314	LINC02098	Long Intergenic Non-Protein Coding RNA 2098	RNA Gene	12	GC11P128210	1.03
1315	LINC02202	Long Intergenic Non-Protein Coding RNA 2202	RNA Gene	12	GC05P159101	1.03
1316	LINC01475	Long Intergenic Non-Protein Coding RNA 1475	RNA Gene	12	GC10M099526	1.03
1317	MIR4686	MicroRNA 4686	RNA Gene	12	GC11P002173	1.03
1318	MICD	MHC Class I Polypeptide-Related Sequence D (Pseudogene)	Pseudogene	12	GC06M061206	1.03
1319	REL-DT	REL Divergent Transcript	RNA Gene	12	GC02M060822	1.03
1320	LOC285626	Uncharacterized LOC285626	RNA Gene	12	GC05P159338	1.03
1321	LOC101928525	Uncharacterized LOC101928525	RNA Gene	12	GC09M135503	1.03
1322	LINC01989	Long Intergenic Non-Protein Coding RNA 1989	RNA Gene	11	GC17M034157	1.03
1323	IL6R-AS1	IL6R Antisense RNA 1	RNA Gene	11	GC01M154510	1.03
1324	DM1-AS	DM1 Locus Antisense RNA	RNA Gene	11	GC19P052051	1.03
1325	BSN-DT	BSN Divergent Transcript	RNA Gene	11	GC03M050901	1.03
1326	LINC03004	Long Intergenic Non-Protein Coding RNA 3004	RNA Gene	11	GC06P137658	1.03
1327	LINC01147	Long Intergenic Non-Protein Coding RNA 1147	RNA Gene	11	GC14M088019	1.03
1328	MIR6090	MicroRNA 6090	RNA Gene	11	GC11P128522	1.03
1329	LINC01882	Long Intergenic Non-Protein Coding RNA 1882	RNA Gene	11	GC18M023468	1.03
1330	LOC101927533	Uncharacterized LOC101927533	RNA Gene	11	GC02P065436	1.03
1331	ZNRD2-DT	ZNRD2 Divergent Transcript	RNA Gene	11	GC11M086844	1.03
1332	UBE2Q1-AS1	UBE2Q1 Antisense RNA 1	RNA Gene	11	GC01P154553	1.03
1333	WASHC5-AS1	WASHC5 Antisense RNA 1	RNA Gene	11	GC08P125244	1.03
1334	LINC01845	Long Intergenic Non-Protein Coding RNA 1845	RNA Gene	10	GC05M159448	1.03
1335	HLA-W	Major Histocompatibility Complex, Class I, W (Pseudogene)	Pseudogene	10	GC06P076817	1.03
1336	CDC37P1	Cell Division Cycle 37 Pseudogene 1	Pseudogene	10	GC16M035608	1.03
1337	RIPK2-DT	RIPK2 Divergent Transcript	RNA Gene	10	GC08M089546	1.03
1338	TDRKH-AS1	TDRKH Antisense RNA 1	RNA Gene	10	GC01P151914	1.03
1339	ANKRD33B-AS1	ANKRD33B Antisense RNA 1	RNA Gene	10	GC05M010628	1.03
1340	CCND3P1	Cyclin D3 Pseudogene 1	Pseudogene	10	GC10M030403	1.03
1341	ETF1P1	Eukaryotic Translation Termination Factor 1 Pseudogene 1	Pseudogene	10	GC06P076824	1.03
1342	CYLD-AS1	CYLD Antisense RNA 1	RNA Gene	10	GC16M050736	1.03
1343	LINC02213	Long Intergenic Non-Protein Coding RNA 2213	RNA Gene	10	GC05M010504	1.03
1344	LINC02569	Long Intergenic Non-Protein Coding RNA 2569	RNA Gene	10	GC06P077978	1.03
1345	MICE	MHC Class I Polypeptide-Related Sequence E (Pseudogene)	Pseudogene	10	GC06M061190	1.03
1346	MIR4302	MicroRNA 4302	RNA Gene	10	GC12M025874	1.03
1347	MHENCR	Melanoma Highly Expressed Competing Endogenous LncRNA For MiR-425 And MiR-489	RNA Gene	10	GC20P063628	1.03
1348	MIR6891	MicroRNA 6891	RNA Gene	10	GC06M031355	1.03
1349	LINC02539	Long Intergenic Non-Protein Coding RNA 2539	RNA Gene	10	GC06M137731	1.03
1350	LINC02708	Long Intergenic Non-Protein Coding RNA 2708	RNA Gene	10	GC11P001688	1.03
1351	RFX5-AS1	RFX5 Antisense RNA 1	RNA Gene	10	GC01P151350	1.03
1352	TSPAN14-AS1	TSPAN14 Antisense RNA 1	RNA Gene	10	GC10M081631	1.03
1353	KPNB1-DT	KPNB1 Divergent Transcript	RNA Gene	9	GC17M048281	1.03
1354	KLC2-AS1	KLC2 Antisense RNA 1	RNA Gene	9	GC11M085494	1.03
1355	LINC00604	Long Intergenic Non-Protein Coding RNA 604	RNA Gene	9	GC05P040261	1.03
1356	HLA-U	Major Histocompatibility Complex, Class I, U (Pseudogene)	Pseudogene	9	GC06P076820	1.03
1357	IL1R1-AS1	IL1R1 Antisense RNA 1	RNA Gene	9	GC02M102174	1.03
1358	ABHD17AP4	ABHD17A Pseudogene 4	Pseudogene	9	GC22M020667	1.03
1359	LINC01980	Long Intergenic Non-Protein Coding RNA 1980	RNA Gene	9	GC03P027798	1.03
1360	PCNPP1	PEST Containing Nuclear Protein Pseudogene 1	Pseudogene	9	GC12M111666	1.03
1361	RNU6-919P	RNA, U6 Small Nuclear 919, Pseudogene	Pseudogene	9	GC20P049795	1.03
1362	RNU7-57P	RNA, U7 Small Nuclear 57 Pseudogene	Pseudogene	9	GC01P154365	1.03
1363	RPL3P2	Ribosomal Protein L3 Pseudogene 2	Pseudogene	9	GC06P031280	1.03
1364	RPS19P3	Ribosomal Protein S19 Pseudogene 3	Pseudogene	9	GC14M034568	1.03
1365	RPS5P3	RPS5 Pseudogene 3	Pseudogene	9	GC21M033481	1.03
1366	RPS10P6	Ribosomal Protein S10 Pseudogene 6	Pseudogene	9	GC01P151557	1.03
1367	STK19B	Serine/Threonine Kinase 19B (Pseudogene)	Pseudogene	9	GC06P032013	1.03
1368	SUMO2P1	SUMO2 Pseudogene 1	Pseudogene	9	GC06M061178	1.03
1369	TRL-CAG1-6	TRNA-Leu (Anticodon CAG) 1-6	RNA Gene	9	GC01M162189	1.03
1370	TAGAP-AS1	TAGAP Antisense RNA 1	RNA Gene	9	GC06P160413	1.03
1371	SRP14P1	Signal Recognition Particle 14 Pseudogene 1	Pseudogene	9	GC12P018528	1.03
1372	EIF2S2P3	Eukaryotic Translation Initiation Factor 2 Subunit 2 Beta Pseudogene 3	Pseudogene	9	GC10M092668	1.03
1373	LINC02230	Long Intergenic Non-Protein Coding RNA 2230	RNA Gene	9	GC05P073339	1.03
1374	LINC02757	Long Intergenic Non-Protein Coding RNA 2757	RNA Gene	9	GC11M085085	1.03
1375	RNA5SP192	RNA, 5S Ribosomal Pseudogene 192	Pseudogene	9	GC05P132848	1.03
1376	ENSG00000252840		RNA Gene	9	GC01M151527	1.03
1377	ENSG00000256433	Novel Transcript	RNA Gene	9	GC12P006393	1.03
1378	ENSG00000212228		RNA Gene	9	GC16M011785	1.03
1379	ENSG00000245156	Novel Transcript	Uncategorized	9	GC11M066269	1.03
1380	ENSG00000254461	Novel Transcript	RNA Gene	9	GC11M084729	1.03
1381	ENSG00000234261	Novel Transcript	RNA Gene	9	GC06M014406	1.03
1382	ENSG00000272501	Novel Transcript, Antisense To HCG27	RNA Gene	9	GC06M061256	1.03
1383	LOC101928372	Uncharacterized LOC101928372	RNA Gene	9	GC01P160932	1.03
1384	LOC105371083	Uncharacterized LOC105371083	RNA Gene	9	GC16M011798	1.03
1385	ENSG00000235888	Novel Transcript	RNA Gene	9	GC21M038988	1.03
1386	ENSG00000238290	Novel Transcript	RNA Gene	9	GC01P008026	1.03
1387	ENSG00000249624	Novel Protein	Protein Coding	9	GC21P033246	1.03
1388	ENSG00000255320	Novel Transcript	RNA Gene	9	GC11M084728	1.03
1389	KRT18P39	Keratin 18 Pseudogene 39	Pseudogene	8	GC02M203765	1.03
1390	NPM1P17	Nucleophosmin 1 Pseudogene 17	Pseudogene	8	GC03P137723	1.03
1391	EBAG9P1	EBAG9 Pseudogene 1	Pseudogene	8	GC10M099697	1.03
1392	EMSY-DT	EMSY Divergent Transcript	RNA Gene	8	GC11M076427	1.03
1393	FGFR3P1	Fibroblast Growth Factor Receptor 3 Pseudogene 1	Pseudogene	8	GC06P076852	1.03
1394	GAPDH-DT	GAPDH Divergent Transcript	RNA Gene	8	GC12M006531	1.03
1395	GLULP4	Glutamate-Ammonia Ligase Pseudogene 4	Pseudogene	8	GC09P034917	1.03
1396	HNRNPCP4	Heterogeneous Nuclear Ribonucleoprotein C Pseudogene 4	Pseudogene	8	GC16P011242	1.03
1397	PAIP1P1	PAIP1 Pseudogene 1	Pseudogene	8	GC06M030186	1.03
1398	RNU6-344P	RNA, U6 Small Nuclear 344, Pseudogene	Pseudogene	8	GC06P106304	1.03
1399	RNU6-793P	RNA, U6 Small Nuclear 793, Pseudogene	Pseudogene	8	GC06P014648	1.03
1400	RNU6-474P	RNA, U6 Small Nuclear 474, Pseudogene	Pseudogene	8	GC02P203782	1.03
1401	RPSAP64	Ribosomal Protein SA Pseudogene 64	Pseudogene	8	GC21P038895	1.03
1402	RN7SL391P	RNA, 7SL, Cytoplasmic 391, Pseudogene	Pseudogene	8	GC12P006344	1.03
1403	RNU1-134P	RNA, U1 Small Nuclear 134, Pseudogene	Pseudogene	8	GC20P063908	1.03
1404	RNU6-320P	RNA, U6 Small Nuclear 320, Pseudogene	Pseudogene	8	GC0XP136583	1.03
1405	RNU6-543P	RNA, U6 Small Nuclear 543, Pseudogene	Pseudogene	8	GC10P063110	1.03
1406	RPL23AP12	Ribosomal Protein L23a Pseudogene 12	Pseudogene	8	GC21P039127	1.03
1407	TRG-TCC2-6	TRNA-Gly (Anticodon TCC) 2-6	RNA Gene	8	GC01P161531	1.03
1408	SNRPGP7	Small Nuclear Ribonucleoprotein Polypeptide G Pseudogene 7	Pseudogene	8	GC02M028460	1.03
1409	SRRM1P3	Serine/Arginine Repetitive Matrix 1 Pseudogene 3	Pseudogene	8	GC0XM136976	1.03
1410	ALDH7A1P4	Aldehyde Dehydrogenase 7 Family Member A1 Pseudogene 4	Pseudogene	8	GC10M062740	1.03
1411	CCR12P	C-C Motif Chemokine Receptor 12, Pseudogene	Pseudogene	8	GC13M099407	1.03
1412	CICP4	Capicua Transcriptional Repressor Pseudogene 4	Pseudogene	8	GC20M064290	1.03
1413	LINC02354	Long Intergenic Non-Protein Coding RNA 2354	RNA Gene	8	GC12P047828	1.03
1414	LINC02863	Long Intergenic Non-Protein Coding RNA 2863	RNA Gene	8	GC05M132422	1.03
1415	LINC02096	Long Intergenic Non-Protein Coding RNA 2096	RNA Gene	8	GC17P014834	1.03
1416	LINC02132	Long Intergenic Non-Protein Coding RNA 2132	RNA Gene	8	GC16M085935	1.03
1417	LINC02723	Long Intergenic Non-Protein Coding RNA 2723	RNA Gene	8	GC11M084621	1.03
1418	RNU6-925P	RNA, U6 Small Nuclear 925, Pseudogene	Pseudogene	8	GC08M089900	1.03
1419	RPL21P33	Ribosomal Protein L21 Pseudogene 33	Pseudogene	8	GC02P060852	1.03
1420	ENSG00000258740	Novel Transcript	RNA Gene	8	GC14M075238	1.03
1421	ENSG00000259202	Novel Transcript, Antisense To SMAD3	RNA Gene	8	GC15M067142	1.03
1422	ENSG00000269621	Novel Transcript, Antisense To MRPL9	RNA Gene	8	GC01P151740	1.03
1423	ENSG00000270210	Novel Transcript	RNA Gene	8	GC02P028425	1.03
1424	ENSG00000271553	Novel Transcript	RNA Gene	8	GC07P128667	1.03
1425	LOC112267968	Uncharacterized LOC112267968	Protein Coding	8	GC06M159053	1.03
1426	ENSG00000271380	Novel Transcript, Antisense To SHC1 And PYGO2	Uncategorized	8	GC01P154961	1.03
1427	ENSG00000184441	Novel Transcript, Antisense To C21orf2	RNA Gene	8	GC21P044331	1.03
1428	ENSG00000199550	Y RNA	RNA Gene	8	GC11P002372	1.03
1429	ENSG00000205414	Novel Transcript, Antisense To NKD1	RNA Gene	8	GC16M050606	1.03
1430	ENSG00000205537	Novel Transcript, Antisense To VDR	RNA Gene	8	GC12P047883	1.03
1431	ENSG00000224228	Novel Transcript	RNA Gene	8	GC01P172681	1.03
1432	ENSG00000234255	Novel Transcript	RNA Gene	8	GC02M065442	1.03
1433	ENSG00000247121	Novel Transcript, Antisense To LNPEP And ERAP2	RNA Gene	8	GC05M096814	1.03
1434	ENSG00000261367	Novel Transcript, Antisense To GDPD3	RNA Gene	8	GC16P039387	1.03
1435	ENSG00000263033	Novel Transcript	RNA Gene	8	GC16P011196	1.03
1436	ENSG00000267199	Novel Transcript, Antisense SPIRE1	RNA Gene	8	GC18P016751	1.03
1437	ENSG00000270120	Novel Transcript	RNA Gene	8	GC16P050712	1.03
1438	ENSG00000272791	Novel Transcript	RNA Gene	8	GC10P073630	1.03
1439	ENSG00000202533	Y RNA	RNA Gene	8	GC05P132468	1.03
1440	ENSG00000224478	Novel Transcript	RNA Gene	8	GC06P160300	1.03
1441	ENSG00000227938	Novel Transcript	RNA Gene	8	GC02M028448	1.03
1442	ENSG00000229990	Novel Transcript, Antisense To CAMK2G	RNA Gene	8	GC10P073841	1.03
1443	ENSG00000234630	Novel Transcript	RNA Gene	8	GC22P033398	1.03
1444	ENSG00000238280	Novel Transcript	RNA Gene	8	GC10M062682	1.03
1445	ENSG00000248969	Novel Transcript, Antisense To SPEF2	RNA Gene	8	GC05M035678	1.03
1446	ENSG00000253111	Novel Transcript	RNA Gene	8	GC08P125466	1.03
1447	ENSG00000255038	Novel Transcript, Antisense To SF3B2	RNA Gene	8	GC11M066067	1.03
1448	ENSG00000258559	Novel Transcript, Sense Overlapping ABCD4	RNA Gene	8	GC14M074290	1.03
1449	ENSG00000261338	Novel Transcript, Overlapping To ARPC2 And GPBAR1	RNA Gene	8	GC02P218255	1.03
1450	ENSG00000267317	Novel Transcript, Antisense To APC2	RNA Gene	8	GC19M004365	1.03
1451	ENSG00000267480	Novel Transcript, Antisense IMPA2	RNA Gene	8	GC18M023392	1.03
1452	ENSG00000268810	Novel Transcript, Antisense To PPP5C	RNA Gene	8	GC19M046382	1.03
1453	ENSG00000270640	Novel Transcript, Sense Intronic To FOSL2	RNA Gene	8	GC02P028396	1.03
1454	ENSG00000272109	Novel Transcript, Antisense To ERAP1	RNA Gene	8	GC05P096804	1.03
1455	LOC119746555	Uncharacterized LOC119746555	RNA Gene	8	GC20P032904	1.03
1456	ENSG00000224645	Novel Transcript	RNA Gene	8	GC01P151340	1.03
1457	ENSG00000228541	Novel Transcript	RNA Gene	8	GC02P062296	1.03
1458	ENSG00000229299	Novel Transcript	RNA Gene	8	GC20P063744	1.03
1459	ENSG00000230684	Novel Transcript	RNA Gene	8	GC09P129933	1.03
1460	ENSG00000231355	Novel Transcript	RNA Gene	8	GC21M033482	1.03
1461	ENSG00000232937	Novel Transcript	RNA Gene	8	GC01P151765	1.03
1462	ENSG00000234132	Novel Transcript, Antisense CACNA1S	RNA Gene	8	GC01P201032	1.03
1463	ENSG00000236304	Novel Transcript	RNA Gene	8	GC11P077487	1.03
1464	ENSG00000238326		RNA Gene	8	GC05M056000	1.03
1465	ENSG00000256967	Novel Transcript	RNA Gene	8	GC12M007129	1.03
1466	ENSG00000269514	Novel Transcript, Antisense To OR10AD1	RNA Gene	8	GC12P048198	1.03
1467	ENSG00000271855	Novel Transcript	RNA Gene	8	GC02P009555	1.03
1468	ENSG00000271936	Novel Transcript, Antisense To ADCY3	RNA Gene	8	GC02P024825	1.03
1469	FGFR1OP2P1	FGFR1 Oncogene Partner 2 Pseudogene 1	Pseudogene	7	GC13P026905	1.03
1470	RNU6-704P	RNA, U6 Small Nuclear 704, Pseudogene	Pseudogene	7	GC01M200904	1.03
1471	RPS21P8	Ribosomal Protein S21 Pseudogene 8	Pseudogene	7	GC13P026977	1.03
1472	RPS23P10	Ribosomal Protein S23 Pseudogene 10	Pseudogene	7	GC01M161536	1.03
1473	RNU6-299P	RNA, U6 Small Nuclear 299, Pseudogene	Pseudogene	7	GC05P056125	1.03
1474	RNU6-70P	RNA, U6 Small Nuclear 70, Pseudogene	Pseudogene	7	GC13M027343	1.03
1475	RN7SL51P	RNA, 7SL, Cytoplasmic 51, Pseudogene	Pseudogene	7	GC02M062262	1.03
1476	COX6B1P6	Cytochrome C Oxidase Subunit 6B1 Pseudogene 6	Pseudogene	7	GC08M089823	1.03
1477	CYCSP42	CYCS Pseudogene 42	Pseudogene	7	GC21M015490	1.03
1478	RNU1-150P	RNA, U1 Small Nuclear 150, Pseudogene	Pseudogene	7	GC05P040270	1.03
1479	RNA5SP184	RNA, 5S Ribosomal Pseudogene 184	Pseudogene	7	GC05M056146	1.03
1480	RPL32P17	Ribosomal Protein L32 Pseudogene 17	Pseudogene	7	GC07P148580	1.03
1481	ENSG00000259605	Novel Transcript, Antisense To SIX5	RNA Gene	7	GC19P045764	1.03
1482	ENSG00000266202	Novel Protein	Protein Coding	7	GC17M027798	1.03
1483	ENSG00000267303	Novel Transcript	Protein Coding	7	GC19M010315	1.03
1484	ENSG00000272221	Novel Transcript	RNA Gene	7	GC06M061273	1.03
1485	ENSG00000199332	Y RNA	RNA Gene	7	GC06M061276	1.03
1486	ENSG00000219410	Novel Transcript	RNA Gene	7	GC12P018549	1.03
1487	ENSG00000224000	Novel Transcript	RNA Gene	7	GC01P172876	1.03
1488	ENSG00000248734	Novel Transcript	RNA Gene	7	GC05P096785	1.03
1489	ENSG00000260773	Novel Transcript, Antisense To DIS3L	RNA Gene	7	GC15M066314	1.03
1490	ENSG00000235434	Novel Transcript	RNA Gene	7	GC01P019814	1.03
1491	ENSG00000235620	Novel Transcript	RNA Gene	7	GC07M050274	1.03
1492	ENSG00000254810	Novel Transcript	RNA Gene	7	GC11M085087	1.03
1493	ENSG00000262020	Novel Transcript, Antisense To CLEC16A	RNA Gene	7	GC16M011781	1.03
1494	ENSG00000226455	Novel Transcript	RNA Gene	7	GC06P089951	1.03
1495	ENSG00000272540	Novel Transcript, Antisense To TUBB	RNA Gene	7	GC06M061232	1.03
1496	ENSG00000286116	FAS Antisense RNA 1	Uncategorized	7	GC10M088990	1.03
1497	KRT8P20	Keratin 8 Pseudogene 20	Pseudogene	6	GC07P038662	1.03
1498	HMGN2P18	High Mobility Group Nucleosomal Binding Domain 2 Pseudogene 18	Pseudogene	6	GC01P155148	1.03
1499	RNU6-144P	RNA, U6 Small Nuclear 144, Pseudogene	Pseudogene	6	GC08P137105	1.03
1500	RN7SKP226	RN7SK Pseudogene 226	Pseudogene	6	GC08P128220	1.03
1501	RN7SL72P	RNA, 7SL, Cytoplasmic 72, Pseudogene	Pseudogene	6	GC07P148438	1.03
1502	RNU6-283P	RNA, U6 Small Nuclear 283, Pseudogene	Pseudogene	6	GC06P076853	1.03
1503	RPS29P21	Ribosomal Protein S29 Pseudogene 21	Pseudogene	6	GC17P059912	1.03
1504	RPL35P9	Ribosomal Protein L35 Pseudogene 9	Pseudogene	6	GC13P106425	1.03
1505	SNRPGP8	Small Nuclear Ribonucleoprotein Polypeptide G Pseudogene 8	Pseudogene	6	GC02M227778	1.03
1506	BTF3L4P3	Basic Transcription Factor 3 Like 4 Pseudogene 3	Pseudogene	6	GC06M137543	1.03
1507	AIMP1P2	Aminoacyl TRNA Synthetase Complex Interacting Multifunctional Protein 1 Pseudogene 2	Pseudogene	6	GC01M172856	1.03
1508	RN7SKP113	RN7SK Pseudogene 113	Pseudogene	6	GC04M004996	1.03
1509	RNU7-15P	RNA, U7 Small Nuclear 15 Pseudogene	Pseudogene	6	GC05M132842	1.03
1510	PIGCP2	Phosphatidylinositol Glycan Anchor Biosynthesis Class C Pseudogene 2	Pseudogene	6	GC07P107808	1.03
1511	ENSG00000283782	Novel Protein	Protein Coding	6	GC05P132417	1.03
1512	ENSG00000285413	Novel Transcript	RNA Gene	6	GC21M044167	1.03
1513	lnc-GCA-5		RNA Gene	6	GC02P162247	1.03
1514	LOC105447645	Uncharacterized LOC105447645	RNA Gene	6	GC19M062160	1.03
1515	ENSG00000287771	Novel Transcript	RNA Gene	6	GC02P102037	1.03
1516	ENSG00000271581	HLA Complex Group 4 (HCG4) Pseudogene	Pseudogene	6	GC06P076851	1.03
1517	ENSG00000284633	Novel Transcript, Antisense To PDGFB	RNA Gene	6	GC22P039242	1.03
1518	ENSG00000222701	Y RNA	RNA Gene	6	GC16P030471	1.03
1519	ENSG00000226032	Novel Transcript	RNA Gene	6	GC06M159042	1.03
1520	ENSG00000234789	Novel Transcript	RNA Gene	6	GC09P129640	1.03
1521	ENSG00000237371	Novel Transcript	RNA Gene	6	GC20P064056	1.03
1522	ENSG00000258860	Novel Transcript	RNA Gene	6	GC14M035362	1.03
1523	ENSG00000284779	Novel Protein	Protein Coding	6	GC11M002734	1.03
1524	ENSG00000285163	Novel Transcript	RNA Gene	6	GC16P085924	1.03
1525	ENSG00000219159	Novel Transcript	Uncategorized	6	GC02P240687	1.03
1526	ENSG00000247853	Novel Transcript, Antisense To CHD4	RNA Gene	6	GC12P018541	1.03
1527	ENSG00000272630	Novel Transcript	RNA Gene	6	GC10M073098	1.03
1528	LOC100129776	Eukaryotic Translation Initiation Factor 2 Subunit Gamma Pseudogene	Pseudogene	6	GC01P008189	1.03
1529	YBX1P5	Y-Box Binding Protein 1 Pseudogene 5	Pseudogene	6	GC05P072417	1.03
1530	lnc-MAP3K7-3		RNA Gene	6	GC06M090088	1.03
1531	lnc-IL10-5		RNA Gene	6	GC01M206769	1.03
1532	ENSG00000240996	Novel Transcript	RNA Gene	6	GC10M089694	1.03
1533	ENSG00000266728	Novel Protein	Protein Coding	6	GC17P027623	1.03
1534	ENSG00000271267	ATP Synthase, H+ Transporting, Mitochondrial Fo Complex, Subunit F2 (ATP5J2) Pseudogene	Pseudogene	6	GC01M155568	1.03
1535	ENSG00000274737	Novel Transcript, Sense Intronic To HDAC7	RNA Gene	6	GC12M047817	1.03
1536	HNRNPA1P41	Heterogeneous Nuclear Ribonucleoprotein A1 Pseudogene 41	Pseudogene	5	GC09M004946	1.03
1537	NIFKP1	Nucleolar Protein Interacting With The FHA Domain Of MKI67 Pseudogene 1	Pseudogene	5	GC10P030380	1.03
1538	PPIAP34	Peptidylprolyl Isomerase A Pseudogene 34	Pseudogene	5	GC01M022323	1.03
1539	CHCHD2P3	Coiled-Coil-Helix-Coiled-Coil-Helix Domain Containing 2 Pseudogene 3	Pseudogene	5	GC19P034126	1.03
1540	LINC02964	Long Intergenic Non-Protein Coding RNA 2964	RNA Gene	5	GC08P125523	1.03
1541	NONHSAG043472.2		RNA Gene	5	GC06P078386	1.03
1542	hsa-miR-5096-095		RNA Gene	5	GC07M028151	1.03
1543	HSALNG0082195		RNA Gene	5	GC11P002131	1.03
1544	HSALNG0088846		RNA Gene	5	GC12P018976	1.03
1545	L13712-025		RNA Gene	5	GC06M089620	1.03
1546	lnc-CTNND2-10		RNA Gene	5	GC05M010735	1.03
1547	lnc-ETS1-8		RNA Gene	5	GC11M128301	1.03
1548	ENSG00000288583	Novel Transcript	RNA Gene	5	GC09P039671	1.03
1549	ENSG00000288587	Novel Transcript	RNA Gene	5	GC06P077438	1.03
1550	ENSG00000272779	BMS1, Ribosome Biogenesis Factor (BSM1) Pseudogene	Pseudogene	5	GC22P022303	1.03
1551	ENSG00000275693		RNA Gene	5	GC10P088992	1.03
1552	ENSG00000285551	Novel Transcript	RNA Gene	5	GC10P062520	1.03
1553	ENSG00000286186	Novel Transcript, Antisense To NFATC1	RNA Gene	5	GC18M079460	1.03
1554	ENSG00000286629	Novel Transcript, Antisense To ERN1	RNA Gene	5	GC17P064067	1.03
1555	HSALNG0007924		RNA Gene	5	GC01M161280	1.03
1556	ENSG00000224988	60S Ribosomal Protein L34 (RPL34) Pseudogene	Pseudogene	5	GC09M129883	1.03
1557	ENSG00000237669	HLA Complex Group 4 Pseudogene 3	Pseudogene	5	GC06M061796	1.03
1558	ENSG00000230521	HLA Complex Group 4 Pseudogene 7	Pseudogene	5	GC06M061197	1.03
1559	ENSG00000236710	Proteasome (Prosome, Macropain) Subunit, Alpha Type, 1 (PSMA1) Pseudogene	Pseudogene	5	GC11M003085	1.03
1560	ENSG00000242162	Pseudogene Similar To Part Of Sec61 Alpha 1 Subunit (S. Cerevisiae) (SEC61A1)	Pseudogene	5	GC07M129066	1.03
1561	ENSG00000285040	Novel Transcript	RNA Gene	5	GC16M085963	1.03
1562	lnc-SCNN1A-1		RNA Gene	5	GC12M006333	1.03
1563	lnc-SCNN1A-2		RNA Gene	5	GC12M006330	1.03
1564	L13712-019		RNA Gene	5	GC20P032744	1.03
1565	lnc-MRPL23-2		RNA Gene	5	GC11P002138	1.03
1566	lnc-RTN4IP1-6		RNA Gene	5	GC06M106085	1.03
1567	lnc-SCGB2B2-4		RNA Gene	5	GC19M033978	1.03
1568	lnc-SEH1L-5		RNA Gene	5	GC18P016753	1.03
1569	lnc-SELENOS-2		RNA Gene	5	GC15M114817	1.03
1570	lnc-TNFRSF14-1		RNA Gene	5	GC01P003425	1.03
1571	lnc-RTTN-6		RNA Gene	5	GC18M069930	1.03
1572	lnc-SBNO2-2		RNA Gene	5	GC19M001176	1.03
1573	lnc-TH-1		RNA Gene	5	GC11M002206	1.03
1574	lnc-TMED10-4		RNA Gene	5	GC14M075273	1.03
1575	lnc-TMED10-5		RNA Gene	5	GC14M075276	1.03
1576	lnc-TMEM268-4		RNA Gene	5	GC09P114783	1.03
1577	lnc-TMEM50B-3		RNA Gene	5	GC21M033384	1.03
1578	lnc-MST1-1		RNA Gene	5	GC03M050902	1.03
1579	lnc-PLEKHG6-4		RNA Gene	5	GC12P018523	1.03
1580	lnc-LRRK1-5		RNA Gene	5	GC15P112925	1.03
1581	lnc-TMEM17-10		RNA Gene	5	GC02M062275	1.03
1582	lnc-TNFSF18-1		RNA Gene	5	GC01M172774	1.03
1583	lnc-TNFSF18-3		RNA Gene	5	GC01M172885	1.03
1584	lnc-WASHC5-9		RNA Gene	5	GC08M131159	1.03
1585	lnc-IKZF1-6		RNA Gene	5	GC07P050275	1.03
1586	lnc-IRF5-3		RNA Gene	5	GC07P131525	1.03
1587	lnc-HLA-C-2		RNA Gene	5	GC06M061263	1.03
1588	lnc-IL31RA-5		RNA Gene	5	GC05P056122	1.03
1589	lnc-IRF1-1		RNA Gene	5	GC05M132473	1.03
1590	lnc-ITGB1BP1-3		RNA Gene	5	GC02M009254	1.03
1591	ENSG00000224431	Cytoplasmic Linker Associated Protein 2 (CLASP2) Pseudogene	Pseudogene	5	GC05P132199	1.03
1592	ENSG00000268069	Novel Transcript, Antisense To HDAC7	RNA Gene	5	GC12P047784	1.03
1593	lnc-ASIC2-2		RNA Gene	5	GC17M034555	1.03
1594	lnc-C9orf78-2		RNA Gene	5	GC09M129895	1.03
1595	lnc-CREB5-4		RNA Gene	5	GC07P028146	1.03
1596	lnc-FCGR3A-2		RNA Gene	5	GC01M162205	1.03
1597	HSALNG0135257		RNA Gene	5	GC22M036915	1.03
1598	lnc-FNBP1-2		RNA Gene	5	GC09M129926	1.03
1599	lnc-FOSL2-2		RNA Gene	5	GC02P028390	1.03
1600	RF00017-5278		RNA Gene	5	GC06P089953	1.03
1601	RF00017-1167		RNA Gene	5	GC12M111251	1.03
1602	RF00017-4737		RNA Gene	5	GC05M173967	1.03
1603	DNAJB12P1	DNAJB12 Pseudogene 1	Pseudogene	4	GC02M065544	1.03
1604	DNAJB6P4	DNAJB6 Pseudogene 4	Pseudogene	4	GC01P067280	1.03
1605	RPL22P23	Ribosomal Protein L22 Pseudogene 23	Pseudogene	4	GC0XM136948	1.03
1606	piR-31937-161		RNA Gene	4	GC04M101809	1.03
1607	piR-33458		RNA Gene	4	GC15P113453	1.03
1608	piR-43325-002		RNA Gene	4	GC01M019812	1.03
1609	piR-50437-360		RNA Gene	4	GC02M024901	1.03
1610	piR-31937-039		RNA Gene	4	GC11P128318	1.03
1611	piR-33432-055		RNA Gene	4	GC10M062607	1.03
1612	piR-37170-040		RNA Gene	4	GC02M218145	1.03
1613	piR-39701-054		RNA Gene	4	GC06M090275	1.03
1614	piR-41306-095		RNA Gene	4	GC16P011228	1.03
1615	piR-43104-029		RNA Gene	4	GC19P001183	1.03
1616	piR-45035-151		RNA Gene	4	GC05M096819	1.03
1617	piR-48259		RNA Gene	4	GC18P079423	1.03
1618	piR-48950-118		RNA Gene	4	GC03P046392	1.03
1619	piR-34163-015		RNA Gene	4	GC02P181119	1.03
1620	piR-37824		RNA Gene	4	GC02M102141	1.03
1621	piR-40610		RNA Gene	4	GC22P034171	1.03
1622	piR-43099-059		RNA Gene	4	GC10M079279	1.03
1623	piR-47234		RNA Gene	4	GC15P114093	1.03
1624	piR-47864		RNA Gene	4	GC06M061277	1.03
1625	piR-48007		RNA Gene	4	GC12M111529	1.03
1626	piR-50437-440		RNA Gene	4	GC22M036917	1.03
1627	piR-50893		RNA Gene	4	GC01P003364	1.03
1628	piR-36455		RNA Gene	4	GC12M111444	1.03
1629	piR-38259		RNA Gene	4	GC12M111524	1.03
1630	piR-43103-062		RNA Gene	4	GC05M173930	1.03
1631	piR-44610-008		RNA Gene	4	GC05P040403	1.03
1632	piR-48325-111		RNA Gene	4	GC21P039100	1.03
1633	piR-49732-033		RNA Gene	4	GC10M006055	1.03
1634	piR-50346		RNA Gene	4	GC12M111530	1.03
1635	piR-52079-091		RNA Gene	4	GC18M069859	1.03
1636	piR-43105-342		RNA Gene	4	GC02M025261	1.03
1637	piR-50444-374		RNA Gene	4	GC03P046391	1.03
1638	piR-51327		RNA Gene	4	GC12M111437	1.03
1639	piR-38257-014		RNA Gene	4	GC06P078838	1.03
1640	piR-48852		RNA Gene	4	GC03P049555	1.03
1641	piR-50437-624		RNA Gene	4	GC07M028152	1.03
1642	piR-51449		RNA Gene	4	GC12P111448	1.03
1643	piR-52079-043		RNA Gene	4	GC12P047811	1.03
1644	NONHSAG026080.2		RNA Gene	4	GC19P046347	1.03
1645	NONHSAG031883.2-001		RNA Gene	4	GC20P046119	1.03
1646	NONHSAG031883.2-002		RNA Gene	4	GC20P046128	1.03
1647	NONHSAG041785.2		RNA Gene	4	GC05P145713	1.03
1648	OA985550		RNA Gene	4	GC01M162223	1.03
1649	piR-30396		RNA Gene	4	GC15P113174	1.03
1650	HSALNG0098906		RNA Gene	4	GC13M099358	1.03
1651	HSALNG0100581		RNA Gene	4	GC14P035354	1.03
1652	HSALNG0100582		RNA Gene	4	GC14P035367	1.03
1653	HSALNG0102510		RNA Gene	4	GC14M075280	1.03
1654	HSALNG0110496		RNA Gene	4	GC16M028646	1.03
1655	HSALNG0132000		RNA Gene	4	GC21P015422	1.03
1656	lnc-CLEC16A-4		RNA Gene	4	GC16P011212	1.03
1657	lnc-FCGR3A-4		RNA Gene	4	GC01M162209	1.03
1658	HSALNG0017398-002		RNA Gene	4	GC02M102057	1.03
1659	HSALNG0043660		RNA Gene	4	GC05P096809	1.03
1660	HSALNG0044839		RNA Gene	4	GC05P132450	1.03
1661	HSALNG0061261		RNA Gene	4	GC07P131495	1.03
1662	HSALNG0068535		RNA Gene	4	GC08M128542	1.03
1663	HSALNG0074773		RNA Gene	4	GC09P129885	1.03
1664	HSALNG0084963		RNA Gene	4	GC11P069025	1.03
1665	HSALNG0084964		RNA Gene	4	GC11M085488	1.03
1666	HSALNG0043662		RNA Gene	4	GC05P096846	1.03
1667	HSALNG0049245-002		RNA Gene	4	GC06M061945	1.03
1668	HSALNG0074775		RNA Gene	4	GC09P129893	1.03
1669	HSALNG0079551		RNA Gene	4	GC10P088990	1.03
1670	HSALNG0084965		RNA Gene	4	GC11M085489	1.03
1671	HSALNG0088101		RNA Gene	4	GC11P128480	1.03
1672	HSALNG0088845		RNA Gene	4	GC12P018975	1.03
1673	HSALNG0130695		RNA Gene	4	GC20M049812	1.03
1674	lnc-ARFRP1-1		RNA Gene	4	GC20M063695	1.03
1675	lnc-FAM109A-1		RNA Gene	4	GC12M111525	1.03
1676	HSALNG0015368-001		RNA Gene	4	GC02P062297	1.03
1677	HSALNG0020027		RNA Gene	4	GC02M162268	1.03
1678	HSALNG0041154		RNA Gene	4	GC05P035873	1.03
1679	HSALNG0044846		RNA Gene	4	GC05P132467	1.03
1680	HSALNG0049258		RNA Gene	4	GC06P077619	1.03
1681	HSALNG0052454		RNA Gene	4	GC06P106087	1.03
1682	HSALNG0061260		RNA Gene	4	GC07M128933	1.03
1683	HSALNG0074774		RNA Gene	4	GC09M129891	1.03
1684	HSALNG0079128		RNA Gene	4	GC10P090792	1.03
1685	HSALNG0088100		RNA Gene	4	GC11M128462	1.03
1686	HSALNG0020784		RNA Gene	4	GC02M181143	1.03
1687	HSALNG0023077		RNA Gene	4	GC02P233245	1.03
1688	HSALNG0069758		RNA Gene	4	GC09M004978	1.03
1689	HSALNG0078329		RNA Gene	4	GC10P062545	1.03
1690	HSALNG0078328		RNA Gene	4	GC10M062510	1.03
1691	HSALNG0013864		RNA Gene	4	GC02M028383	1.03
1692	HSALNG0017397		RNA Gene	4	GC02P102041	1.03
1693	HSALNG0017399		RNA Gene	4	GC02P102064	1.03
1694	HSALNG0049103		RNA Gene	4	GC06M061918	1.03
1695	HSALNG0066829		RNA Gene	4	GC08M089763	1.03
1696	HSALNG0066832		RNA Gene	4	GC08M089827	1.03
1697	HSALNG0078890		RNA Gene	4	GC10M073917	1.03
1698	HSALNG0079213		RNA Gene	4	GC10M081406	1.03
1699	HSALNG0082198		RNA Gene	4	GC11P002149	1.03
1700	HSALNG0021690		RNA Gene	4	GC02M203744	1.03
1701	HSALNG0023605		RNA Gene	4	GC02M240616	1.03
1702	HSALNG0023609		RNA Gene	4	GC02M240647	1.03
1703	HSALNG0068536-001		RNA Gene	4	GC08P128544	1.03
1704	HSALNG0073924		RNA Gene	4	GC09P114784	1.03
1705	HSALNG0075242		RNA Gene	4	GC09M136349	1.03
1706	HSALNG0075913		RNA Gene	4	GC10P006045	1.03
1707	HSALNG0088102		RNA Gene	4	GC11M128489	1.03
1708	lnc-FOXD1-3		RNA Gene	4	GC05M073243	1.03
1709	lnc-GJA10-12		RNA Gene	4	GC06P089976	1.03
1710	LOC102723798	Uncharacterized LOC102723798	RNA Gene	4	GC19P002196	1.03
1711	LOC107984859	Uncharacterized LOC107984859	RNA Gene	4	GC16P011213	1.03
1712	LOC112268088	Uncharacterized LOC112268088	RNA Gene	4	GC12P019128	1.03
1713	AB372574		RNA Gene	4	GC01P151827	1.03
1714	HQ292134		RNA Gene	4	GC01P161650	1.03
1715	HSALNG0001400		RNA Gene	4	GC01P019765	1.03
1716	HSALNG0001405		RNA Gene	4	GC01P019861	1.03
1717	HSALNG0007401		RNA Gene	4	GC01M154451	1.03
1718	HSALNG0008492		RNA Gene	4	GC01P172848	1.03
1719	ENSG00000287967	Novel Transcript, Antisense To UQCR10	RNA Gene	4	GC22M029767	1.03
1720	HG983680		RNA Gene	4	GC01P161532	1.03
1721	HSALNG0000278		RNA Gene	4	GC01M005198	1.03
1722	ENSG00000273112	Novel Transcript, Readthrough Between FCGR2A And FCGR2C Polymormphic Pseudogene	RNA Gene	4	GC01P161644	1.03
1723	HSALNG0001696		RNA Gene	4	GC01P024193	1.03
1724	HSALNG0000116		RNA Gene	4	GC01P003480	1.03
1725	HSALNG0000115		RNA Gene	4	GC01M005265	1.03
1726	HSALNG0007192-001		RNA Gene	4	GC01P151918	1.03
1727	ENSG00000232499	Heterogeneous Nuclear Ribonucleoprotein A3 (HnRNPA3) Pseudogene	Pseudogene	4	GC01P113450	1.03
1728	ENSG00000220412	Protein Tyrosine Phosphatase, Non-Receptor Type 11 (PTPN11) Pseudogene	Pseudogene	4	GC06M137706	1.03
1729	ENSG00000224163	Pseudogene Similar To Part Of Filamin C, Gamma (Actin Binding Protein 280) (FLNC)	Pseudogene	4	GC07M128913	1.03
1730	ENSG00000227836	Ribosomal Protein S20 (RPS20) Pseudogene	Pseudogene	4	GC05P096943	1.03
1731	ENSG00000240399	Ribosomal Protein L37 (RPL37) Pseudogene	Pseudogene	4	GC12M048055	1.03
1732	ENSG00000254755	Nucleolin (NCL) Pseudogene	Pseudogene	4	GC11P076591	1.03
1733	ENSG00000254926	Glycine-N-Acyltransferase (GLYAT) Pseudogene	Pseudogene	4	GC11M084413	1.03
1734	ENSG00000285552	Novel Transcript	RNA Gene	4	GC05P040463	1.03
1735	ENSG00000285616	Novel Transcript	RNA Gene	4	GC05M040474	1.03
1736	ENSG00000285837	Novel Protein	Protein Coding	4	GC10P062375	1.03
1737	ZP3P1	ZP3 Pseudogene 1	Pseudogene	4	GC05M083878	1.03
1738	LOC100131264	Prefoldin Subunit 4 Pseudogene	Pseudogene	4	GC07P002835	1.03
1739	LOC105373724	Uncharacterized LOC105373724	RNA Gene	4	GC02P162246	1.03
1740	LOC107984500	Uncharacterized LOC107984500	RNA Gene	4	GC12P019113	1.03
1741	lnc-PDGFB-3		RNA Gene	4	GC22M055484	1.03
1742	lnc-PTGER4-8		RNA Gene	4	GC05P040391	1.03
1743	lnc-RAB5B-2		RNA Gene	4	GC12P055998	1.03
1744	lnc-RIPK2-3		RNA Gene	4	GC08P089837	1.03
1745	lnc-SLC37A1-2		RNA Gene	4	GC21P042439	1.03
1746	lnc-STMN3-5		RNA Gene	4	GC20M063699	1.03
1747	lnc-USP20-5		RNA Gene	4	GC09P129883	1.03
1748	MN309183		RNA Gene	4	GC10M073914	1.03
1749	MN309431		RNA Gene	4	GC12P019175	1.03
1750	MN830915		RNA Gene	4	GC17P034219	1.03
1751	HSALNG0110740		RNA Gene	4	GC16P039428	1.03
1752	HSALNG0133104		RNA Gene	4	GC21M039033	1.03
1753	lnc-DNLZ-1		RNA Gene	4	GC09M136363	1.03
1754	lnc-GOT1-1		RNA Gene	4	GC10M099517	1.03
1755	lnc-SCGB2B2-133		RNA Gene	4	GC19M034168	1.03
1756	MK280144-291		RNA Gene	4	GC18P016916	1.03
1757	NONHSAG008489.2		RNA Gene	4	GC11P061783	1.03
1758	NONHSAG019426.2		RNA Gene	4	GC16P050713	1.03
1759	MK280269-012		RNA Gene	4	GC11M076581	1.03
1760	MN298114-181		RNA Gene	4	GC06M062298	1.03
1761	lnc-NBN-9		RNA Gene	4	GC08M089835	1.03
1762	lnc-TNFRSF1A-1		RNA Gene	4	GC12M006348	1.03
1763	lnc-ZC3H12C-5		RNA Gene	4	GC11P110022	1.03
1764	MK280194		RNA Gene	4	GC16M028497	1.03
1765	lnc-REL-2		RNA Gene	4	GC02P060853	1.03
1766	lnc-TMEM258-1		RNA Gene	4	GC11M084508	1.03
1767	lnc-TTC33-6		RNA Gene	4	GC05M040484	1.03
1768	lnc-ZCCHC24-7		RNA Gene	4	GC10M079298	1.03
1769	MK280269-056		RNA Gene	4	GC06M062293	1.03
1770	MK280466		RNA Gene	4	GC05M096918	1.03
1771	MN298114-203		RNA Gene	4	GC07P003036	1.03
1772	MN309174-057		RNA Gene	4	GC10P090944	1.03
1773	lnc-PSMA6-6		RNA Gene	4	GC14P035366	1.03
1774	lnc-PWP2-2		RNA Gene	4	GC21P044202	1.03
1775	MN298214		RNA Gene	4	GC05P132451	1.03
1776	MN309188		RNA Gene	4	GC10M079292	1.03
1777	NONHSAG001750.2		RNA Gene	4	GC01P067182	1.03
1778	NONHSAG017238.2		RNA Gene	4	GC15P113107	1.03
1779	lnc-IL19-2		RNA Gene	4	GC01P206766	1.03
1780	lnc-ITGB1BP1-2		RNA Gene	4	GC02M009272	1.03
1781	HSALNG0094037		RNA Gene	4	GC12P111432	1.03
1782	HSALNG0094038		RNA Gene	4	GC12P111446	1.03
1783	HSALNG0009608		RNA Gene	4	GC01P200902	1.03
1784	lnc-ICAM3-1		RNA Gene	4	GC19M010386	1.03
1785	lnc-IGF2-4		RNA Gene	4	GC11M002739	1.03
1786	lnc-IKZF1-5		RNA Gene	4	GC07P050289	1.03
1787	lnc-IL12B-2		RNA Gene	4	GC05M159381	1.03
1788	lnc-IL6ST-2		RNA Gene	4	GC05M056111	1.03
1789	lnc-IQCH-5		RNA Gene	4	GC15P112698	1.03
1790	lnc-IRF1-7		RNA Gene	4	GC05M132407	1.03
1791	ENSG00000227758	HLA Complex Group 9 Pseudogene 5	Pseudogene	4	GC06P076808	1.03
1792	ENSG00000271547	Chromosome 20 Open Reading Frame 27 (C20orf27) Pseudogene	Pseudogene	4	GC12M048808	1.03
1793	HSALNG0096529-002		RNA Gene	4	GC13M040423	1.03
1794	HSALNG0102509		RNA Gene	4	GC14P075279	1.03
1795	HSALNG0106744		RNA Gene	4	GC15P112542	1.03
1796	HSALNG0109573		RNA Gene	4	GC16M011055	1.03
1797	HSALNG0115423		RNA Gene	4	GC17M027956	1.03
1798	HSALNG0120134		RNA Gene	4	GC18P016887	1.03
1799	HSALNG0120135		RNA Gene	4	GC18M023424	1.03
1800	HSALNG0133311		RNA Gene	4	GC21M042422	1.03
1801	lnc-ARHGAP20-11		RNA Gene	4	GC11M110068	1.03
1802	lnc-B3GNT2-3		RNA Gene	4	GC02P062346	1.03
1803	HSALNG0098908		RNA Gene	4	GC13M099394	1.03
1804	HSALNG0122987		RNA Gene	4	GC19P002195	1.03
1805	HSALNG0122988		RNA Gene	4	GC19P001186	1.03
1806	HSALNG0130316		RNA Gene	4	GC20P044447	1.03
1807	HSALNG0132765		RNA Gene	4	GC21M033400	1.03
1808	HSALNG0133110		RNA Gene	4	GC21M039094	1.03
1809	lnc-ANKRD33B-5		RNA Gene	4	GC05P010693	1.03
1810	lnc-CAB39L-9		RNA Gene	4	GC13M049044	1.03
1811	lnc-CCDC8-6		RNA Gene	4	GC19M046344	1.03
1812	lnc-CCT4-2		RNA Gene	4	GC02M061966	1.03
1813	lnc-CEP76-3		RNA Gene	4	GC18M023477	1.03
1814	piR-31152		RNA Gene	4	GC07M002819	1.03
1815	piR-31470-402		RNA Gene	4	GC05P035893	1.03
1816	piR-52740		RNA Gene	4	GC06M061278	1.03
1817	piR-52916-031		RNA Gene	4	GC06M159081	1.03
1818	piR-53431-298		RNA Gene	4	GC18P017017	1.03
1819	RF00017-2502		RNA Gene	4	GC19M004664	1.03
1820	RF00017-2892		RNA Gene	4	GC02M024873	1.03
1821	RF00017-4260		RNA Gene	4	GC05P056157	1.03
1822	RF00017-5281		RNA Gene	4	GC06M090261	1.03
1823	RF00017-5297		RNA Gene	4	GC06M105987	1.03
1824	RF00017-1288		RNA Gene	4	GC13M040468	1.03
1825	RF00017-3270		RNA Gene	4	GC20P032907	1.03
1826	RF00017-4020		RNA Gene	4	GC04P101881	1.03
1827	RF00017-4586		RNA Gene	4	GC05P145768	1.03
1828	RF00017-6148		RNA Gene	4	GC07M107581	1.03
1829	RF00017-1484		RNA Gene	4	GC14M075281	1.03
1830	RF00483		RNA Gene	4	GC11M002738	1.03
1831	piR-57133-098		RNA Gene	4	GC12P019675	1.03
1832	piR-57133-396		RNA Gene	4	GC22M055991	1.03
1833	RF00001-253		RNA Gene	4	GC05M056205	1.03
1834	RF00017-3029		RNA Gene	4	GC02M102160	1.03
1835	piR-55650-032		RNA Gene	4	GC10M006056	1.03
1836	piR-56133-186		RNA Gene	4	GC05M159366	1.03
1837	piR-56480-015		RNA Gene	4	GC12M111439	1.03
1838	RF00017-4256		RNA Gene	4	GC05P055974	1.03
1839	piR-59241		RNA Gene	4	GC15P114468	1.03
1840	RF00017-306		RNA Gene	4	GC01M151839	1.03
1841	RF00017-3469		RNA Gene	4	GC22M022626	1.03
1842	RF00017-3680		RNA Gene	4	GC03P049539	1.03
1843	RF00017-7565		RNA Gene	4	GC09M129929	1.03
1844	piR-32285-103		RNA Gene	3	GC07P107811	1.03
1845	piR-41306-110		RNA Gene	3	GC17M027548	1.03
1846	piR-46002-152		RNA Gene	3	GC13M049019	1.03
1847	piR-32325-083		RNA Gene	3	GC02M181206	1.03
1848	piR-48820-008		RNA Gene	3	GC01M155215	1.03
1849	piR-46391-002		RNA Gene	3	GC01P154462	1.03
1850	piR-48325-110		RNA Gene	3	GC21M039092	1.03
1851	piR-50308-096		RNA Gene	3	GC11M085084	1.03
1852	piR-39098-183		RNA Gene	3	GC04M122670	1.03
1853	piR-43939-002		RNA Gene	3	GC01P007955	1.03
1854	HSALNG0091478		RNA Gene	3	GC12P056006	1.03
1855	HSALNG0060454		RNA Gene	3	GC07P107847	1.03
1856	HSALNG0080046		RNA Gene	3	GC10M099523	1.03
1857	HSALNG0015256		RNA Gene	3	GC02P060859	1.03
1858	HSALNG0015371		RNA Gene	3	GC02M062331	1.03
1859	HSALNG0088853-002		RNA Gene	3	GC12P018980	1.03
1860	hsa-miR-5095-436		RNA Gene	3	GC06P137645	1.03
1861	HSALNG0046199		RNA Gene	3	GC05M159447	1.03
1862	HSALNG0068897-001		RNA Gene	3	GC08P137116	1.03
1863	HSALNG0041374		RNA Gene	3	GC05P040512	1.03
1864	HSALNG0068898		RNA Gene	3	GC08M137122	1.03
1865	HSALNG0042579		RNA Gene	3	GC05P072413	1.03
1866	HSALNG0084356		RNA Gene	3	GC11P058636	1.03
1867	LOC105377139	Uncharacterized LOC105377139	RNA Gene	3	GC21M044172	1.03
1868	ENSG00000288956	Novel Transcript	RNA Gene	3	GC09M129928	1.03
1869	ENSG00000288924	Novel Transcript, Sense Intronic To FNBP1	RNA Gene	3	GC09M129927	1.03
1870	HSALNG0006204		RNA Gene	3	GC01M113940	1.03
1871	ENSG00000289465	Novel Transcript	RNA Gene	3	GC11M109803	1.03
1872	HSALNG0007877		RNA Gene	3	GC01M160868	1.03
1873	LOC101927897	Uncharacterized LOC101927897	RNA Gene	3	GC18M079457	1.03
1874	LOC107984384	Uncharacterized LOC107984384	RNA Gene	3	GC11M109885	1.03
1875	LOC105372877	Uncharacterized LOC105372877	RNA Gene	3	GC01M206748	1.03
1876	lnc-ZMAT5-2		RNA Gene	3	GC22M029746	1.03
1877	HSALNG0130314		RNA Gene	3	GC20P044443	1.03
1878	HSALNG0007483		RNA Gene	3	GC01M155226	1.03
1879	HSALNG0009609		RNA Gene	3	GC01P200908	1.03
1880	LOC107985926	Uncharacterized LOC107985926	RNA Gene	3	GC02P102032	1.03
1881	HSALNG0095902		RNA Gene	3	GC13P026963	1.03
1882	HSALNG0109575		RNA Gene	3	GC16M011064	1.03
1883	HSALNG0113256		RNA Gene	3	GC16P085964	1.03
1884	HSALNG0115400		RNA Gene	3	GC17P049644	1.03
1885	HSALNG0134847		RNA Gene	3	GC22P033690	1.03
1886	lnc-CYTL1-3		RNA Gene	3	GC04M004973	1.03
1887	RF00994-809		RNA Gene	3	GC05P010687	1.03
1888	piR-58297-114		RNA Gene	3	GC12M055999	1.03
1889	piR-61101-324		RNA Gene	3	GC19P010348	1.03
1890	RF00017-4341		RNA Gene	3	GC05P072407	1.03
1891	piR-58538-001		RNA Gene	3	GC16P085972	1.03
1892	piR-55186-001		RNA Gene	3	GC01P008021	1.03
1893	RF00017-3141		RNA Gene	3	GC02P203756	1.03
1894	RF00017-263		RNA Gene	3	GC01M113952	1.03
1895	LOC105371887	Uncharacterized LOC105371887	RNA Gene	2	GC17P072640	1.03
1896	piR-32810-138		RNA Gene	2	GC09M114834	1.03
1897	piR-43107-300		RNA Gene	2	GC08M137128	1.03
1898	piR-38580-144		RNA Gene	2	GC19P034160	1.03
1899	HSALNG0023723		RNA Gene	2	GC02M241794	1.03
1900	HSALNG0032571		RNA Gene	2	GC04P004964	1.03
1901	HSALNG0079717		RNA Gene	2	GC10M092671	1.03
1902	HSALNG0041355		RNA Gene	2	GC05P040225	1.03
1903	HSALNG0079716		RNA Gene	2	GC10P092671	1.03
1904	HSALNG0013825		RNA Gene	2	GC02P027507	1.03
1905	HSALNG0015546		RNA Gene	2	GC02M065457	1.03
1906	HSALNG0032579		RNA Gene	2	GC04M004984	1.03
1907	HSALNG0084357		RNA Gene	2	GC11P058653	1.03
1908	HSALNG0004272		RNA Gene	2	GC01M067281	1.03
1909	ENSG00000289306	Novel Transcript, Sense Intronic To NDFIP1	RNA Gene	2	GC05P145603	1.03
1910	HSALNG0109141		RNA Gene	2	GC16P010301	1.03
1911	lnc-TNFSF15-5		RNA Gene	2	GC09M114817	1.03
1912	lnc-ICAM3-2		RNA Gene	2	GC19M010354	1.03
1913	HSALNG0133108		RNA Gene	2	GC21M039093	1.03
1914	RF00017-212		RNA Gene	2	GC01M067259	1.03
1915	RF00017-4592		RNA Gene	2	GC05P145770	1.03
1916	RF00994-819		RNA Gene	2	GC05M040176	1.03
1917	piR-60146-085		RNA Gene	2	GC02P181168	1.03
1918	piR-59363		RNA Gene	2	GC06M089949	1.03
1919	HLA-DMB	Major Histocompatibility Complex, Class II, DM Beta	Protein Coding	41	GC06M032934	0.98
1920	TSHR	Thyroid Stimulating Hormone Receptor	Protein Coding	46	GC14P080954	0.98
1921	ACAN	Aggrecan	Protein Coding	48	GC15P112336	0.94
1922	PRL	Prolactin	Protein Coding	42	GC06M022287	0.9
1923	STAT1	Signal Transducer And Activator Of Transcription 1	Protein Coding	51	GC02M190908	0.89
1924	IL12A	Interleukin 12A	Protein Coding	43	GC03P159988	0.89
1925	IL34	Interleukin 34	Protein Coding	38	GC16P071342	0.89
1926	IGF1R	Insulin Like Growth Factor 1 Receptor	Protein Coding	53	GC15P098648	0.79
1927	CTSB	Cathepsin B	Protein Coding	50	GC08M011842	0.79
1928	PROC	Protein C, Inactivator Of Coagulation Factors Va And VIIIa	Protein Coding	49	GC02P127418	0.79
1929	WNT5A	Wnt Family Member 5A	Protein Coding	49	GC03M055465	0.79
1930	KRT18	Keratin 18	Protein Coding	48	GC12P052948	0.79
1931	CYP19A1	Cytochrome P450 Family 19 Subfamily A Member 1	Protein Coding	48	GC15M051208	0.79
1932	C3	Complement C3	Protein Coding	48	GC19M006677	0.79
1933	APOA1	Apolipoprotein A1	Protein Coding	48	GC11M116835	0.79
1934	B2M	Beta-2-Microglobulin	Protein Coding	48	GC15P044711	0.79
1935	NR1H2	Nuclear Receptor Subfamily 1 Group H Member 2	Protein Coding	46	GC19P050329	0.79
1936	CR1	Complement C3b/C4b Receptor 1 (Knops Blood Group)	Protein Coding	46	GC01P207496	0.79
1937	CTSL	Cathepsin L	Protein Coding	46	GC09P087725	0.79
1938	CD38	CD38 Molecule	Protein Coding	45	GC04P017266	0.79
1939	EPHX1	Epoxide Hydrolase 1	Protein Coding	45	GC01P225810	0.79
1940	PPIA	Peptidylprolyl Isomerase A	Protein Coding	45	GC07P044807	0.79
1941	APOH	Apolipoprotein H	Protein Coding	44	GC17M066212	0.79
1942	GALE	UDP-Galactose-4-Epimerase	Protein Coding	42	GC01M023795	0.79
1943	DHRS3	Dehydrogenase/Reductase 3	Protein Coding	42	GC01M012567	0.79
1944	LPIN2	Lipin 2	Protein Coding	42	GC18M002916	0.79
1945	HLA-DMA	Major Histocompatibility Complex, Class II, DM Alpha	Protein Coding	41	GC06M061371	0.79
1946	E2F2	E2F Transcription Factor 2	Protein Coding	41	GC01M023624	0.79
1947	PCSK6	Proprotein Convertase Subtilisin/Kexin Type 6	Protein Coding	41	GC15M114818	0.79
1948	S100A1	S100 Calcium Binding Protein A1	Protein Coding	40	GC01P153627	0.79
1949	TNFSF12	TNF Superfamily Member 12	Protein Coding	40	GC17P010605	0.79
1950	APOM	Apolipoprotein M	Protein Coding	40	GC06P076872	0.79
1951	IL27RA	Interleukin 27 Receptor Subunit Alpha	Protein Coding	40	GC19P014031	0.79
1952	CCL4	C-C Motif Chemokine Ligand 4	Protein Coding	38	GC17P036103	0.79
1953	RGS1	Regulator Of G Protein Signaling 1	Protein Coding	38	GC01P192575	0.79
1954	TXNDC5	Thioredoxin Domain Containing 5	Protein Coding	38	GC06M007893	0.79
1955	SAP30BP	SAP30 Binding Protein	Protein Coding	37	GC17P075667	0.79
1956	ADPRH	ADP-Ribosylarginine Hydrolase	Protein Coding	35	GC03P119579	0.79
1957	FCRL6	Fc Receptor Like 6	Protein Coding	34	GC01P159800	0.79
1958	TTC38	Tetratricopeptide Repeat Domain 38	Protein Coding	34	GC22P046267	0.79
1959	LY6G6E	Lymphocyte Antigen 6 Family Member G6E	Pseudogene	24	GC06M061312	0.79
1960	MATN1	Matrilin 1	Protein Coding	40	GC01M030711	0.79
1961	HFE	Homeostatic Iron Regulator	Protein Coding	44	GC06P026087	0.76
1962	TNFSF13	TNF Superfamily Member 13	Protein Coding	44	GC17P007558	0.76
1963	MARCO	Macrophage Receptor With Collagenous Structure	Protein Coding	41	GC02P118942	0.76
1964	HLA-DRB4	Major Histocompatibility Complex, Class II, DR Beta 4	Protein Coding	28	GC06Mo03851	0.71
1965	MET	MET Proto-Oncogene, Receptor Tyrosine Kinase	Protein Coding	52	GC07P116672	0.54
1966	HGF	Hepatocyte Growth Factor	Protein Coding	51	GC07M081699	0.54
1967	FGA	Fibrinogen Alpha Chain	Protein Coding	48	GC04M154583	0.54
1968	GNAQ	G Protein Subunit Alpha Q	Protein Coding	48	GC09M077716	0.54
1969	ADRB1	Adrenoceptor Beta 1	Protein Coding	48	GC10P114044	0.54
1970	ABCC1	ATP Binding Cassette Subfamily C Member 1	Protein Coding	48	GC16P015949	0.54
1971	IL2RB	Interleukin 2 Receptor Subunit Beta	Protein Coding	48	GC22M037125	0.54
1972	GCGR	Glucagon Receptor	Protein Coding	47	GC17P081804	0.54
1973	TNFRSF13B	TNF Receptor Superfamily Member 13B	Protein Coding	46	GC17M016929	0.54
1974	CD44	CD44 Molecule (Indian Blood Group)	Protein Coding	46	GC11P035139	0.54
1975	PLA2G2A	Phospholipase A2 Group IIA	Protein Coding	46	GC01M019975	0.54
1976	CR2	Complement C3d Receptor 2	Protein Coding	45	GC01P207454	0.54
1977	VCAM1	Vascular Cell Adhesion Molecule 1	Protein Coding	45	GC01P100719	0.54
1978	TNFSF13B	TNF Superfamily Member 13b	Protein Coding	44	GC13P108251	0.54
1979	IDO1	Indoleamine 2,3-Dioxygenase 1	Protein Coding	44	GC08P039891	0.54
1980	SERPINF1	Serpin Family F Member 1	Protein Coding	44	GC17P001761	0.54
1981	TNFRSF13C	TNF Receptor Superfamily Member 13C	Protein Coding	43	GC22M055099	0.54
1982	TNFRSF17	TNF Receptor Superfamily Member 17	Protein Coding	43	GC16P011965	0.54
1983	TPSAB1	Tryptase Alpha/Beta 1	Protein Coding	43	GC16P001240	0.54
1984	CD2	CD2 Molecule	Protein Coding	42	GC01P116754	0.54
1985	RNASE3	Ribonuclease A Family Member 3	Protein Coding	40	GC14P020891	0.54
1986	CLEC3B	C-Type Lectin Domain Family 3 Member B	Protein Coding	40	GC03P046252	0.54
1987	IL13RA2	Interleukin 13 Receptor Subunit Alpha 2	Protein Coding	39	GC0XM115003	0.54
1988	NELL1	Neural EGFL Like 1	Protein Coding	38	GC11P020669	0.54
1989	IDO2	Indoleamine 2,3-Dioxygenase 2	Protein Coding	37	GC08P039949	0.54
1990	H1-5	H1.5 Linker Histone, Cluster Member	Protein Coding	33	GC06M061822	0.54
1991	CCN6	Cellular Communication Network Factor 6	Protein Coding	33	GC06P112053	0.54
1992	H3C14	H3 Clustered Histone 14	Protein Coding	28	GC01M151373	0.54
1993	TNFSF12-TNFSF13	TNFSF12-TNFSF13 Readthrough	Protein Coding	23	GC17P010606	0.54
1994	TRB	T Cell Receptor Beta Locus	Protein Coding	18	GC07P147873	0.54
1995	CTNNB1	Catenin Beta 1	Protein Coding	52	GC03P041236	0.52
1996	EGF	Epidermal Growth Factor	Protein Coding	50	GC04P109912	0.43
1997	FGF1	Fibroblast Growth Factor 1	Protein Coding	46	GC05M142555	0.43
1998	DHCR7	7-Dehydrocholesterol Reductase	Protein Coding	46	GC11M071428	0.43
1999	C5	Complement C5	Protein Coding	46	GC09M120952	0.43
[truncated: 186 more rows]

## Sheet: OMIM
Gene/Locus
IL23R
PTPN22
FCRH3
CD244
IL10
ACVR1
SPDA3
PDCD1
FGFR3
GC
PF4
ANKH
ERAP1
SLC22A4
HLA-C
HLA-B
DDX39B
NFKBIL1
TNF
HLA-DRB1
HLA-DQB1
TAP1
HLA-DPB1
RA
IL6
ABL1
HTRA1
SYVN1
COL2A1
TNFSF13B
MEFV
CIITA
NOD2
TNFSF13
NOG
BCR
CYP2D6
PHEX
IBD17
PEP
NAIL
CSIF
ACVRLK2
SLEB2
ACH
DBP
HANK
ALAP
OCTN1
PSORS1
SPDA1
BAT1
TNFA
SS1
CELIAC1
ABCB2
IFNB2
CHDSKM
PRSS11
HRD1
BLYS
MEF
MHC2TA
CARD15
APRIL
SYM1
CML
CPD6
HYP
PTPN8
NKR2B4
GVHDS
ALK2
ANK
ARTS1
D6S81E
RING4
BSF2
ARMD7
KIAA1810
BAFF
FMF
C2TA
IBD1
TALL2
SYNS1A
PHL
P450DB1
HPDR1
LYP
SLAMF4
FOP
CMDJ
PILSAP
PSF1
HSF
CARASIL
PAAND
CD
ALL
LXHR
CCAL2
KIAA0525
HGF
CADASIL2
YAOS
CPPDD
BLAUS

## Sheet: TTD
IL23
COX
IL6R
