# Supplementary material for: Revealing mechanism of Methazolamide for treatment of ankylosing spondylitis based on network pharmacology and GSEA
Source: Sci Rep. 2023 Sep 16;13:15370. doi: 10.1038/s41598-023-42721-x (PMC10505193; doi:10.1038/s41598-023-42721-x)
Supplement: Supplementary file 5 — Supplementary Information 3. [file 41598_2023_42721_MOESM5_ESM.xlsx]

## Sheet: Methazolamide target genes
CA2
CA7
CA1
CA3
CA6
CA12
CA14
CA9
CA4
CA13
CA5B
CA5A
MME
KMO
AHR
ALOX15
ALPL
APOBEC3A
APOBEC3G
APP
ADRA2C
AKR1B1
BCL2A1
BRAF
CACNA1B
CASP9
CDC25B
CDC42
CDK1
CDK2
CDK5
CDK9
CES1
CES2
CHRM4
CNR1
CNR2
CSNK2A1
CTDSP1
CTSG
CYP1A2
CHRM1
CHRNA4
DNMT1
DPP4
DPP7
DPP8
DRD1
DRD5
DUSP3
ESR1
ESR2
FYN
GALR3
GPR35
GRIA2
GSK3B
HDAC1
HDAC4
HDAC6
HNF4A
HRH2
HSD11B1
HSD17B2
HSD17B3
HTR1E
HTR2A
HTR2C
HTR6
IKBKB
JAK2
MAOA
MGLL
MIF
MMP8
MAOB
NOS3
NR2E3
NR2F2
NOS2
PDE3A
PDE4D
PDE7A
PIK3CB
PLA2G1B
PLIN1
PLIN5
PPO2
PRSS1
PRSS2
PTGS1
PTGS2
PTPN7
RAC1
RELA
RIPK2
RORA
RPS6KA3
S1PR2
SIRT1
SIRT2
STS
SCD1
TLR9
TUBA1A
XDH
ACHE
AMPC

## Sheet: TargetNet
Details	Uniprot_ID	Protein	Prob
View	P79208	Prostaglandin G/H synthase 2	1
View	P51452	Dual specificity protein phosphatase 3	1
View	P35218	Carbonic anhydrase 5A, mitochondrial	1
View	Q95323	Carbonic anhydrase 4	1
View	O43570	Carbonic anhydrase 12	1
View	Q9ULX7	Carbonic anhydrase 14	1
View	P23219	Prostaglandin G/H synthase 1	1
View	Q16790	Carbonic anhydrase 9	1
View	P55211	Caspase-9	1
View	Q16548	Bcl-2-related protein A1	1
View	P00918	Carbonic anhydrase 2	1
View	P00915	Carbonic anhydrase 1	1
View	P43166	Carbonic anhydrase 7	1
View	P42262	Glutamate receptor 2	1
View	Q05769	Prostaglandin G/H synthase 2	1
View	Q8N1Q1	Carbonic anhydrase 13	1
View	Q9Y2D0	Carbonic anhydrase 5B, mitochondrial	1
View	P22748	Carbonic anhydrase 4	1
View	P23280	Carbonic anhydrase 6	1
View	Q9NR96	Toll-like receptor 9	1
View	P35869	Aryl hydrocarbon receptor	0.999
View	P26358	DNA (cytosine-5)-methyltransferase 1	0.999
View	P07478	Trypsin-2	0.997
View	O42713	Polyphenol oxidase 2	0.997
View	P24468	COUP transcription factor 2	0.997
View	Q9HC97	G-protein coupled receptor 35	0.997
View	O14920	Inhibitor of nuclear factor kappa-B kinase subunit beta	0.996
View	Q13946	High affinity cAMP-specific 3',5'-cyclic phosphodiesterase 7A	0.995
View	Q9GZU7	Carboxy-terminal domain RNA polymerase II polypeptide A small phosphatase 1	0.995
View	P35354	Prostaglandin G/H synthase 2	0.994
View	O43353	Receptor-interacting serine/threonine-protein kinase 2	0.993
View	P22086	Alpha-2C adrenergic receptor	0.992
View	P21918	D(1B) dopamine receptor	0.991
View	P63000	Ras-related C3 botulinum toxin substrate 1	0.979
View	P05186	Alkaline phosphatase, tissue-nonspecific isozyme	0.965
View	P29474	Nitric oxide synthase, endothelial	0.952
View	P31941	DNA dC->dU-editing enzyme APOBEC-3A	0.948
View	Q9HC16	DNA dC->dU-editing enzyme APOBEC-3G	0.934
View	O60755	Galanin receptor type 3	0.925
View	P28566	5-hydroxytryptamine receptor 1E	0.909
View	P05979	Prostaglandin G/H synthase 1	0.906
View	P35236	Tyrosine-protein phosphatase non-receptor type 7	0.898
View	O00748	Cocaine esterase	0.887
View	Q96EB6	NAD-dependent protein deacetylase sirtuin-1	0.886
View	P63001	Ras-related C3 botulinum toxin substrate 1	0.877
View	P23141	Liver carboxylesterase 1	0.858
View	O95136	Sphingosine 1-phosphate receptor 2	0.839
View	P34972	Cannabinoid receptor 2	0.83
View	Q9Y5X4	Photoreceptor-specific nuclear receptor	0.825
View	P21728	D(1A) dopamine receptor	0.809
View	P35398	Nuclear receptor ROR-alpha	0.797
View	Q04206	Transcription factor p65	0.741
View	P21396	Amine oxidase [flavin-containing] A	0.678
View	P08311	Cathepsin G	0.625
View	P60953	Cell division control protein 42 homolog	0.553
View	P06493	Cyclin-dependent kinase 1	0.546
View	P02550	Tubulin alpha-1A chain	0.48
View	P21554	Cannabinoid receptor 1	0.479
View	P07943	Aldose reductase	0.308
View	O60240	Perilipin-1	0.237
View	P24941	Cyclin-dependent kinase 2	0.164
View	P04058	Acetylcholinesterase	0.123
View	P08173	Muscarinic acetylcholine receptor M4	0.119
View	P29477	Nitric oxide synthase, inducible	0.111
View	P05364	Beta-lactamase	0.11
View	P04054	Phospholipase A2	0.105
View	P37058	Testosterone 17-beta-dehydrogenase 3	0.078
View	P28335	5-hydroxytryptamine receptor 2C	0.059
View	P31388	5-hydroxytryptamine receptor 6	0.058
View	P30305	M-phase inducer phosphatase 2	0.056
View	Q14432	cGMP-inhibited 3',5'-cyclic phosphodiesterase A	0.052
View	P68400	Casein kinase II subunit alpha	0.039
View	Q08499	cAMP-specific 3',5'-cyclic phosphodiesterase 4D	0.039
View	Q00G26	Perilipin-5	0.037
View	P07477	Trypsin-1	0.028
View	P03372	Estrogen receptor	0.027
View	P56524	Histone deacetylase 4	0.022
View	P50750	Cyclin-dependent kinase 9	0.021
View	P08842	Steryl-sulfatase	0.02
View	P28845	Corticosteroid 11-beta-dehydrogenase isozyme 1	0.018
View	P06241	Tyrosine-protein kinase Fyn	0.016
View	Q00975	Voltage-dependent N-type calcium channel subunit alpha-1B	0.012
View	P08482	Muscarinic acetylcholine receptor M1	0.012
View	Q9UHL4	Dipeptidyl peptidase 2	0.009
View	P28223	5-hydroxytryptamine receptor 2A	0.008
View	Q8IXJ6	NAD-dependent protein deacetylase sirtuin-2	0.007
View	P49841	Glycogen synthase kinase-3 beta	0.007
View	Q9QZN9	Cannabinoid receptor 2	0.005
View	P19643	Amine oxidase [flavin-containing] B	0.004
View	P21397	Amine oxidase [flavin-containing] A	0.004
View	P09483	Neuronal acetylcholine receptor subunit alpha-4	0.004
View	P22894	Neutrophil collagenase	0.004
View	P05177	Cytochrome P450 1A2	0.003
View	P27487	Dipeptidyl peptidase 4	0.003
View	P41235	Hepatocyte nuclear factor 4-alpha	0.003
View	P07308	Acyl-CoA desaturase 1	0.003
View	Q00535	Cyclin-dependent-like kinase 5	0.002
View	Q5RAG0	Histone deacetylase 1	0.002
View	Q6V1X1	Dipeptidyl peptidase 8	0.002
View	Q99685	Monoglyceride lipase	0.002
View	P51812	Ribosomal protein S6 kinase alpha-3	0.002
View	P15056	Serine/threonine-protein kinase B-raf	0.002
View	P37059	Estradiol 17-beta-dehydrogenase 2	0.002
View	P25779	Cruzipain	0.001
View	P25021	Histamine H2 receptor	0.001
View	Q92731	Estrogen receptor beta	0.001
View	P80457	Xanthine dehydrogenase/oxidase	0.001
View	P05067	Amyloid beta A4 protein	0.001
View	O60674	Tyrosine-protein kinase JAK2	0.001
View	P14174	Macrophage migration inhibitory factor	0.001
View	P16050	Arachidonate 15-lipoxygenase	0.001
View	P08909	5-hydroxytryptamine receptor 2C	0.001
View	P42338	Phosphatidylinositol 4,5-bisphosphate 3-kinase catalytic subunit beta isoform	0.001
View	Q9UBN7	Histone deacetylase 6	0.001

## Sheet: SwissTargetPrediction
SwissTargetPrediction
Target	Common name	Uniprot ID	ChEMBL ID	Target Class	Probability*	Known actives (3D/2D)
Carbonic anhydrase II	CA2	P00918	CHEMBL205	Lyase	0.937741	58 / 53
Carbonic anhydrase VII	CA7	P43166	CHEMBL2326	Lyase	0.937741	8 / 2
Carbonic anhydrase I	CA1	P00915	CHEMBL261	Lyase	0.937741	52 / 52
Carbonic anhydrase III	CA3	P07451	CHEMBL2885	Lyase	0.937741	2 / 1
Carbonic anhydrase VI	CA6	P23280	CHEMBL3025	Lyase	0.937741	4 / 2
Carbonic anhydrase XII	CA12	O43570	CHEMBL3242	Lyase	0.937741	15 / 2
Carbonic anhydrase XIV	CA14	Q9ULX7	CHEMBL3510	Lyase	0.937741	5 / 2
Carbonic anhydrase IX	CA9	Q16790	CHEMBL3594	Lyase	0.937741	31 / 7
Carbonic anhydrase IV	CA4	P22748	CHEMBL3729	Lyase	0.937741	10 / 5
Carbonic anhydrase XIII	CA13	Q8N1Q1	CHEMBL3912	Lyase	0.937741	7 / 1
Carbonic anhydrase VB	CA5B	Q9Y2D0	CHEMBL3969	Lyase	0.937741	10 / 4
Carbonic anhydrase VA	CA5A	P35218	CHEMBL4789	Lyase	0.937741	10 / 4
Neprilysin (by homology)	MME	P08473	CHEMBL1944	Protease	0.0312266	4 / 0
Kynurenine 3-monooxygenase (by homology)	KMO	O15229	CHEMBL2145	Oxidoreductase	0.0312266	1 / 0
6-phosphofructo-2-kinase/fructose-2,6-bisphosphatase 3	PFKFB3	Q16875	CHEMBL2331053	Enzyme	0	4 / 0
D-amino-acid oxidase	DAO	P14920	CHEMBL5485	Enzyme	0	12 / 0
Squalene synthetase	FDFT1	P37268	CHEMBL3338	Enzyme	0	20 / 0
Fructose-1,6-bisphosphatase	FBP1	P09467	CHEMBL3975	Enzyme	0	9 / 0
c-Jun N-terminal kinase 2	MAPK9	P45984	CHEMBL4179	Kinase	0	1 / 0
Endothelin-converting enzyme 1	ECE1	P42892	CHEMBL4791	Protease	0	2 / 0
5'-nucleotidase	NT5E	P21589	CHEMBL5957	Enzyme	0	2 / 0
Serine/threonine-protein kinase AKT	AKT1	P31749	CHEMBL4282	Kinase	0	1 / 0
Lysine-specific demethylase 4D-like	KDM4E	B2RXH2	CHEMBL1293226	Eraser	0	1 / 0
Hypoxanthine-guanine phosphoribosyltransferase	HPRT1	P00492	CHEMBL2360	Enzyme	0	1 / 0
Myeloperoxidase	MPO	P05164	CHEMBL2439	Enzyme	0	1 / 0
Epoxide hydrolase 1	EPHX1	P07099	CHEMBL1968	Protease	0	1 / 0
Casein kinase II alpha	CSNK2A1	P68400	CHEMBL3629	Kinase	0	1 / 0
Histone deacetylase 6	HDAC6	Q9UBN7	CHEMBL1865	Eraser	0	12 / 0
Acyl coenzyme A:cholesterol acyltransferase	CES1	P23141	CHEMBL2265	Enzyme	0	1 / 0
Carboxylesterase 2	CES2	O00748	CHEMBL3180	Enzyme	0	2 / 0
Histone deacetylase 8	HDAC8	Q9BY41	CHEMBL3192	Eraser	0	1 / 0
6-phosphofructo-2-kinase/fructose-2,6-bisphosphatase 4	PFKFB4	Q16877	CHEMBL3721311	Enzyme	0	1 / 0
Adenylate cyclase type V	ADCY5	O95622	CHEMBL3189	Enzyme	0	2 / 0
Quinone reductase 1	NQO1	P15559	CHEMBL3623	Enzyme	0	1 / 0
Endothelin receptor ET-B	EDNRB	P24530	CHEMBL1785	Family A G protein-coupled receptor	0	5 / 0
Endothelin receptor ET-A	EDNRA	P25101	CHEMBL252	Family A G protein-coupled receptor	0	17 / 0
Adenosine A1 receptor	ADORA1	P30542	CHEMBL226	Family A G protein-coupled receptor	0	3 / 0
Adenosine A2a receptor	ADORA2A	P29274	CHEMBL251	Family A G protein-coupled receptor	0	2 / 0
Phosphodiesterase 5A	PDE5A	O76074	CHEMBL1827	Phosphodiesterase	0	2 / 0
Indoleamine 2,3-dioxygenase	IDO1	P14902	CHEMBL4685	Enzyme	0	8 / 0
Bromodomain-containing protein 4	BRD4	O60885	CHEMBL1163125	Reader	0	2 / 0
Thymidine phosphorylase	TYMP	P19971	CHEMBL3106	Enzyme	0	1 / 0
Alkaline phosphatase, tissue-nonspecific isozyme	ALPL	P05186	CHEMBL5979	Enzyme	0	1 / 0
Phospholipase C-gamma-2	PLCG2	P16885	CHEMBL4100	Hydrolase	0	1 / 0
Matrix metalloproteinase 9	MMP9	P14780	CHEMBL321	Protease	0	2 / 0
Matrix metalloproteinase 1	MMP1	P03956	CHEMBL332	Protease	0	2 / 0
Matrix metalloproteinase 2	MMP2	P08253	CHEMBL333	Protease	0	3 / 0
Hydroxycarboxylic acid receptor 2	HCAR2	Q8TDS4	CHEMBL3785	Family A G protein-coupled receptor	0	5 / 0
Matrix metalloproteinase 8	MMP8	P22894	CHEMBL4588	Protease	0	2 / 0
Arachidonate 5-lipoxygenase	ALOX5	P09917	CHEMBL215	Oxidoreductase	0	3 / 0
Estrogen receptor beta	ESR2	Q92731	CHEMBL242	Nuclear receptor	0	1 / 0
Histone deacetylase 3	HDAC3	O15379	CHEMBL1829	Eraser	0	4 / 0
Histone deacetylase 2	HDAC2	Q92769	CHEMBL1937	Eraser	0	4 / 0
Interleukin-8 receptor B	CXCR2	P25025	CHEMBL2434	Family A G protein-coupled receptor	0	1 / 0
Cystinyl aminopeptidase	LNPEP	Q9UIQ6	CHEMBL2693	Protease	0	1 / 0
Histone deacetylase 1	HDAC1	Q13547	CHEMBL325	Eraser	0	7 / 0
Troponin, cardiac muscle	TNNC1 TNNT2 TNNI3	P63316 P45379 P19429	CHEMBL2095202	Unclassified protein	0	1 / 0
Serine/threonine-protein kinase/endoribonuclease IRE1	ERN1	O75460	CHEMBL1163101	Enzyme	0	1 / 0
Monoamine oxidase B	MAOB	P27338	CHEMBL2039	Oxidoreductase	0	1 / 0
Aminopeptidase N	ANPEP	P15144	CHEMBL1907	Protease	0	1 / 0
Mitogen-activated protein kinase kinase kinase 8	MAP3K8	P41279	CHEMBL4899	Kinase	0	1 / 0
Adenosine A2b receptor	ADORA2B	P29275	CHEMBL255	Family A G protein-coupled receptor	0	2 / 0
Aldose reductase	AKR1B1	P15121	CHEMBL1900	Enzyme	0	1 / 0
Adenosine A3 receptor	ADORA3	P0DMS8	CHEMBL256	Family A G protein-coupled receptor	0	1 / 0
Protein-tyrosine phosphatase 1B	PTPN1	P18031	CHEMBL335	Phosphatase	0	1 / 0
Ectonucleotide pyrophosphatase/phosphodiesterase family member 1	ENPP1	P22413	CHEMBL5925	Enzyme	0	1 / 0
Sodium/hydrogen exchanger 1	SLC9A1	P19634	CHEMBL2781	Electrochemical transporter	0	1 / 0
CDK8/Cyclin C	CCNC CDK8	P24863 P49336	CHEMBL3038474	Kinase	0	1 / 0
