# Supplementary material for: Revealing mechanism of Methazolamide for treatment of ankylosing spondylitis based on network pharmacology and GSEA
Source: Sci Rep. 2023 Sep 16;13:15370. doi: 10.1038/s41598-023-42721-x (PMC10505193; doi:10.1038/s41598-023-42721-x)
Supplement: Supplementary file 6 — Supplementary Information 4. [file 41598_2023_42721_MOESM6_ESM.csv]

Top 15 in network string_interactions_short.tsv ranked by Degree method				Top 15 in network string_interactions_short.tsv ranked by MCC method				Top 15 in network string_interactions_short.tsv ranked by MNC method				Top 15 in network string_interactions_short.tsv ranked by EPC method
Rank	Name	Score		Rank	Name	Score		Rank	Name	Score		Rank	Name	Score
1	PTGS2	15		1	PTGS2	48374		1	PTGS2	15		1	PTGS2	6.202
2	GSK3B	14		2	ESR1	48372		2	ESR1	14		2	GSK3B	5.991
2	ESR1	14		3	GSK3B	48361		3	GSK3B	13		3	ESR1	5.989
4	JAK2	12		4	JAK2	47640		4	JAK2	12		4	JAK2	5.753
5	NOS2	11		5	NOS2	46800		5	NOS2	11		5	TLR9	5.575
5	TLR9	11		5	TLR9	46800		5	TLR9	11		6	NOS2	5.515
5	RELA	11		7	MIF	45360		5	RELA	11		7	RELA	5.421
8	MIF	9		8	RELA	42480		8	MIF	9		8	PTGS1	5.253
8	DNMT1	9		9	PTGS1	41040		8	DNMT1	9		9	MIF	5.232
8	PTGS1	9		10	MMP8	5046		8	PTGS1	9		10	DNMT1	5.068
11	MMP8	8		11	DNMT1	1566		11	MMP8	8		11	MMP8	4.682
12	HNF4A	7		12	HTR2A	840		12	HNF4A	7		12	HTR2A	4.519
12	HTR2A	7		13	HNF4A	722		12	HTR2A	7		13	HNF4A	4.419
14	RIPK2	6		14	RIPK2	720		14	RIPK2	6		14	RIPK2	4.208
15	ALPL	4		15	ALPL	12		15	ALPL	4		15	ALPL	3.268
