# Supplementary material for: Revealing mechanism of Methazolamide for treatment of ankylosing spondylitis based on network pharmacology and GSEA
Source: Sci Rep. 2023 Sep 16;13:15370. doi: 10.1038/s41598-023-42721-x (PMC10505193; doi:10.1038/s41598-023-42721-x)
Supplement: Supplementary file 7 — Supplementary Information 5. [file 41598_2023_42721_MOESM7_ESM.xlsx]

## Sheet: Sheet1
NAME	TITLE	SCORE
LOC644936	na	0.196148
ITGA2B	na	0.172625
DYSF	na	0.16993
NRGN	na	0.159856
RBM38	na	0.158801
LOC100190986	na	0.138593
ANPEP	na	0.138143
DMTN	na	0.135956
GRINA	na	0.132239
F13A1	na	0.131039
TENT5C	na	0.128332
FOLR3	na	0.127054
SORL1	na	0.124941
SPI1	na	0.123543
NPIPB5	na	0.122222
LMOD3	na	0.119629
FAM83A-AS1	na	0.119461
XK	na	0.11927
NFIX	na	0.118815
MICALCL	na	0.118433
IGF2BP2	na	0.118352
C5AR1	na	0.117159
MAGT1	na	0.113486
NADK	na	0.112693
RNF24	na	0.112079
FKBP1C	na	0.111332
TNS1	na	0.110553
ZDHHC18	na	0.110077
CDC34	na	0.109791
MMP9	na	0.109483
OSBP2	na	0.109344
KCNJ2	na	0.10826
MCOLN1	na	0.108215
STAT5B	na	0.107807
APOBEC3A	na	0.107787
SBNO2	na	0.10744
CTSA	na	0.107053
BAZ2B	na	0.106789
NBEAL2	na	0.10646
ANXA3	na	0.10561
AP5B1	na	0.105548
MSL1	na	0.104702
TUBB2A	na	0.104334
PKN2	na	0.104226
FAM214B	na	0.103606
BLZF1	na	0.103412
S100A12	na	0.10337
SSTR2	na	0.103174
EPB42	na	0.102858
PNPLA2	na	0.102388
RNF10	na	0.101962
NPIPB12	na	0.101345
BASP1	na	0.100915
ACSL1	na	0.100558
ALPK1	na	0.100102
PYGL	na	0.0994238
WASF2	na	0.0993548
SESN3	na	0.0991272
BCL2L1	na	0.0989695
TRIM21	na	0.098846
IRF2BPL	na	0.0988458
MFSD11	na	0.0987958
PROS1	na	0.0986872
ITGAM	na	0.0980335
RPS27P19	na	0.097189
SELENBP1	na	0.0967485
SLC25A37	na	0.0965268
CDC42SE1	na	0.0961086
SLC6A8	na	0.0959462
MXD1	na	0.0958691
MBD4	na	0.0957306
MTF1	na	0.0951536
TRANK1	na	0.0945767
EHBP1L1	na	0.0937269
LOC100128288	na	0.0937156
MED13L	na	0.0936928
WASHC2D	na	0.0929528
KAT6A	na	0.0928843
TDRD1	na	0.0928254
GMPR	na	0.0921808
SCARNA3	na	0.0921652
ITGB3	na	0.0921043
GVINP1	na	0.0917138
IL17RA	na	0.0914077
WDR26	na	0.0912415
MYO1F	na	0.0909137
CREBRF	na	0.0908322
CARD8	na	0.0906062
LPAR2	na	0.090508
CEP350	na	0.0900369
STAT5A	na	0.0899129
TSC22D4	na	0.0895891
DENND5A	na	0.0894871
SRPK1	na	0.0891471
DENND4B	na	0.0888149
CANT1	na	0.0887218
ZNF281	na	0.0886865
EIF2AK2	na	0.0879003
PREX1	na	0.0876035
CXCR1	na	0.0875013
CA1	na	0.0872569
ABCA1	na	0.087233
F5	na	0.0871487
CASTOR1	na	0.0868838
GALNT3	na	0.0866002
APBB1IP	na	0.0865199
JAM3	na	0.0862752
ADIPOR1	na	0.0858208
PISD	na	0.0855561
BCYRN1	na	0.0854769
AQP10	na	0.0854056
SLC22A4	na	0.0853159
CBL	na	0.085281
ARID3A	na	0.0843542
HSD17B7	na	0.0843094
SAMD9L	na	0.0840679
GPCPD1	na	0.0834634
MAN2A2	na	0.0834465
NECAP2	na	0.0832848
HNRNPL	na	0.0832212
ATG16L2	na	0.0826617
HLA-DRB5	na	0.082555
LOC399900	na	0.0825479
KPNA6	na	0.0825087
ADAM8	na	0.0824612
ADM	na	0.0824282
SLC6A10P	na	0.0823954
CFLAR	na	0.082239
KRT1	na	0.0821539
LRRFIP1	na	0.0821394
TMEM86B	na	0.0820735
MICAL1	na	0.0819247
DCAF12	na	0.0819038
CNPPD1	na	0.081771
PGLYRP1	na	0.0817616
LOC728499	na	0.0813708
ALAS2	na	0.0811852
NRDC	na	0.0811492
CSF3R	na	0.0810755
TSPAN5	na	0.0810751
PLPPR2	na	0.0810152
CYBB	na	0.0809421
NPIPB13	na	0.0807278
ASAP1-IT1	na	0.080682
RAP1GAP	na	0.0805291
PPP4R1	na	0.080247
SLC40A1	na	0.0802096
IQGAP1	na	0.0800036
GDI1	na	0.0798759
THBS1	na	0.0798596
UBXN2B	na	0.0796511
BCL3	na	0.0796263
MCEMP1	na	0.079552
SLC9A8	na	0.0793619
MFN2	na	0.0793223
MBD6	na	0.0789741
RNF19B	na	0.0789486
XRCC2	na	0.0789009
PTGS1	na	0.0788816
TRIB1	na	0.0787143
MBTD1	na	0.0784988
IQSEC1	na	0.0781954
CYP27A1	na	0.0779652
STXBP2	na	0.0779379
RBM47	na	0.0778055
FCGR1A	na	0.0778037
INTS3	na	0.0777719
TLR5	na	0.0776655
ZNFX1	na	0.0775932
SEMA3E	na	0.0775043
NOD2	na	0.0774378
FURIN	na	0.0774055
DOCK8	na	0.0773623
NPIPB15	na	0.0773002
COTL1	na	0.0772761
BAZ1A	na	0.0772183
FAM210B	na	0.0770742
TRIM38	na	0.0770738
RESF1	na	0.0770262
FKBP14	na	0.0765447
BSG	na	0.0765231
RAB5C	na	0.0761791
LILRA5	na	0.0760427
ANTXR2	na	0.0759689
CRISPLD2	na	0.0757915
TBC1D14	na	0.0757353
MFSD14C	na	0.0756649
SUSD6	na	0.0754267
TNFAIP2	na	0.0752649
DENND3	na	0.0752407
LSMEM1	na	0.0751209
TMEM158	na	0.0750181
PAN3	na	0.0748164
PIM2	na	0.0747306
SHROOM4	na	0.0741644
CTSD	na	0.0741565
CDA	na	0.0740184
TUT7	na	0.0739939
HNRNPU	na	0.0739282
KIDINS220	na	0.0739127
TP53INP1	na	0.073663
RNF149	na	0.0735978
TAGLN2	na	0.0734367
HK3	na	0.0733214
SLC19A1	na	0.0732373
MBOAT7	na	0.0730228
PKM	na	0.0730024
DPYSL5	na	0.0728901
ZNF860	na	0.0728823
PIP4P2	na	0.0728322
KIR3DL2	na	0.0728285
CPPED1	na	0.0727638
EP300	na	0.0726201
PELI1	na	0.0725429
SRRD	na	0.0724818
LOC728519	na	0.0722577
FLNA	na	0.0722263
WASHC4	na	0.0722055
DDX60L	na	0.0720657
NPIPB11	na	0.0720499
PACS1	na	0.0719407
KIAA0408	na	0.071911
USP15	na	0.0718586
DIP2B	na	0.0718451
MTMR4	na	0.0716838
RBP7	na	0.0715686
ALOX12	na	0.0715381
MX2	na	0.0714457
MYO9B	na	0.0713865
BRI3	na	0.0713599
B4GALT5	na	0.0713377
TMEM88	na	0.0713326
SEMA4A	na	0.0712597
SIAH2	na	0.0712581
GPAT3	na	0.0712066
CORO7	na	0.071042
SEMA4D	na	0.0708387
EIF2AK4	na	0.0708286
DUSP19	na	0.0707929
ZSWIM6	na	0.0707578
KMT2B	na	0.0706746
TRIP12	na	0.0704967
ITPK1	na	0.0704503
CEACAM1	na	0.0704424
OSCAR	na	0.0704209
RGS2	na	0.0703468
FAM104A	na	0.0703105
PPP3R1	na	0.0702896
RNY3	na	0.0702501
DGCR2	na	0.0701937
LCN2	na	0.070175
HYKK	na	0.0701252
ANP32A-IT1	na	0.0700715
RGL2	na	0.0700279
6-Mar	na	0.0698756
CYSTM1	na	0.0698322
SSH2	na	0.0698224
TMEM184B	na	0.0696936
AHSP	na	0.0696047
UBALD2	na	0.0695584
SKAP2	na	0.0694991
ITPK1-AS1	na	0.069208
LOC729040	na	0.0690184
DDX17	na	0.068915
CYBC1	na	0.0687666
PAK1	na	0.0687557
MAP2K4	na	0.0686989
FKBP8	na	0.0686843
MYCBP2	na	0.0686259
HMBOX1	na	0.0685507
PTGS2	na	0.0685441
GATAD2B	na	0.0684087
CUTALP	na	0.0683911
MSN	na	0.0682704
SERINC1	na	0.0681836
APMAP	na	0.0681295
FEM1C	na	0.068069
AGTPBP1	na	0.0680664
NBPF8	na	0.0679541
FAM126B	na	0.0679174
ZNF577	na	0.0677048
NCF1C	na	0.0675738
ST6GALNAC4	na	0.0675498
USP49	na	0.0674855
PHF21A	na	0.0673285
SELPLG	na	0.0672416
IRS2	na	0.0672238
C1RL	na	0.0671406
MARC1	na	0.0671384
OR2W3	na	0.0671044
TMEM17	na	0.06703
GLRX5	na	0.0668249
HELZ	na	0.0665858
RSAD2	na	0.0664091
SMCHD1	na	0.0663619
MTURN	na	0.0663439
PI3	na	0.0663318
ZSWIM8	na	0.0661866
WLS	na	0.0660878
SRXN1	na	0.0660281
SNORD8	na	0.066028
MAP3K11	na	0.0659277
KCNJ15	na	0.0658541
PXN	na	0.0658273
TRPM6	na	0.0657414
HLA-C	na	0.0656005
BCL2A1	na	0.0655616
CKAP4	na	0.0651912
ZNF669	na	0.0650992
MEFV	na	0.0650735
COA8	na	0.0648799
PPP2R5A	na	0.0648365
KLHL2	na	0.0648248
PPP1R12A	na	0.0647225
ARF3	na	0.0646289
HSPA6	na	0.0645609
TMEM154	na	0.0644058
MAP11	na	0.0644044
TBC1D4	na	0.0643345
MEGF9	na	0.0642732
MLF2	na	0.0642498
RASSF2	na	0.0641825
RFX1	na	0.0640987
LMF2	na	0.0640956
TACC3	na	0.0640324
FAM8A1	na	0.0639983
EVI5	na	0.0639512
HECTD4	na	0.0637251
ZEB2	na	0.06368
SIRPB1	na	0.0635846
AKIRIN2	na	0.0634727
CEP19	na	0.0634442
PELI2	na	0.0632358
IFI27	na	0.0630827
STAT6	na	0.0629164
STAT3	na	0.0629071
STAG3L3	na	0.0628601
TLN1	na	0.0628468
PIP4K2A	na	0.0627698
IGSF6	na	0.0627318
ASAP1	na	0.0626928
LINC01720	na	0.0626816
LOC441087	na	0.0626366
OSBPL8	na	0.0626351
CRIPAK	na	0.0626314
ENDOD1	na	0.0625634
PCMTD1	na	0.0624632
RHBDL2	na	0.0623978
LRRK2	na	0.0623799
PARVG	na	0.062365
E2F2	na	0.0622159
CHRNA5	na	0.0619917
ZNF549	na	0.0619673
MAST3	na	0.061928
TSPAN9	na	0.0619073
HSPA7	na	0.0618972
MAP1S	na	0.0618807
NIBAN1	na	0.0618638
WNK1	na	0.0617509
PRKD2	na	0.0617273
RERE	na	0.0616866
CASC3	na	0.0616736
TLE3	na	0.0616329
USP6	na	0.061612
HIST2H2BE	na	0.0616033
TNFRSF1A	na	0.0614695
ETS2	na	0.0614653
PGGHG	na	0.0614129
MIS18BP1	na	0.0612589
CAVIN2	na	0.061179
PARP9	na	0.0610971
CHI3L1	na	0.0610937
GNB2	na	0.0610736
ABHD5	na	0.0610341
SLC5A8	na	0.0610112
GTF2IP20	na	0.0609719
ADGRE3	na	0.0609638
SEC16A	na	0.0607783
EPHB1	na	0.0606784
FLOT1	na	0.0606636
MPP1	na	0.0606321
ZNF91	na	0.0605837
PPP1R10	na	0.0605743
TAF15	na	0.0605656
GDPD1	na	0.0605302
RHOB	na	0.0605298
CYP4F3	na	0.0604834
NME4	na	0.0604653
LPP	na	0.0604038
MGRN1	na	0.0602475
CHST15	na	0.0602433
PLCB2	na	0.0601906
ADGRG3	na	0.0601689
P2RX1	na	0.0601551
RPL21P68	na	0.0601497
GMIP	na	0.0601458
TRAFD1	na	0.0601162
BIRC2	na	0.0600859
HACD4	na	0.0599917
UBAP2L	na	0.059894
SERPINA1	na	0.0598364
MYD88	na	0.0598283
S1PR4	na	0.059805
ZNF786	na	0.0596982
LARP4B	na	0.0595956
PIM1	na	0.0595857
ARHGAP21	na	0.0595702
RANBP10	na	0.0595358
NPIPB2	na	0.0594956
GDE1	na	0.0594429
C4BPA	na	0.059435
RXRA	na	0.0593903
RAMP2-AS1	na	0.0592535
ZMAT3	na	0.0592046
MTMR3	na	0.0591508
CLK4	na	0.0591262
CTDNEP1	na	0.0591034
SLC38A5	na	0.0590821
PNN	na	0.0589967
ZFC3H1	na	0.0589957
RAPGEF6	na	0.0589815
KANSL1	na	0.0588928
GM2A	na	0.0588207
RYBP	na	0.0588165
UBE2O	na	0.0587555
CORO1C	na	0.0586791
DGAT2	na	0.0586104
STRADB	na	0.058461
FCHO2	na	0.0584465
ZNF394	na	0.0582361
AP2A1	na	0.0582338
GOLGA8B	na	0.0581412
RPL32P11	na	0.0580863
CREB5	na	0.058015
KDM6B	na	0.0579432
NCF4	na	0.0579066
PNISR	na	0.0578593
ARAP1	na	0.0578419
CEBPD	na	0.0577225
ADCY10P1	na	0.0576131
MKNK2	na	0.0576118
PINK1	na	0.0575322
HUWE1	na	0.0574505
GYPB	na	0.0573867
UBE4A	na	0.0573738
SH2B3	na	0.0573659
FNDC3B	na	0.0573461
FCGR3A	na	0.0572681
TMEM8A	na	0.0572668
ZNF728	na	0.0571748
PGS1	na	0.0571143
LOC100130353	na	0.0571096
FAR1	na	0.0570397
RAB3IL1	na	0.0570294
MTND5P10	na	0.0569567
XPO6	na	0.0568306
ITGAX	na	0.0568239
ST8SIA6-AS1	na	0.0567663
GNAI3	na	0.0567632
RUNDC3A	na	0.0567402
FERMT3	na	0.0567364
MKRN1	na	0.0567067
EXTL3	na	0.0567015
ADAR	na	0.0566484
RTN3	na	0.0566122
SPG11	na	0.0565945
SMOX	na	0.0565285
RAD23A	na	0.0565204
KIAA0513	na	0.0565102
RAB33B	na	0.0565096
RC3H2	na	0.0565085
MICAL2	na	0.0564758
ZNF69	na	0.0563821
C16ORF72	na	0.0563814
VCAN	na	0.0563555
C9ORF62	na	0.0562342
CAPZA2	na	0.0562077
SNORA25	na	0.0560346
NLRC4	na	0.055958
PIK3CD	na	0.0559238
HYPK	na	0.0559132
SELL	na	0.0557911
LCOR	na	0.0557831
LPIN2	na	0.0556956
GTF2IP1	na	0.0556657
RAX2	na	0.0556125
CDK5R1	na	0.055607
TLK1	na	0.0556047
BCL6	na	0.0554805
LINC02035	na	0.0554241
POLR2A	na	0.0554076
DTWD2	na	0.0553762
R3HDM4	na	0.0553619
EPB41L3	na	0.0553176
MAPK8IP3	na	0.0552706
TLR4	na	0.0552328
NUMB	na	0.055196
BTNL10	na	0.0551929
PDZD8	na	0.0551395
MBOAT2	na	0.0551163
HDGF	na	0.0550866
RNA18SN5	na	0.0550633
KRT72	na	0.0548789
PRRG4	na	0.0548573
PAM	na	0.0548453
NRBF2	na	0.0547319
IL6R	na	0.0547008
SH3BGRL2	na	0.0546805
PRAM1	na	0.0546551
UBAP1	na	0.0546477
QRFPR	na	0.0546327
ABRAXAS1	na	0.0546178
LINC00999	na	0.0545294
DPYD	na	0.0545221
UNC13D	na	0.0544829
CCDC125	na	0.0543289
XPC	na	0.0543122
RUBCNL	na	0.054198
WBP2	na	0.054147
HCG27	na	0.0541121
PLEKHO2	na	0.0541107
LOC401261	na	0.0541049
PUM2	na	0.0540661
PLXDC2	na	0.0539947
SERPINA13P	na	0.05397
GABARAPL1	na	0.0539617
PCNX1	na	0.0538548
C3ORF62	na	0.053843
SH3BP5L	na	0.0538146
JUNB	na	0.0536988
FCGR3B	na	0.0536841
YPEL3	na	0.0536414
UBA1	na	0.0535809
MED25	na	0.0534937
CEP295	na	0.0534714
EDEM1	na	0.0534648
PHLDB1	na	0.0534064
INTS8	na	0.0533984
SULF2	na	0.0533924
TMCC3	na	0.0533552
GNAI2	na	0.0532516
CPD	na	0.0532221
VCPIP1	na	0.0530698
ROCK1P1	na	0.0530413
PJA2	na	0.0529494
ARAP3	na	0.0528544
LOC728452	na	0.052791
ZNF486	na	0.052778
IFITM3	na	0.0526674
FMO2	na	0.052614
CD93	na	0.0525701
SMARCD2	na	0.0525682
PIK3CG	na	0.0525453
NFIB	na	0.0525382
SMG7	na	0.0524789
ZFYVE16	na	0.0524747
FLII	na	0.0524665
ZFAND3	na	0.0524419
DGLUCY	na	0.0524273
STARD3	na	0.0523826
TPGS2	na	0.052377
DIAPH1	na	0.0523598
UBXN6	na	0.0523052
AP2M1	na	0.0521423
ZNF12	na	0.0521129
SPOPL	na	0.0521105
PAPOLA	na	0.0520987
KATNBL1	na	0.0520628
RBM6	na	0.0520549
TREML1	na	0.0519975
IRAK3	na	0.0519088
GLT1D1	na	0.0518875
LOC389765	na	0.0516986
FYB1	na	0.051613
CHMP1A	na	0.0515646
NT5C2	na	0.0513427
PLIN4	na	0.0512993
CRTC2	na	0.0512677
SHKBP1	na	0.0512463
CAMK1G	na	0.0512349
BLOC1S6	na	0.0512023
PDZK1IP1	na	0.0511787
EBLN2	na	0.051161
ZNF106	na	0.0511308
TMEM39B	na	0.0510791
ERCC5	na	0.0510605
EID2B	na	0.0510381
KCTD20	na	0.0510164
VPS37B	na	0.0508506
ARHGAP9	na	0.0507314
MMD	na	0.0506845
PFKFB3	na	0.0506664
GLYR1	na	0.0506423
RSRP1	na	0.0506266
DDX11L2	na	0.0505541
LRMP	na	0.0505388
SIK3	na	0.0504862
CBS	na	0.0504278
RRAGD	na	0.0504117
ATXN7L3	na	0.0503842
ARG1	na	0.0503694
FOXO4	na	0.0503651
CXCR2P1	na	0.0503243
STK38	na	0.0503232
STX11	na	0.0503049
DMC1	na	0.0503019
STX3	na	0.0502433
SLC2A14	na	0.0502244
ZNF483	na	0.0502006
TAOK1	na	0.0501854
MKLN1	na	0.0501843
TANGO2	na	0.0501804
SLC24A3	na	0.0501446
LRRC37BP1	na	0.0500487
TLR1	na	0.0500419
MIGA1	na	0.0500031
SLX4IP	na	0.0500027
SIPA1L2	na	0.0498856
PHKA2	na	0.0498463
ALPP	na	0.0498409
STK3	na	0.0498183
TTC14	na	0.0497517
PARVB	na	0.0497039
KAT2B	na	0.0496772
ALPL	na	0.0496208
PHOSPHO1	na	0.0496096
DNM3	na	0.0495442
HAUS4	na	0.0494961
LOC441455	na	0.0494682
BICRAL	na	0.0494147
BEST1	na	0.0493761
SNORD89	na	0.049297
LINC00114	na	0.0492953
SLC1A5	na	0.0492585
FAM83F	na	0.0492231
TESC	na	0.0491135
KHNYN	na	0.0490157
SLC30A7	na	0.0490127
TNFSF10	na	0.0489575
SHISA5	na	0.0489054
PRRC2A	na	0.0488241
CYB5R4	na	0.0488172
TNFSF15	na	0.0488079
SLC45A4	na	0.0487435
ITPR1	na	0.0487423
HECA	na	0.0487183
SMA4	na	0.0486937
NPL	na	0.0486055
NLRP12	na	0.0485651
FOXO3	na	0.0485421
PTGR2	na	0.0485192
PILRA	na	0.0484363
NXF1	na	0.0484146
IFNAR1	na	0.0483549
USF2	na	0.0482953
HK2	na	0.0482918
CENPT	na	0.0482635
YRDC	na	0.0482423
PANX2	na	0.048189
KIAA1324	na	0.0481643
MAP3K2	na	0.0481334
LITAF	na	0.0481298
CHPT1	na	0.0481192
PLBD1	na	0.04811
MIR182	na	0.0481057
TUBB1	na	0.0480841
PDP1	na	0.0479817
LINC01160	na	0.0479197
ANKRD13A	na	0.0479182
NCOA1	na	0.0478924
TRIM25	na	0.0478782
HLX	na	0.0478338
IRF3	na	0.0478234
PCDHB19P	na	0.0478153
LOC100134868	na	0.0478118
VAMP3	na	0.0477718
PADI4	na	0.0477199
FCGR1CP	na	0.0477146
SYK	na	0.0477012
ARRB2	na	0.0477002
ZNF14	na	0.0476855
MYO3B	na	0.0476712
APAF1	na	0.047671
ANKRD44	na	0.047632
MRTFA	na	0.0475994
PTAFR	na	0.0475224
TSTA3	na	0.0474238
HBG2	na	0.0474046
BRD3	na	0.0474016
VAX2	na	0.0473353
TMEM63B	na	0.0473287
GPSM3	na	0.0472591
MAP3K5	na	0.0472537
SLK	na	0.0472403
RAB8B	na	0.0472026
LYN	na	0.0471969
RNY1	na	0.0471847
F2RL1	na	0.0471651
NUBPL	na	0.0471366
LHFPL2	na	0.0471276
OGFR	na	0.0471128
PCED1B-AS1	na	0.0470989
REM2	na	0.0470756
OGT	na	0.0470649
VPS9D1	na	0.047051
TDP2	na	0.0470428
ASPRV1	na	0.0470367
SNORA12	na	0.0469705
ERF	na	0.0469559
ABTB1	na	0.0469467
RNU6-1	na	0.0468698
BIN3	na	0.0468658
ARHGAP26	na	0.0468593
FAM160B1	na	0.0468449
PLXNC1	na	0.0467994
YPEL5	na	0.0467909
BMP6	na	0.046779
MAP3K1	na	0.046729
UBR4	na	0.0466704
LDLRAP1	na	0.0466284
KPNA3	na	0.0466269
XPNPEP3	na	0.0466195
HERC1	na	0.0465877
GCA	na	0.0465699
LSP1	na	0.0465698
SEC14L1	na	0.046552
TMEM121B	na	0.0464866
KIAA0319L	na	0.0463946
MYL9	na	0.0463916
ROCK1	na	0.0463827
DENR	na	0.0463764
NAT8B	na	0.0463327
MARF1	na	0.0462289
GORASP1	na	0.0462257
SLC14A1	na	0.0462047
TFDP1	na	0.0461966
SMIM1	na	0.0461955
RPS3AP39	na	0.0461708
ARHGEF40	na	0.0461704
IVNS1ABP	na	0.0461483
IFRD1	na	0.0461085
ZC3H4	na	0.0461004
IFIT2	na	0.0460916
PTAR1	na	0.0460372
ZC3HAV1	na	0.0460357
SLC31A1	na	0.0459972
HAL	na	0.0459908
LTBR	na	0.0459286
TREML2	na	0.0459245
NFIA	na	0.0458187
SAMD9	na	0.0458022
GRIPAP1	na	0.045781
CCNJL	na	0.0457695
LINC01018	na	0.0457505
POU2AF1	na	0.0457122
RNF144B	na	0.0456245
SVIL	na	0.0456078
CNOT3	na	0.0455867
LOC729870	na	0.0455727
BBOF1	na	0.0454913
SLC2A3	na	0.0454226
KPNA1	na	0.0454132
VASP	na	0.0453859
MPHOSPH8	na	0.0453351
TAB2	na	0.0453287
EIF4G3	na	0.0453208
C15ORF39	na	0.0452902
ABLIM3	na	0.0452892
CHD4	na	0.0452564
OGA	na	0.045236
DUXAP3	na	0.0452248
TBC1D2B	na	0.0452197
WWC3	na	0.0451264
MTHFS	na	0.0451132
RAF1	na	0.0451092
EVI2B	na	0.0450788
ITPRIP	na	0.0450769
ACTN1	na	0.0450342
UBALD1	na	0.0450108
LGALS3	na	0.0450105
MKNK1	na	0.0449964
NUP210	na	0.0449794
NUP153	na	0.0449457
RNF141	na	0.0449094
TGFA	na	0.0448554
PGD	na	0.044801
LINC01205	na	0.0447946
PRUNE1	na	0.0447881
DCTN4	na	0.04476
BSDC1	na	0.0447404
PECAM1	na	0.0447368
SHTN1	na	0.0446628
FRAT1	na	0.0446282
AP1G1	na	0.0446277
SCYL2	na	0.0446214
HIST2H2AA4	na	0.0446156
PITPNM1	na	0.0445794
TARDBP	na	0.0445504
EPOR	na	0.0445453
BNIP3L	na	0.0445249
PICALM	na	0.04451
AOC4P	na	0.0445071
ST6GALNAC2	na	0.0444466
NAB1	na	0.0444464
DDX3X	na	0.044415
MARCKS	na	0.0443716
RRP12	na	0.0443698
HLA-H	na	0.0443584
C6ORF62	na	0.0443544
SIPA1L3	na	0.0443511
CTSB	na	0.0442861
E2F3	na	0.0442323
SLC6A6	na	0.0441759
OSBPL2	na	0.0441664
MINDY1	na	0.044082
HCK	na	0.0440773
MBNL1	na	0.0440765
PRPF3	na	0.0440657
SERPING1	na	0.0440253
TIMP2	na	0.0439804
MARK2	na	0.0439622
FBRS	na	0.043958
MAN2A1	na	0.043927
FAM117A	na	0.043898
CCNL1	na	0.0438798
SLC25A39	na	0.0438288
SPARC	na	0.0438146
BPGM	na	0.0437876
MGAM	na	0.0437369
JUND	na	0.0437241
RNASEL	na	0.0435789
ARFGEF1	na	0.0435414
FAM49B	na	0.0434923
KBTBD7	na	0.0434526
PPBP	na	0.0434417
SPRYD3	na	0.0434053
SASH3	na	0.0433951
JAK2	na	0.043374
OS9	na	0.0433391
GUSBP1	na	0.0433242
FCAR	na	0.0433198
HIST2H2AA3	na	0.0432673
ICAM3	na	0.0432158
EGLN1	na	0.0431898
SIGLEC5	na	0.0431843
GID4	na	0.0431627
CHD7	na	0.043148
YBX3P1	na	0.0431171
HECW2	na	0.0430922
PYGB	na	0.043033
DIPK2A	na	0.0430069
TRIM56	na	0.0430033
TOPORS	na	0.0430021
TRAPPC8	na	0.0429706
CTDSPL	na	0.0429377
NFE2L2	na	0.0429311
PPP1R3D	na	0.0429068
LYST	na	0.0428955
CXCL14	na	0.0428257
IGF2R	na	0.0428016
TLE4	na	0.0427877
CLASP1	na	0.0427856
CDKN2AIPNL	na	0.0427296
MAK	na	0.0427223
KLHL28	na	0.0426901
LOC400499	na	0.0426663
ANO6	na	0.0426597
TSPAN14	na	0.0426244
PCF11	na	0.0425483
PROK2	na	0.0425269
ATG10	na	0.042509
MAP2K2	na	0.0425042
CLPTM1	na	0.0424616
ELOVL7	na	0.0424484
TMX3	na	0.0424359
ASTN2-AS1	na	0.0424328
LAT2	na	0.0422751
PI4KAP2	na	0.0422658
IRF2	na	0.0422335
LRP10	na	0.0422242
RPS6KA4	na	0.042194
SGSH	na	0.0421655
FAM122B	na	0.0421555
SLC36A1	na	0.0421408
FAXDC2	na	0.0421296
TMEM170B	na	0.0420858
CYP1B1	na	0.0420557
FBN2	na	0.0419699
ACTRT1	na	0.0419521
DAPP1	na	0.0419386
AGO2	na	0.0419203
SHOC2	na	0.041912
ALCAM	na	0.0418604
KDM2A	na	0.0418194
KDM3B	na	0.0417968
USP3	na	0.0417476
TTYH3	na	0.0417126
MIR646HG	na	0.0416528
AHCTF1	na	0.0416086
STX10	na	0.0415627
OTUD5	na	0.041548
AQP9	na	0.0415181
USP8	na	0.0414763
CCR1	na	0.0414739
SEPTIN6	na	0.0414694
LY75	na	0.0414335
RAPGEF2	na	0.0414003
GAA	na	0.0413832
ACTN4	na	0.0413612
PGM5-AS1	na	0.041355
EIF4EBP2	na	0.0413518
NFIL3	na	0.0413369
GNA13	na	0.041324
ATP11B	na	0.0412873
SIN3B	na	0.0412834
INKA2	na	0.0412663
XKR8	na	0.0412173
YOD1	na	0.0411776
HARS2	na	0.0411708
RALBP1	na	0.041134
FKBP1A	na	0.041134
ADGRE2	na	0.0411175
MVP	na	0.0411117
ABHD16A	na	0.0410986
IL17RD	na	0.0410842
WSB1	na	0.0410566
CD163	na	0.0410455
CLEC4D	na	0.0410246
DCP2	na	0.0410123
PTOV1	na	0.0409799
TNFAIP6	na	0.0409772
SNCA	na	0.0409696
CMTM5	na	0.0409572
ABHD18	na	0.0409485
ZNF700	na	0.0409093
RNU6-15P	na	0.0408594
TMX4	na	0.0408442
UBP1	na	0.0408422
PCM1	na	0.0408278
DAPK1	na	0.0408171
FFAR2	na	0.0407993
TAPBP	na	0.0407632
ACAP1	na	0.040751
DMTF1	na	0.040747
CCPG1	na	0.0407091
MCU	na	0.0407021
NUP214	na	0.0406082
NDST1	na	0.0405545
STK40	na	0.0405533
RBM42	na	0.0405391
RALB	na	0.0404917
ARHGAP19	na	0.0404785
GBP1P1	na	0.0404751
GYPC	na	0.0404573
GUK1	na	0.0404433
UPF2	na	0.0404416
ALDOB	na	0.0404288
SLFN11	na	0.0404078
CCDC97	na	0.0403924
CPEB4	na	0.0402929
CLEC1B	na	0.0402809
TRAK2	na	0.0402527
RAB24	na	0.0402324
UBE3B	na	0.0401747
FCHO1	na	0.040169
GPBP1	na	0.0401602
FEZ2	na	0.0401377
RNF213	na	0.0401225
GPR146	na	0.0401152
NFKBIZ	na	0.0401137
ZDHHC17	na	0.0401128
DOK3	na	0.0400854
MFHAS1	na	0.040082
SRBD1	na	0.0400809
FAM53B	na	0.0400528
PRKCA	na	0.040029
OAS3	na	0.0399921
MZB1	na	0.0399893
GRK6	na	0.0399875
FPR1	na	0.039954
INO80E	na	0.0399502
LOC100133177	na	0.0399357
UBE2H	na	0.0399227
HTATSF1P2	na	0.0398707
REL	na	0.0398453
TDP1	na	0.0398396
TUBB7P	na	0.0398305
TMEM140	na	0.0398186
MAP1LC3A	na	0.0397858
ERGIC2	na	0.0397626
DOCK5	na	0.0397205
GCLM	na	0.0397202
RNF13	na	0.0397125
DKFZP586I1420	na	0.0397051
SNRK	na	0.0396842
NLRP1	na	0.0396777
FBXL13	na	0.0396466
MNT	na	0.0396464
BIRC3	na	0.039613
METTL21A	na	0.0395947
STRADBP1	na	0.0395913
SCGN	na	0.0394945
EPHB4	na	0.0394845
ELL	na	0.0394655
ERAP2	na	0.0394612
OCIAD1	na	0.0394405
FTH1P20	na	0.0394287
UPF1	na	0.0394049
PHIP	na	0.039378
PCNX3	na	0.0393713
MTPN	na	0.0393703
LMNB1	na	0.0393653
SLC16A3	na	0.0393572
PDK4	na	0.0393453
SLC2A3P1	na	0.0393435
VWF	na	0.0392952
PAXIP1-AS1	na	0.0392883
RELB	na	0.0392746
AGAP6	na	0.039241
TPRA1	na	0.039203
UBE4B	na	0.0391879
SND1-IT1	na	0.0391242
KIAA0556	na	0.039124
PTBP3	na	0.0391143
GYG1	na	0.0390808
GK	na	0.0390504
GP1BA	na	0.0389936
UBR2	na	0.0389864
ERO1A	na	0.0389649
CEP162	na	0.0388708
ITPKB	na	0.0388706
GRB2	na	0.0388597
ELF2P4	na	0.0388379
CSAD	na	0.0388312
DNM2	na	0.0388284
NKTR	na	0.0388044
HBG1	na	0.0387802
IGFL3	na	0.0387566
NUCB1	na	0.0387216
HECTD1	na	0.038702
ATP6V0C	na	0.0386973
GUCA2A	na	0.038621
SLC11A1	na	0.0386036
ENTPD4	na	0.0385864
MYLK	na	0.038585
ZNF557	na	0.0385689
MAF1	na	0.0385576
TM9SF4	na	0.0385253
SAMD4B	na	0.0384687
CATSPER2	na	0.0384589
RPL21P80	na	0.0384377
DCAF6	na	0.0384198
MCMDC2	na	0.0383919
EPB41	na	0.0383774
SIRPA	na	0.0383603
NQO2	na	0.0383338
SMARCC1	na	0.0382998
IRF4	na	0.0382979
TSHZ3	na	0.0382774
LY96	na	0.0382772
CDK19	na	0.0382417
LOC407835	na	0.0381616
STIM1	na	0.0381608
EXO5	na	0.0381394
PTPRE	na	0.0381337
IPO9	na	0.038098
SPAST	na	0.0380903
PSTPIP1	na	0.0380731
C1ORF198	na	0.0380068
NPIPA1	na	0.0379954
TGM3	na	0.0379706
MPL	na	0.0379498
PPM1M	na	0.0379329
IFNGR2	na	0.0379326
CASP5	na	0.0379109
ENTPD1	na	0.0378815
VCL	na	0.0378191
USP34	na	0.037797
GOLGA3	na	0.0377508
JAML	na	0.0377455
DDX23	na	0.0376962
MAN1A1	na	0.0376959
SSBP3	na	0.0376881
ARL16	na	0.0376675
FAM200B	na	0.0376395
DHTKD1	na	0.0376231
DCLRE1C	na	0.0376215
CALCOCO1	na	0.0376113
STK10	na	0.037607
CARD16	na	0.037581
LINC00667	na	0.0375061
TYMP	na	0.0375055
IFI16	na	0.0374972
MSRB1	na	0.0374779
PTEN	na	0.0374526
RPL21P44	na	0.0374361
PA2G4	na	0.0374307
SLC4A1	na	0.0374241
KDM6A	na	0.0374096
NUAK2	na	0.0373515
MCTP2	na	0.0373401
MME	na	0.0373039
TMCC2	na	0.0372969
SPIN1	na	0.0372962
CCNK	na	0.037168
USH1G	na	0.0370966
ATG9A	na	0.0370927
PHC2	na	0.0370799
VAMP2	na	0.0370631
GUCY1A1	na	0.0370608
ZYG11B	na	0.0370078
SYTL1	na	0.037002
XPO1	na	0.0369964
HDAC4	na	0.0368926
TRIM58	na	0.0368586
NRBP1	na	0.0367859
APLP2	na	0.0367612
IFIT1B	na	0.0367193
UBE2B	na	0.0367066
FRY	na	0.0366582
ST3GAL4	na	0.0366578
SCGB1C1	na	0.036656
RILPL1	na	0.0366175
RBCK1	na	0.0365973
PSTPIP2	na	0.0365653
ZYX	na	0.0365319
ALDH5A1	na	0.0365302
FAM111A	na	0.0365082
SLPI	na	0.0364992
CDK14	na	0.0364839
CHD8	na	0.0364438
GASK1B	na	0.0364251
AKAP8L	na	0.0364037
OLFML3	na	0.036401
SNX13	na	0.0363885
WBP1L	na	0.0363766
TMEM250	na	0.0363635
PVALB	na	0.0363424
PHF20L1	na	0.0362978
ANKRD9	na	0.0362926
HBQ1	na	0.0362728
NXNL1	na	0.0362388
VNN3	na	0.0361853
RCSD1	na	0.0361772
LOC100129034	na	0.0361531
ZNF493	na	0.0361493
CEBPA	na	0.0361299
TBC1D10B	na	0.0360627
BBX	na	0.0360149
STAU1	na	0.0360112
FCGR1B	na	0.0360028
MFSD1	na	0.0359812
G6PD	na	0.0359597
DPM2	na	0.0358583
KCNJ2-AS1	na	0.0357837
MAN2B1	na	0.0357791
TP53INP2	na	0.0357214
SLC35E1	na	0.0357213
JMJD1C	na	0.0356761
PTPN6	na	0.0356407
C4ORF33	na	0.0355688
RCBTB2	na	0.0355178
STX6	na	0.035514
HSDL2	na	0.0355034
ZBTB34	na	0.0354905
NSG2	na	0.0354678
CDS2	na	0.0354597
AMFR	na	0.0354125
GNG11	na	0.0354105
PEAK3	na	0.0353848
VNN1	na	0.0353693
NOL8	na	0.0353627
XPNPEP2	na	0.0353594
TCIRG1	na	0.0353479
TNFSF13B	na	0.0352967
REPS2	na	0.0352934
TRIM13	na	0.0352784
BICD2	na	0.0352034
SLC12A6	na	0.0351675
ANXA11	na	0.0351632
ODC1	na	0.0350805
RNF130	na	0.0350799
CDK12	na	0.0350507
LOC153684	na	0.0350443
ARMC6	na	0.0350435
PCGF5	na	0.0350015
PTK2B	na	0.0349519
IQGAP2	na	0.0349489
PAX9	na	0.0349412
LONRF1	na	0.0349234
TBC1D32	na	0.0348853
POM121L8P	na	0.0348479
COPG1	na	0.0348345
HIF1A	na	0.0348312
GNMT	na	0.0348284
RIN3	na	0.0348242
ACIN1	na	0.0348185
COL20A1	na	0.0347669
CLIP1	na	0.0347604
DICER1	na	0.0347352
RNF44	na	0.0347345
CMTM2	na	0.0347235
TXNRD1	na	0.0346747
FHOD1	na	0.0346736
PLCXD1	na	0.0346528
PTBP2	na	0.0345975
GSK3B	na	0.034596
ARHGEF1	na	0.034594
PRKCB	na	0.0345432
CMTM8	na	0.0345228
CRAT	na	0.0344942
MFAP4	na	0.0344784
OSTM1	na	0.0344478
KIF1B	na	0.0344388
ACRBP	na	0.0344168
LAMP2	na	0.0343594
MARS	na	0.034327
DHX38	na	0.0342393
LRP2BP	na	0.0342103
MMRN1	na	0.034201
SELP	na	0.0341921
RAB2B	na	0.0341427
NCF2	na	0.0341136
NCOR1	na	0.0341091
PF4V1	na	0.0341065
SPATA13	na	0.0340743
UMODL1-AS1	na	0.0340736
ASB16	na	0.0340449
PRR13P3	na	0.034041
SUPT5H	na	0.034012
RAB11FIP1	na	0.0340039
NT5C3A	na	0.0339956
KCTD12	na	0.0339924
PPP2R5B	na	0.0339542
TCAF1	na	0.0339483
TP53BP1	na	0.0339448
PIK3CB	na	0.0339331
KLHDC8B	na	0.0339045
OR52B6	na	0.0338781
LGALS12	na	0.033856
SCGB1C2	na	0.0338462
ST8SIA4	na	0.0338367
CHSY1	na	0.0337969
ZNF646	na	0.0337858
WASH7P	na	0.033753
RELCH	na	0.0337492
DAAM2	na	0.0337073
AHSA2P	na	0.0337018
MIAT	na	0.033698
GPR132	na	0.0336966
KIAA0232	na	0.0336829
HMOX1	na	0.0336705
PDLIM7	na	0.0336386
SMIM24	na	0.0336259
MIR1224	na	0.0335918
C10ORF105	na	0.0335836
SYNJ2BP	na	0.0335186
FOXJ3	na	0.033475
TMEM63A	na	0.0334672
EMC3	na	0.033447
CPT1B	na	0.0334388
TMEM225	na	0.0334181
CTTN	na	0.0334172
DHRSX	na	0.0334154
TBXAS1	na	0.0333995
FAM234A	na	0.0333958
CTBS	na	0.0333946
PRMT5	na	0.0333875
LUC7L3	na	0.0333712
SPICE1	na	0.0333375
SLC4A7	na	0.0333332
C5ORF24	na	0.0333296
DENND6B	na	0.0333142
NSD1	na	0.0332918
SETDB1	na	0.0332895
UBR5	na	0.0332863
PTPN12	na	0.0332728
TMEM267	na	0.0332348
MEF2C	na	0.0332067
PLEK2	na	0.0332011
RPL21P29	na	0.0331964
ABCC3	na	0.0331543
OSBPL11	na	0.033146
ZNF641	na	0.033087
ZNF223	na	0.0330853
LCP2	na	0.0330705
ADRA2C	na	0.0330696
GBP1	na	0.0330645
AKNA	na	0.0330635
KLF1	na	0.0330543
8-Mar	na	0.033047
VPS4A	na	0.0330213
SNRNP70	na	0.0329669
OR52D1	na	0.0329539
SNORD12C	na	0.032947
UBQLN2	na	0.0329402
PSMA3-AS1	na	0.032913
NBN	na	0.0329069
PDS5A	na	0.0328732
LOC729603	na	0.0328723
NCAPD2	na	0.0328675
AKAP13	na	0.0328612
CCDC88B	na	0.0328356
PRPF38B	na	0.0328295
MYH9	na	0.0328176
GAB2	na	0.0328117
CCDC9B	na	0.0328105
PARP12	na	0.0327906
KDM3A	na	0.032772
GATA1	na	0.0327597
COPB1	na	0.0327469
TMED10	na	0.0326635
ATG2A	na	0.0326496
EP400	na	0.0326176
CLIC4	na	0.03259
NEDD9	na	0.0325524
MIR21	na	0.0325362
SLA	na	0.0324971
TUBB4B	na	0.0324639
VPS18	na	0.0324615
NRIP1	na	0.0324255
AGO4	na	0.0323922
NCOA7	na	0.0323811
GAPVD1	na	0.0323628
STAT2	na	0.0323588
HLA-G	na	0.0323553
ARCN1	na	0.0323516
ECHDC3	na	0.0323276
BRI3P1	na	0.0323024
ZER1	na	0.0322724
ARHGAP27	na	0.0322597
MED12	na	0.0322245
ZNF430	na	0.0321941
ZRANB1	na	0.0321941
CAMP	na	0.0321518
FOS	na	0.0321039
PIK3C2B	na	0.0320788
POR	na	0.0320595
OR2AG2	na	0.0320532
AP2B1	na	0.0320429
FAM238B	na	0.0320285
OR2AG1	na	0.0320266
GNB4	na	0.0320263
TNPO3	na	0.031998
CAMKK2	na	0.0319602
FAM214A	na	0.0319573
POTEF	na	0.0319534
SH3BP1	na	0.031951
CSGALNACT1	na	0.0319262
CMTM6	na	0.031904
SP3	na	0.0318951
ZNF735	na	0.0318543
STXBP5	na	0.0318345
ZMIZ1	na	0.0318277
ARID5B	na	0.0318226
RAB6B	na	0.0318165
C19ORF33	na	0.0317557
MMP14	na	0.0317519
RAP2C	na	0.0317496
LRRC25	na	0.0317282
KIAA0040	na	0.0317203
ANKRD30B	na	0.031705
PPM1K	na	0.0316887
GUSBP8	na	0.031678
HERC4	na	0.0316433
USF1	na	0.0316339
CTNNAL1	na	0.0316316
LGALS9	na	0.0315997
SNX29P2	na	0.0315968
UBE2J1	na	0.0315776
PRKAR1A	na	0.0315425
PIAS1	na	0.0315294
FAM197Y2	na	0.0315288
SLC13A2	na	0.0315044
PDE3B	na	0.031502
TAPT1	na	0.0314951
NOTO	na	0.0314627
FAM156B	na	0.0314548
IL18	na	0.0314518
IL4R	na	0.0314461
LOC646674	na	0.0314
CD3E	na	0.0313849
TGFB3	na	0.0313832
TBC1D17	na	0.0313799
SULT1A1	na	0.0313745
CUX1	na	0.0313658
S100A11	na	0.0313633
TLE5	na	0.0313557
STAG3L2	na	0.031341
RAB32	na	0.0313283
SF3A2	na	0.0313263
SENP6	na	0.0312799
GPBP1L1	na	0.0312684
INPP5A	na	0.0312392
TBC1D20	na	0.031231
ASXL2	na	0.031226
COLGALT1	na	0.0312095
RNF31	na	0.0312052
SLC22A15	na	0.0311804
SMARCA5	na	0.0311546
PLIN5	na	0.0311326
RGPD2	na	0.031102
XIST	na	0.0310761
ZNF148	na	0.0310694
HERC6	na	0.0310682
HIP1	na	0.0310646
CPEB2	na	0.0310417
PHF2	na	0.0310278
CEMIP2	na	0.0310047
JKAMP	na	0.03099
RNU4-2	na	0.0309806
EXOC3	na	0.0309367
NLRC5	na	0.030933
CCDC88C	na	0.0308302
LINC01235	na	0.0308201
TXNDC5	na	0.0307697
BNIP2	na	0.0307669
PDE4C	na	0.0307651
TADA2B	na	0.0307191
ZFX	na	0.0306896
NCOA6	na	0.0306782
DOCK11	na	0.0306782
CORO1A	na	0.0306581
ARHGAP18	na	0.0306335
YIPF1	na	0.0306119
SLC16A12	na	0.0305989
DNAJC5	na	0.0305976
FBXL5	na	0.0305879
TECPR1	na	0.0305562
IL10	na	0.0305542
SNX19	na	0.0304723
KCTD13	na	0.0304567
SPAG9	na	0.0304505
FECH	na	0.0303957
MOSPD3	na	0.0303922
HLA-B	na	0.0303895
JPX	na	0.0303888
METTL9	na	0.0303787
MAPK3	na	0.0303579
LRBA	na	0.0303061
PMM2	na	0.030291
SLU7	na	0.0302501
TNRC6C-AS1	na	0.0302165
SRRM2	na	0.030186
XRN1	na	0.030175
CDKN2D	na	0.0301647
PAM16	na	0.0301507
CYTH4	na	0.0301491
IL1B	na	0.0301405
DGKQ	na	0.030139
ESAM	na	0.0301338
ANKRD22	na	0.0301334
DDX51	na	0.0301206
BAGE5	na	0.0301183
RMND5A	na	0.0300894
HOMER2	na	0.0300882
CHUK	na	0.0300877
SSH1	na	0.0300805
ITLN1	na	0.030077
ITGAL	na	0.0300262
PIP5K1C	na	0.0300246
POMGNT2	na	0.0300129
MOB2	na	0.0299998
RFFL	na	0.0299925
FKBP15	na	0.0299858
DPEP3	na	0.0299854
TEX28	na	0.029964
STAT1	na	0.029946
AP2A2	na	0.0299148
IFIH1	na	0.0299142
NADSYN1	na	0.029905
TKT	na	0.0298608
SENP2	na	0.0298559
PPFIA1	na	0.0298301
NIPBL	na	0.0298258
HNRNPCL3	na	0.0298223
RNPC3	na	0.029811
C2ORF69	na	0.029777
SLC45A3	na	0.0297763
RHOT1	na	0.0297556
FGL2	na	0.0296938
TM7SF3	na	0.029678
ESCO1	na	0.0296225
TMSB15A	na	0.0295501
PAX7	na	0.029534
ZNF185	na	0.0295317
KCNK6	na	0.0295292
BRWD3	na	0.0295165
MIR877	na	0.0294599
PRPH	na	0.0294584
MAP4K4	na	0.0294562
ARHGEF11	na	0.0294561
BTAF1	na	0.0294537
WDR81	na	0.0294097
ZNF638	na	0.0293939
TOR1AIP1	na	0.029378
IGF2BP3	na	0.0293764
ACAP2	na	0.0293735
TMEM106A	na	0.0293522
QPCT	na	0.0293191
SLC15A4	na	0.029309
RMC1	na	0.0292888
NCKAP5L	na	0.0292764
N4BP1	na	0.0292583
PAK2	na	0.0292579
PNPLA6	na	0.0292451
LENG8	na	0.0292399
GPR1	na	0.0292333
MICU1	na	0.0292304
LAMA5	na	0.0292214
CEP164	na	0.029206
MIR1976	na	0.0291934
MAPRE3	na	0.0291912
TRAM2	na	0.0291852
RGMA	na	0.0291806
S100A8	na	0.0291694
NPLOC4	na	0.0291528
SLC25A44	na	0.0291517
KDM5B	na	0.0291462
SLC10A3	na	0.0291391
SEMA4B	na	0.0291128
CCDC14	na	0.0290909
OSER1	na	0.0290753
FOXN2	na	0.0290703
PPP4R3B	na	0.0290666
YBX3	na	0.0290576
PIK3CA	na	0.0290483
IKBKB	na	0.0290165
TLR8	na	0.029006
TCF3	na	0.0289563
ZNF682	na	0.0289503
RETREG2	na	0.0289383
LY6E	na	0.0289377
NDEL1	na	0.0288987
CIC	na	0.02889
SFSWAP	na	0.0288373
SUPT6H	na	0.028834
GALNT6	na	0.0287759
APPL2	na	0.0287535
OR4C13	na	0.0287493
HERC3	na	0.0287431
SDF4	na	0.0287272
PARP14	na	0.0287163
SCARNA9	na	0.0287107
PITHD1	na	0.0287036
IGLL1	na	0.028685
IGSF8	na	0.0286846
CARMIL2	na	0.0286569
PSME4	na	0.0286252
FOXD2-AS1	na	0.0286139
MIGA2	na	0.028582
SLMAP	na	0.0285095
WAC	na	0.0285023
NIN	na	0.0284883
FUT6	na	0.0284756
GDPD5	na	0.0284756
TSPAN7	na	0.0284755
ST3GAL6	na	0.0284732
FOXM1	na	0.0284371
CLDN9	na	0.0284253
ANKDD1A	na	0.0284193
SPEN	na	0.0284118
PGLYRP4	na	0.0284043
ZNF341	na	0.0283961
CARS	na	0.0283885
DSC2	na	0.0283731
GOLGA1	na	0.0283705
GJC1	na	0.0283591
ISG20L2	na	0.0283562
LOC646214	na	0.0283395
DYNC1H1	na	0.0283301
ITM2B	na	0.0283217
HDAC6	na	0.0283096
KMT5A	na	0.0282911
MYBPC3	na	0.0282897
CR1	na	0.0282791
GUSBP2	na	0.0282744
ZNF318	na	0.0282711
SH2B1	na	0.028259
TNIP1	na	0.0282405
TCFL5	na	0.0282348
INIP	na	0.0282341
RALGAPA1	na	0.0282281
PRCP	na	0.0282058
ITPR2	na	0.0281755
OR2A42	na	0.0281746
2-Mar	na	0.0281697
PPDPF	na	0.0281177
PKD2	na	0.0280936
OPLAH	na	0.0280914
RFLNB	na	0.0280745
IFIT5	na	0.0280726
FRMD6-AS1	na	0.0280687
TRIB2	na	0.0280603
TIAL1	na	0.0280403
WAS	na	0.0279849
PPP6R1	na	0.0279757
BCRP5	na	0.0279699
SNORA28	na	0.0279445
TMEM131L	na	0.0279427
MON1B	na	0.0279044
FHL1	na	0.0278825
AKT1	na	0.0278822
NUFIP2	na	0.0278799
ADORA2A	na	0.0278733
CHPF2	na	0.0278714
DAAM1	na	0.0278329
POFUT1	na	0.02783
HIF1AN	na	0.0278172
EIF4G2	na	0.0277845
ZC3H3	na	0.0277799
SIRT1	na	0.0277627
ACTB	na	0.0277588
TSEN34	na	0.0277556
DUX3	na	0.0277532
PTMS	na	0.0277308
SYTL4	na	0.0276605
ASAP2	na	0.0276322
PCIF1	na	0.0276308
LINC00336	na	0.027623
FTH1P2	na	0.0276205
NFAM1	na	0.0276205
ZNF346	na	0.0276121
FCER2	na	0.0276084
FAM90A27P	na	0.0275984
COQ8B	na	0.0275847
POLL	na	0.0275808
ROCK2	na	0.0275783
SLC7A5	na	0.0275714
CD44	na	0.0275389
LINC01191	na	0.0275306
CFP	na	0.0275064
RAB6A	na	0.027433
CAPN15	na	0.0274234
DLG4	na	0.027401
TYW1	na	0.0273947
VAPA	na	0.0273913
PPP1R15B	na	0.0273731
IRF9	na	0.0273516
CLASRP	na	0.0273057
SLC12A9	na	0.0272899
SNORD139	na	0.0272885
ATP2B1-AS1	na	0.0272868
LOC286453	na	0.0272866
C8ORF37	na	0.0272834
CPNE5	na	0.0272618
STAB1	na	0.0272512
NPIPB1P	na	0.0272476
HIST1H2BE	na	0.0272266
ZNF500	na	0.027223
NAPA	na	0.0272109
DDX39B	na	0.027186
ERGIC1	na	0.0271842
TGFBR2	na	0.0271367
SNORD56	na	0.0271314
CSGALNACT2	na	0.0270787
SLC48A1	na	0.0270492
PHC1	na	0.0270191
RUFY1	na	0.0270158
ADPGK	na	0.0270084
AMY2B	na	0.0270047
CEACAM4	na	0.0270038
SNORD13	na	0.0269982
BIRC6	na	0.0269657
NCOA3	na	0.0269557
CD46	na	0.0269394
MIR223	na	0.0269178
PABPC1L	na	0.026909
GP9	na	0.0268917
RGS14	na	0.0268852
MOSPD2	na	0.0268801
NFKB2	na	0.0268453
CLK2	na	0.0267951
WDR19	na	0.0267655
TOP1P2	na	0.0267593
SURF4	na	0.0267524
HIVEP1	na	0.0267124
FGFBP3	na	0.0266916
EPM2AIP1	na	0.0266905
TXNL4B	na	0.0266652
MOV10	na	0.0266609
SP100	na	0.0266606
TALDO1	na	0.0266531
IRF7	na	0.0266297
FMNL1	na	0.0266069
EAF2	na	0.0265961
GBF1	na	0.026591
PTTG1IP	na	0.0265865
CDK13	na	0.0265851
VPS13B	na	0.0265715
PI4KAP1	na	0.0265696
CAPNS2	na	0.0265499
C16ORF86	na	0.026521
SNAPC1	na	0.0264993
CCDC146	na	0.0264781
TNIK	na	0.0264709
HPSE	na	0.0264586
FGD5P1	na	0.0264548
SCLT1	na	0.0264453
KCTD21	na	0.0264402
FAM199X	na	0.0264246
UIMC1	na	0.0264199
WDR82	na	0.0264183
FAM155B	na	0.026417
CABP5	na	0.0264113
LRP1	na	0.0264065
RWDD2B	na	0.0263972
SAFB2	na	0.0263932
PCBP3	na	0.0263518
CREB1	na	0.0263378
FAM89B	na	0.0263354
ZNF738	na	0.0263264
CHERP	na	0.0263122
SP2	na	0.0262804
AOC3	na	0.0262756
TPM4	na	0.0262698
MBL1P	na	0.0262623
RBM12B	na	0.0262435
PDE7A	na	0.0262161
UBXN4	na	0.0261739
PTP4A2	na	0.0261463
OR14A16	na	0.0261374
TBC1D3I	na	0.0261238
NCOR2	na	0.0261185
TASOR	na	0.026118
PABPN1	na	0.026113
RICTOR	na	0.0261084
ZNF385C	na	0.0260866
TLR6	na	0.0260847
C8ORF34	na	0.0260825
LCP1	na	0.0260707
TNFRSF25	na	0.0260636
ZNF354A	na	0.0260568
TM7SF2	na	0.0260472
TK1	na	0.0260288
RAB11FIP2	na	0.0259986
ZNF438	na	0.0259882
APOBR	na	0.0259765
ARGLU1	na	0.0259668
ZFP42	na	0.0259662
ZNF385A	na	0.0259246
USP9Y	na	0.0259218
GP6	na	0.0259138
CAMK1D	na	0.0259078
IFNAR2	na	0.0258978
KLHL35	na	0.0258735
BLCAP	na	0.0258704
OTUD1	na	0.0258502
USP32	na	0.0258311
SH3BGRL3	na	0.0258265
EDEM3	na	0.0258118
PTGES3P1	na	0.0257951
S1PR3	na	0.025776
TPT1P9	na	0.0257732
SMPD2	na	0.0257731
ZNF558	na	0.025773
RB1CC1	na	0.0257412
GUSBP11	na	0.0257317
RARRES2	na	0.0257301
ROPN1L	na	0.025721
POU2F2	na	0.0257054
RND2	na	0.0256891
PLD2	na	0.0256743
SLC39A10	na	0.0256735
STEAP4	na	0.0256587
MTDH	na	0.0256458
BMS1P1	na	0.0256449
AIM2	na	0.0256335
ABCC4	na	0.0256293
ARRDC4	na	0.0256179
DPEP2	na	0.0256088
MORC3	na	0.0255994
RPS6KL1	na	0.0255925
NFYB	na	0.0255785
IL1RAP	na	0.0255733
DUSP6	na	0.0255727
SAP30	na	0.025571
ANKHD1-EIF4EBP3	na	0.025571
UHRF2	na	0.0255541
MIR1237	na	0.0255465
PCTP	na	0.0255271
POLM	na	0.0255104
SEPTIN5	na	0.0255089
ARSG	na	0.025459
LIMS1	na	0.0254453
DPP9	na	0.0254142
NOMO2	na	0.0254105
TRPC4AP	na	0.0254092
TNC	na	0.0254014
TUT4	na	0.0253935
THBS3	na	0.025378
TECPR2	na	0.0253654
SOD2-OT1	na	0.0253649
CELA3B	na	0.0253635
HELZ2	na	0.0253608
GLDC	na	0.025345
CA2	na	0.025327
NIPAL3	na	0.0253177
CSF2RA	na	0.0253129
RNF166	na	0.025312
KEL	na	0.0252857
GSTM5	na	0.0252632
ST3GAL1	na	0.0252481
SH2D3C	na	0.0252392
JAK1	na	0.0252294
SOAT1	na	0.025229
CCDC60	na	0.0252155
FBXL3	na	0.0252035
WIPF1	na	0.025168
TBPL1	na	0.0251652
PHTF1	na	0.0251645
DDX58	na	0.0251609
MAPK8IP1	na	0.0251523
DNTTIP1	na	0.0251478
UNC93B2	na	0.0251346
CROCCP2	na	0.0251303
MPRIP	na	0.0250977
TBC1D24	na	0.0250725
SETD1B	na	0.0250667
ADGRE5	na	0.0250547
FBXL16	na	0.0250469
MAFF	na	0.0250398
FLOT2	na	0.0250347
MYL4	na	0.0250338
CCBE1	na	0.0250285
SLC46A3	na	0.0250273
ABCC5	na	0.0250265
NABP1	na	0.0250162
IPCEF1	na	0.0250147
ZNF18	na	0.0250065
PRRC2C	na	0.0249958
TXNL1	na	0.0249937
WDR44	na	0.0249665
ZFP36L1	na	0.0249619
CXCL5	na	0.0249615
ANP32A	na	0.0249537
RAP1GAP2	na	0.0249501
LOC728755	na	0.0249472
RLF	na	0.0249375
TEP1	na	0.0249142
C18ORF32	na	0.0249099
POLRMT	na	0.024898
DZIP3	na	0.0248952
LYPD3	na	0.0248929
ZNF518A	na	0.0248704
UBE2R2	na	0.02485
DUSP8	na	0.0248246
DDX60	na	0.0248012
OSBPL10	na	0.0247892
KLF2	na	0.0247768
NXPE3	na	0.0247647
TNFRSF9	na	0.0247617
ATP6V0A1	na	0.0247544
OR2T11	na	0.024739
ATXN1	na	0.0247332
XAF1	na	0.0247117
LOC728602	na	0.0246981
ZNF692	na	0.0246924
HEBP1	na	0.0246812
NRDE2	na	0.0246599
AP3B1	na	0.0246515
FAS	na	0.0246466
IFI44L	na	0.024644
CNST	na	0.0246212
IFITM2	na	0.0245996
AQP12A	na	0.0245979
PRR16	na	0.0245797
FAM234B	na	0.0245662
MID1IP1	na	0.0245615
RBMX2	na	0.024559
DNAJC13	na	0.0245555
NAF1	na	0.0245385
PSG9	na	0.0245322
NBPF9	na	0.0245304
NFKBID	na	0.0245241
KDM5C	na	0.0245237
PCGF3	na	0.0244969
IL1RN	na	0.0244774
GSTM3	na	0.0244724
TOPBP1	na	0.0244555
PNPLA7	na	0.0244529
GBA	na	0.0244521
SLC66A2	na	0.024445
PCBP2P2	na	0.0244243
KRTAP10-8	na	0.0244229
TLK2	na	0.0244093
KXD1	na	0.0243985
C1QC	na	0.0243661
CLUHP3	na	0.0243623
PIGV	na	0.0243482
IRX6	na	0.0243407
KCNH6	na	0.0243022
FAM45A	na	0.0242983
CREB3L2	na	0.0242906
TMEM219	na	0.0242848
OR56B1	na	0.0242708
PRDM8	na	0.0242585
ISCA1P1	na	0.0242417
RBM26	na	0.0242371
TNFSF4	na	0.0242308
TTC7B	na	0.0242155
PEF1	na	0.0242151
B3GNT5	na	0.024207
HNRNPH3	na	0.0241671
NBPF10	na	0.0241662
TFIP11	na	0.0241522
WDR45B	na	0.0241358
TPM1	na	0.0241247
PLGLB1	na	0.0240978
LOC646197	na	0.0240902
OASL	na	0.0240643
ELOVL5	na	0.0240497
HRK	na	0.0240251
ECT2	na	0.0240229
TRIM24	na	0.024016
BTG2	na	0.0240151
MON2	na	0.0240007
TBCD	na	0.0239956
HBP1	na	0.0239779
USP10	na	0.0239736
TBC1D3G	na	0.0239484
CASTOR3	na	0.0239215
MYL12A	na	0.0239206
SUPT4H1	na	0.0239143
EDEM2	na	0.0238984
ASGR2	na	0.0238852
HS1BP3	na	0.0238679
RAB18	na	0.0238404
LIMK2	na	0.0238289
TBK1	na	0.0238233
AP1G2	na	0.02382
CREG1	na	0.0238142
DLGAP4	na	0.0238118
ATP2B4	na	0.0238102
CARM1	na	0.0238068
FRAT2	na	0.0238045
SAT1	na	0.0237881
ABCD1	na	0.0237836
ATP2A2	na	0.0237754
SLC9A9	na	0.0237734
VN1R64P	na	0.0237698
BST1	na	0.0237633
PLPP6	na	0.0237385
BATF2	na	0.0237374
RAB42P1	na	0.0237259
DDIAS	na	0.0237147
SERINC3	na	0.0237032
ADRM1	na	0.0236983
ZNF324	na	0.0236948
KIR2DS5	na	0.0236904
DRAM1	na	0.0236896
GGNBP2	na	0.0236876
ACP4	na	0.0236791
PCSK1N	na	0.0236598
N4BP2	na	0.023652
DDX5	na	0.0236437
CPA3	na	0.0235776
CHIC2	na	0.0235764
SMAP2	na	0.0235676
LOC100129055	na	0.0235571
SLC25A47	na	0.0235423
TTC3	na	0.0235421
CSF2RB	na	0.0235416
EGF	na	0.0235326
RPS6KA5	na	0.0235212
FAM27E5	na	0.0235168
SHARPIN	na	0.0234908
SULT1B1	na	0.0234765
ARMH3	na	0.0234748
NFATC3	na	0.0234554
PDE5A	na	0.0234514
CRISP2	na	0.0234429
ZFP14	na	0.0234403
HSPG2	na	0.0234314
SNORA32	na	0.0234281
TNFSF14	na	0.0233968
PARP10	na	0.0233906
FTH1P12	na	0.0233791
RAB37	na	0.0233743
MCM8	na	0.0233687
NPIPB4	na	0.0233466
C1QL2	na	0.0233453
ZFYVE27	na	0.0233267
GIT1	na	0.0233213
TOLLIP	na	0.0233069
LRFN1	na	0.0232905
SOD2	na	0.0232716
ART4	na	0.0232637
BTBD18	na	0.023263
C9ORF16	na	0.023258
ACVR1	na	0.0232572
DAXX	na	0.0232564
NT5M	na	0.0232515
FNDC3A	na	0.0232411
PLBD2	na	0.0232387
CFAP74	na	0.0232322
MRTFB	na	0.0232279
NEUROG3	na	0.0232017
ORM1	na	0.0231985
[truncated: 21,397 more rows]
